# Supplementary material for: Surface proteins of Shiga toxin-producing Escherichia coli mediate association with milk fat globules in raw milk
Source: Front Microbiol. 2023 Jun 23;14:1156374. doi: 10.3389/fmicb.2023.1156374 (PMC10328742; doi:10.3389/fmicb.2023.1156374)
Supplement: Supplementary file 1 [file Table_1.XLSX]

## Sheet: Oligo
Oligo name	Oligo sequence (5' to 3')	Information	Thermocycler program
Overlapping DNA amplicons for homologous recombination
FadLtoKan.F	TCCTGTTACAGCACGTAACATAGTTTGTATAAAAATAAATCATTGAGGTTGTGTAGGCTGGAGCTGCTTC	Hybrid primers for overlapping DNA amplicon with 20 nucleotides of pKD4 priming sites and with 50 nucleotides from each side of fadL	Initialization : 98°C - 30 sec 35 cycles : - Denaturation : 98°C - 10 sec - Annealing : 56°C - 30 sec - Extension/elongation : 72 °C - 120 sec Final hold : 4°C - +Inf
FadLtoKan.R	GAGTTAAAGTCACCTGCTATGCAGGTGACTTTATCCAGGCGAACGCGTTAATGGGAATTAGCCATGGTCC
OmpNtoKan.F	TCCCCGAAATGGGGATAAAAGGCAAATAAAATAACTAAAGGATTTATTCAGTGTAGGCTGGAGCTGCTTC	Hybrid primers for overlapping DNA amplicon with 20 nucleotides of pKD4 priming sites and with 50 nucleotides from each side of ompN
OmpNtoKan.R	AGGAGGAAGAATAAGCAGAAAAAGCCCGCCATAACAGCGGGCAGGAGGATATGGGAATTAGCCATGGTCC
OmpAtokan.F	AAAGGCAAAAAAAACCCCGCAGCAGCGGGGTTTTTCTACCAGACGAGAACGTGTAGGCTGGAGCTGCTTC	Hybrid primers for overlapping DNA amplicon with 20 nucleotides of pKD4 priming sites and with 50 nucleotides from each side of ompA
OmpAtoKan.R	CTCGTTGGAGATATTCATGGCGTATTTTGGATGATAACGAGGCGCAAAAAATGGGAATTAGCCATGGTCC
FliCtoKan1.F	GGTAAATTGCGGGCAGAAAAAACCCCGCCGGTGGCGGGGGTTGAGCGATAAGTGTAAAGTGTAGGCTGGAGCTGCTTC	Hybrid primers for overlapping DNA amplicon with 20 nucleotides of pKD4 priming sites and with 50 or 58 nucleotides (optimization of annealing site between both strains) from each side of fliC of the strains O26:H11 21765 and O103:H2 PMK5
FliCtoKan1.R	CGTGGGCAACAGCCCAATAACATCAAGTTGTAATTGATAAGGAAAAGATCATGGGAATTAGCCATGGTCC
FliCtoKan2.F	ATCAGGCAATTTGGCGTTGCCGTCAGTCTCAGTTAATCAGGTTACAACGAGTGTAGGCTGGAGCTGCTTC	Hybrid primers for overlapping DNA amplicon with 20 nucleotides of pKD4 priming sites and with 50 nucleotides from each side of fliC of the strains O157:H7 EDL933
FliCtoKan2.R	GGTGGAAACCCAATACGTAATCAACGACTTGCAATATAGGATAACGAATCATGGGAATTAGCCATGGTCC
Verification of gene deletion in mutants
Kan.R	GCCCAGTCATAGCCGAATAG	Primers targeting the Kan resistant cassette. These amorces were used in combination with the primers targeting the upstream or downstream regions of disrupted bacterial genes to confirm the KO	Initialization : 94°C - 2 min 25 cycles : - Denaturation : 94°C - 30 sec - Annealing : 56.5°C - 30 sec - Extention/elongation : 72 °C - 180 sec Final hold : 4°C - +Inf
Kan.F	CGTTGGCTACCCGTGATATT
FadL.down.R	CTGGGTAAGTTGCGCTGGTA	Primers targeting the downstream or upstream region of fadL. Amorces were used with KanF or KanR primers, respectively, to confirm the replacement of fadL by the Kan cassette.
FadL.up.F	AGCGTTTGTTCTGCTTCTGC
OmpN.down.R	CTCTGCCTCAACGTGGCTAA	Primers targeting the downstream or upstream region of ompN. Theses primers were used with KanF or KanR primers, respectively, to confirm the replacement of ompN by the Kan cassette.
OmpN.up.F	AGAAACGTTACTTCACGAGCA
OmpA.down.R	CAGGCATTGCTGGGTAAGGA	Primers targeting the downstream or upstream region of ompA. Theses primers were used with KanF or KanR primers, respectively, to confirm the replacement of ompA by the Kan cassette.
OmpA.up.F	ACTTTACATCGCCAGGGGTG
FliC.down1.R	ACCTGCTTCGGTGGAAACTT	Primers targeting the downstream or upstream region of fliC for the strains O26:H11 21765 and O103:H2 PMK5. Theses primiers were used with KanF or KanR primers, respectively, to confirm the replacement of fliC by the Kan cassette.
FliC.up1.F	TTCATCCAGCATAGCGCCAC
FliC.down2.R	GGGTGACGCTGATGGTGTAT	Primers targeting the downstream or upstream region of fliC for the strains O157:H7 EDL933. Theses primiers were used with KanF or KanR primers, respectively, to confirm the replacement of fliC by the Kan cassette.
FliC.up2.F	TCATAGCGTTCGACGGCATT
