# Supplementary material for: Surface proteins of Shiga toxin-producing Escherichia coli mediate association with milk fat globules in raw milk
Source: Front Microbiol. 2023 Jun 23;14:1156374. doi: 10.3389/fmicb.2023.1156374 (PMC10328742; doi:10.3389/fmicb.2023.1156374)
Supplement: Supplementary file 2 [file Table_2.XLSX]

## Sheet: Proteins
Protein FDR Confidence: Combined	Master	Accession	Description	Sum PEP Score	Coverage [%]	# Peptides	# PSMs	# Unique Peptides	# AAs	MW [kDa]	calc. pI	Score Sequest HT: Sequest HT	# Peptides (by Search Engine): Sequest HT	Abundance Ratio: (GG-21765) / (GG)	Abundance Ratio: (GG-EDL933) / (GG)	Abundance Ratio: (GG-PMK5) / (GG)	Abundance Ratio: (GG-21765) / (GG-EDL933)	Abundance Ratio: (GG-21765) / (GG-PMK5)	Abundance Ratio: (GG-EDL933) / (GG-PMK5)	Abundance Ratio (log2): (GG-21765) / (GG)	Abundance Ratio (log2): (GG-EDL933) / (GG)	Abundance Ratio (log2): (GG-PMK5) / (GG)	Abundance Ratio (log2): (GG-21765) / (GG-EDL933)	Abundance Ratio (log2): (GG-21765) / (GG-PMK5)	Abundance Ratio (log2): (GG-EDL933) / (GG-PMK5)	Abundance Ratio P-Value: (GG-21765) / (GG)	Abundance Ratio P-Value: (GG-EDL933) / (GG)	Abundance Ratio P-Value: (GG-PMK5) / (GG)	Abundance Ratio P-Value: (GG-21765) / (GG-EDL933)	Abundance Ratio P-Value: (GG-21765) / (GG-PMK5)	Abundance Ratio P-Value: (GG-EDL933) / (GG-PMK5)	Abundance Ratio Adj. P-Value: (GG-21765) / (GG)	Abundance Ratio Adj. P-Value: (GG-EDL933) / (GG)	Abundance Ratio Adj. P-Value: (GG-PMK5) / (GG)	Abundance Ratio Adj. P-Value: (GG-21765) / (GG-EDL933)	Abundance Ratio Adj. P-Value: (GG-21765) / (GG-PMK5)	Abundance Ratio Adj. P-Value: (GG-EDL933) / (GG-PMK5)	Abundances (Grouped): GG	Abundances (Grouped): GG-21765	Abundances (Grouped): GG-EDL933	Abundances (Grouped): GG-PMK5	Abundances (Normalized): F8: Sample, GG	Abundances (Normalized): F9: Sample, GG	Abundances (Normalized): F10: Sample, GG	Abundances (Normalized): F14: Sample, GG-21765	Abundances (Normalized): F15: Sample, GG-21765	Abundances (Normalized): F16: Sample, GG-21765	Abundances (Normalized): F11: Sample, GG-EDL933	Abundances (Normalized): F12: Sample, GG-EDL933
High	Master Protein	P80457	Xanthine dehydrogenase/oxidase OS=Bos taurus OX=9913 GN=XDH PE=1 SV=4	885.931	74	72	14997	72	1332	146.7	7.74	23474.4	72	0.65	0.954	0.649	0.857	0.988	1.273	-0.62	-0.07	-0.62	-0.22	-0.02	0.35	0.0938795	0.461576	0.213145	0.513691	0.7948	0.474364	0.156065	0.646238	0.270229	0.596957	0.85429	0.568637	2.16073e+10	1.99667e+10	1.93551e+10	1.66625e+10	2.17248e+10	2.16073e+10	1.85699e+10	2.02677e+10	1.99667e+10	1.7145e+10	2.06733e+10	1.91773e+10
High	Master Protein	P18892	Butyrophilin subfamily 1 member A1 OS=Bos taurus OX=9913 GN=BTN1A1 PE=1 SV=2	547.287	70	43	17143	43	526	59.2	5.2	29971.3	43	0.803	0.973	0.832	0.898	0.963	1.104	-0.32	-0.04	-0.27	-0.15	-0.05	0.14	0.330954	0.517563	0.517374	0.753644	0.852758	0.784026	0.427832	0.706493	0.600472	0.805353	0.902965	0.852804	2.8231e+10	2.81911e+10	2.72771e+10	2.74753e+10	2.8231e+10	2.89927e+10	2.7636e+10	2.81911e+10	2.94326e+10	2.67305e+10	2.62172e+10	2.98616e+10
High	Master Protein	Q2UVX4	Complement C3 OS=Bos taurus OX=9913 GN=C3 PE=1 SV=2	421.942	53	71	1618	71	1661	187.1	6.84	2485.59	71	0.899	1.073	1.321	0.872	0.644	0.76	-0.15	0.1	0.4	-0.2	-0.63	-0.4	0.550049	0.839875	0.642205	0.597836	0.338967	0.378955	0.647231	0.928466	0.71956	0.670032	0.45511	0.467622	4.15162e+08	3.65473e+08	4.50608e+08	7.17989e+08	4.18154e+08	4.15162e+08	3.96492e+08	3.65473e+08	3.57704e+08	6.03027e+08	4.50608e+08	4.46018e+08
High	Master Protein	Q95114	Lactadherin OS=Bos taurus OX=9913 GN=MFGE8 PE=1 SV=2	393.548	77	39	17314	39	427	47.4	7.15	25786.7	39	0.829	0.897	0.853	0.947	0.922	0.995	-0.27	-0.16	-0.23	-0.08	-0.12	-0.01	0.385637	0.308367	0.556936	0.946625	0.948858	0.962473	0.479849	0.563271	0.639192	0.958831	0.971743	0.975085	2.95534e+10	2.95837e+10	2.98907e+10	3.04778e+10	3.07109e+10	2.95534e+10	2.80028e+10	2.95837e+10	3.0021e+10	2.93762e+10	3.07882e+10	2.98907e+10
High	Master Protein	Q9TUM6	Perilipin-2 OS=Bos taurus OX=9913 GN=PLIN2 PE=2 SV=1	362.667	81	35	5873	35	450	49.3	8.56	10499.4	35	0.739	0.885	0.708	0.917	0.978	1.086	-0.44	-0.18	-0.5	-0.13	-0.03	0.12	0.2127	0.280046	0.301229	0.866242	0.816652	0.821873	0.295614	0.530216	0.374663	0.895338	0.871491	0.88439	1.03454e+10	9.83742e+09	9.98762e+09	9.02137e+09	1.01796e+10	1.12467e+10	1.03454e+10	9.83742e+09	1.03668e+10	9.23359e+09	9.98762e+09	1.11136e+10
High	Master Protein	Q4GZT4	Broad substrate specificity ATP-binding cassette transporter ABCG2 OS=Bos taurus OX=9913 GN=ABCG2 PE=3 SV=2	279.89	59	32	2720	32	655	72.7	8.66	4117.7	32	0.845	0.914	0.832	0.93	0.994	1.109	-0.24	-0.13	-0.27	-0.11	-0.01	0.15	0.422942	0.350609	0.516787	0.947163	0.782851	0.773281	0.521181	0.610152	0.599929	0.959018	0.844692	0.843804	2.35138e+09	2.21797e+09	2.2402e+09	1.89643e+09	2.35138e+09	2.38914e+09	2.23472e+09	2.24391e+09	2.21797e+09	2.04976e+09	2.2402e+09	2.21671e+09
High	Master Protein	Q71SP7	Fatty acid synthase OS=Bos taurus OX=9913 GN=FASN PE=1 SV=1	233.571	24	45	484	45	2513	274.4	6.7	584.59	45	1.3	1.369	1.337	0.99	1.045	1.018	0.38	0.45	0.42	-0.01	0.06	0.03	0.527168	0.364536	0.621712	0.696013	0.675036	0.980082	0.622635	0.610152	0.700136	0.751921	0.778943	0.989941	5.86478e+07	8.2091e+07	9.71357e+07	7.57565e+07	5.86478e+07	6.05369e+07	4.79131e+07	8.2091e+07	8.80675e+07	8.13694e+07	7.14716e+07	9.71357e+07
High	Master Protein	P24627	Lactotransferrin OS=Bos taurus OX=9913 GN=LTF PE=1 SV=2	233.523	57	38	1176	37	708	78	8.32	1933.57	38	1.459	1.245	3.994	1.16	0.361	0.308	0.54	0.32	2	0.21	-1.47	-1.7	0.309809	0.634515	0.00178449	0.124587	0.00920276	0.000231291	0.402932	0.809721	0.00313402	0.188147	0.0182544	0.000374704	2.93506e+08	3.15337e+08	3.43672e+08	1.04777e+09	2.93506e+08	3.06416e+08	2.00071e+08	2.90211e+08	3.15337e+08	1.11885e+09	4.09048e+08	3.41145e+08
High	Master Protein	P81265	Polymeric immunoglobulin receptor OS=Bos taurus OX=9913 GN=PIGR PE=2 SV=1	212.962	53	27	2733	27	757	82.4	7.27	5462.97	27	0.935	0.906	1.071	1.042	0.827	0.816	-0.1	-0.14	0.1	0.06	-0.27	-0.29	0.641993	0.330018	0.968572	0.447717	0.806112	0.50736	0.732376	0.598167	0.975866	0.533086	0.863464	0.602407	2.03242e+09	1.97874e+09	1.91216e+09	2.13498e+09	2.22621e+09	2.03242e+09	1.9683e+09	1.97874e+09	1.76893e+09	2.09025e+09	1.89337e+09	1.91216e+09
High	Master Protein	P84466	Lanosterol synthase OS=Bos taurus OX=9913 GN=LSS PE=1 SV=2	168.867	49	28	637	28	732	83.1	6.83	994.44	28	0.856	1.094	0.821	0.845	1.021	1.259	-0.22	0.13	-0.28	-0.24	0.03	0.33	0.448722	0.907854	0.497004	0.448899	0.724917	0.496134	0.546395	0.959095	0.580298	0.533086	0.80341	0.591273	1.76603e+08	1.62642e+08	1.76394e+08	1.31457e+08	1.76603e+08	1.78009e+08	1.05222e+08	1.62642e+08	1.75691e+08	1.42968e+08	1.79718e+08	1.76394e+08
High	Master Protein	sp	K2C1_HUMAN	166.998	48	29	645	21	643	65.8	8.12	954.16	29	1.402	1.124	0.951	1.302	1.539	1.094	0.49	0.17	-0.07	0.38	0.62	0.13	0.377506	0.992726	0.743965	0.0174612	0.128775	0.805744	0.470168	0.995469	0.797457	0.0329067	0.197209	0.871429	2.18303e+08	2.41555e+08	2.19135e+08	1.61002e+08	2.31817e+08	2.18303e+08	9.06416e+07	2.35358e+08	3.18694e+08	2.41555e+08	2.19135e+08	8.85114e+07
High	Master Protein	P63258	Actin, cytoplasmic 2 OS=Bos taurus OX=9913 GN=ACTG1 PE=1 SV=1	160.85	66	18	902	9	375	41.8	5.48	1381.43	18	0.926	1.64	1.65	0.796	0.595	0.66	-0.11	0.71	0.72	-0.33	-0.75	-0.6	0.617909	0.083622	0.318179	0.232875	0.237931	0.18699	0.717295	0.211914	0.394096	0.320188	0.343467	0.245911	1.20312e+08	1.15651e+08	1.78985e+08	2.7736e+08	1.20312e+08	1.27816e+08	1.15673e+08	1.15651e+08	1.14445e+08	2.81929e+08	1.78985e+08	1.60033e+08
High	Master Protein	sp	K22E_HUMAN	159.591	50	31	421	24	645	65.8	8	572.53	31	1.433	1.002	0.724	1.488	1.819	1.368	0.52	0	-0.47	0.57	0.86	0.45	0.338577	0.608374	0.32623	0.000837188	0.0460281	0.347656	0.435372	0.787435	0.40168	0.00178644	0.0801034	0.436038	6.66536e+07	8.49152e+07	6.26382e+07	4.61505e+07	8.38075e+07	6.66536e+07	3.8366e+07	8.49152e+07	1.46025e+08	8.0099e+07	6.26382e+07	2.98815e+07
High	Master Protein	P19120	Heat shock cognate 71 kDa protein OS=Bos taurus OX=9913 GN=HSPA8 PE=1 SV=2	153.634	44	23	713	19	650	71.2	5.52	1148.19	23	0.859	1.076	0.88	0.896	1.001	1.134	-0.22	0.11	-0.18	-0.16	0	0.18	0.455437	0.850879	0.609501	0.739268	0.767707	0.721361	0.553401	0.935967	0.689311	0.79202	0.8355	0.804813	1.73916e+08	1.65022e+08	1.74279e+08	1.29672e+08	1.73916e+08	1.83673e+08	1.03727e+08	1.65022e+08	1.63147e+08	1.65208e+08	2.06098e+08	1.74279e+08
High	Master Protein	P07514	NADH-cytochrome b5 reductase 3 OS=Bos taurus OX=9913 GN=CYB5R3 PE=1 SV=3	147.797	65	14	922	14	301	34.1	7.28	1398.87	14	0.928	1.057	0.872	0.837	1.007	1.205	-0.11	0.08	-0.2	-0.26	0.01	0.27	0.6246	0.787262	0.592385	0.407512	0.753339	0.585232	0.723491	0.899439	0.674151	0.501972	0.823734	0.680512	4.0765e+08	4.2786e+08	4.69139e+08	3.61569e+08	4.0765e+08	4.34824e+08	2.69896e+08	4.30817e+08	4.2786e+08	3.92018e+08	5.05721e+08	4.69139e+08
High	Master Protein	Q3SYU9	Major vault protein OS=Bos taurus OX=9913 GN=MVP PE=2 SV=1	142.862	43	30	363	30	890	98.9	5.6	421.65	30	1.054	1.123	1.553	0.976	0.676	0.71	0.08	0.17	0.63	-0.03	-0.57	-0.49	0.946193	0.995533	0.393621	0.774402	0.411353	0.275197	0.973498	0.997532	0.476325	0.823576	0.539894	0.352674	3.80388e+07	3.89377e+07	4.18905e+07	6.37516e+07	3.80388e+07	3.75804e+07	4.15404e+07	3.72471e+07	3.89377e+07	5.96971e+07	4.53391e+07	4.10389e+07
High	Master Protein	P49951	Clathrin heavy chain 1 OS=Bos taurus OX=9913 GN=CLTC PE=1 SV=1	142.753	28	37	215	37	1675	191.5	5.69	215	37	1.126	1.224	1.736	0.984	0.652	0.649	0.17	0.29	0.8	-0.02	-0.62	-0.62	0.878333	0.690311	0.262101	0.73037	0.356576	0.170605	0.926494	0.849122	0.328504	0.784348	0.476399	0.226164	2.10227e+07	1.92423e+07	2.52178e+07	3.97374e+07	2.10227e+07	1.71358e+07	3.76101e+07	1.71383e+07	1.92423e+07	3.5162e+07	2.52178e+07	1.95321e+07
High	Master Protein	sp	K1C10_HUMAN	138.132	46	23	448	19	593	59.5	5.21	859.59	23	1.339	1.221	0.834	1.252	1.812	1.126	0.42	0.29	-0.26	0.32	0.86	0.17	0.465591	0.69835	0.520492	0.0367796	0.0472689	0.736077	0.563089	0.849122	0.603537	0.0647225	0.0819217	0.816912	1.42941e+08	1.86799e+08	1.22963e+08	1.14252e+08	1.90242e+08	1.42941e+08	7.99901e+07	1.53888e+08	2.92717e+08	1.86799e+08	1.22963e+08	5.67041e+07
High	Master Protein	sp	K1C9_HUMAN	125.591	48	20	405	20	623	62.1	5.3	617	20	1.353	0.867	1.059	1.797	1.37	0.743	0.44	-0.21	0.08	0.85	0.45	-0.43	0.443922	0.239758	0.94602	2.47256e-06	0.23462	0.342122	0.541166	0.475349	0.962013	6.09636e-06	0.339871	0.429941	1.91273e+08	2.15608e+08	1.14461e+08	1.67044e+08	2.11342e+08	1.91273e+08	6.0089e+07	2.15608e+08	2.11064e+08	2.42907e+08	1.91538e+08	7.22143e+07
High	Master Protein	Q05927	5'-nucleotidase OS=Bos taurus OX=9913 GN=NT5E PE=1 SV=2	125.02	42	19	944	19	574	62.9	6.95	1571.92	19	0.914	0.966	0.831	0.99	1.08	1.131	-0.13	-0.05	-0.27	-0.01	0.11	0.18	0.589364	0.496288	0.516214	0.697635	0.607793	0.727254	0.687592	0.682008	0.599539	0.753374	0.716718	0.810152	4.68316e+08	4.55752e+08	4.65949e+08	4.14746e+08	4.68316e+08	4.69614e+08	4.59435e+08	4.55752e+08	4.46423e+08	4.81692e+08	4.70636e+08	4.65949e+08
High	Master Protein	P80025	Lactoperoxidase OS=Bos taurus OX=9913 GN=LPO PE=1 SV=1	124.75	43	22	347	22	712	80.6	8.54	491.51	22	0.975	1.17	1.129	0.899	0.914	1.045	-0.04	0.23	0.18	-0.15	-0.13	0.06	0.744527	0.846342	0.930238	0.755734	0.968623	0.917513	0.823426	0.933638	0.950179	0.807428	0.985301	0.940469	7.26349e+07	7.99782e+07	9.17477e+07	1.13198e+08	7.22604e+07	7.33271e+07	7.26349e+07	7.99782e+07	7.14242e+07	1.16307e+08	9.17477e+07	7.9409e+07
High	Master Protein	P62871	Guanine nucleotide-binding protein G(I)/G(S)/G(T) subunit beta-1 OS=Bos taurus OX=9913 GN=GNB1 PE=1 SV=3	123.197	69	15	395	9	340	37.4	6	705.5	15	0.49	0.827	0.621	0.749	0.773	1.178	-1.03	-0.27	-0.69	-0.42	-0.37	0.24	0.00885658	0.165569	0.177253	0.102167	0.660163	0.634775	0.0172424	0.373091	0.235854	0.169238	0.766336	0.73049	8.27263e+07	6.83337e+07	6.74035e+07	5.61585e+07	8.43686e+07	8.08976e+07	8.27263e+07	7.55577e+07	6.55182e+07	6.83337e+07	6.74035e+07	6.96995e+07
High	Master Protein	P11017	Guanine nucleotide-binding protein G(I)/G(S)/G(T) subunit beta-2 OS=Bos taurus OX=9913 GN=GNB2 PE=2 SV=3	119.514	69	15	438	9	340	37.3	6	789.06	15	0.623	0.859	0.782	1.051	0.805	0.94	-0.68	-0.22	-0.35	0.07	-0.31	-0.09	0.0695901	0.224898	0.426388	0.409083	0.745663	0.823416	0.120209	0.448336	0.512905	0.503687	0.815921	0.885678	7.79797e+07	7.19518e+07	7.18954e+07	6.68711e+07	7.62231e+07	8.10117e+07	7.79797e+07	7.12336e+07	7.19518e+07	7.25627e+07	7.18954e+07	6.94154e+07
High	Master Protein	Q95LA9	Toll-like receptor 2 OS=Bos taurus OX=9913 GN=TLR2 PE=2 SV=1	117.502	40	24	226	24	784	90.1	7.01	228.11	24	0.782	1.077	0.722	0.807	1.012	1.321	-0.35	0.11	-0.47	-0.31	0.02	0.4	0.289066	0.854361	0.323171	0.274725	0.744204	0.406709	0.383941	0.937988	0.399691	0.361673	0.814981	0.493895	4.98204e+07	4.61165e+07	4.76869e+07	4.0687e+07	4.98204e+07	5.1994e+07	3.76473e+07	4.36774e+07	4.89438e+07	4.61165e+07	5.5514e+07	4.68367e+07
High	Master Protein	Q3SYU2	Elongation factor 2 OS=Bos taurus OX=9913 GN=EEF2 PE=2 SV=3	116.666	40	28	318	28	858	95.3	6.83	416.74	28	1.192	1.24	1.192	0.939	1.073	1.069	0.25	0.31	0.25	-0.09	0.1	0.1	0.730825	0.64687	0.828699	0.992906	0.621401	0.861596	0.810882	0.820766	0.868235	0.99419	0.729284	0.912523	5.86594e+07	7.09932e+07	7.28823e+07	7.07764e+07	5.86594e+07	5.55723e+07	6.51364e+07	7.09932e+07	6.80241e+07	8.32049e+07	6.7275e+07	8.00303e+07
High	Master Protein	P15396	Ectonucleotide pyrophosphatase/phosphodiesterase family member 3 OS=Bos taurus OX=9913 GN=ENPP3 PE=1 SV=2	114.92	29	18	292	18	874	99.5	5.96	313.04	18	0.741	0.919	0.704	0.901	1.032	1.288	-0.43	-0.12	-0.51	-0.15	0.05	0.37	0.215588	0.363546	0.294703	0.767352	0.701383	0.451851	0.299471	0.610152	0.367542	0.817906	0.797824	0.543558	1.09825e+08	9.20538e+07	1.07056e+08	8.17119e+07	1.14917e+08	1.09825e+08	1.02506e+08	1.02067e+08	8.9698e+07	9.20538e+07	1.08554e+08	1.07056e+08
High	Master Protein	A5PK13	Volume-regulated anion channel subunit LRRC8C OS=Bos taurus OX=9913 GN=LRRC8C PE=2 SV=1	114.325	37	24	252	24	803	92.3	7.72	364.31	24	0.88	1.075	0.846	0.93	1.05	1.195	-0.18	0.1	-0.24	-0.11	0.07	0.26	0.504884	0.846678	0.544382	0.947084	0.665798	0.602407	0.603109	0.933638	0.627297	0.959018	0.771559	0.697947	7.07849e+07	6.88742e+07	7.04536e+07	6.01904e+07	7.07849e+07	7.12474e+07	5.98896e+07	6.88742e+07	7.15044e+07	6.51234e+07	7.56857e+07	6.31931e+07
High	Master Protein	A0A2I5SWD3	Elongation factor Tu OS=Escherichia coli OX=562 GN=tufB_2 PE=3 SV=1	110.68	55	14	179	2	394	43.3	5.45	258.59	14	100		100	100	1.316	0.01	6.64		6.64	6.64	0.4	-6.64	1e-17		1e-17	1e-17	0.282618	1e-17	2.84317e-17		3.12755e-17	2.74987e-17	0.392692	3.52929e-17		1.17443e+06		810095				3.55651e+06	1.17443e+06	901860
High	Master Protein	Q03247	Apolipoprotein E OS=Bos taurus OX=9913 GN=APOE PE=1 SV=1	108.596	44	13	688	13	316	36	5.67	1007.46	13	0.841	1.198	1.124	0.719	0.811	1.168	-0.25	0.26	0.17	-0.48	-0.3	0.22	0.414137	0.763205	0.93959	0.0536607	0.761813	0.652478	0.512094	0.884866	0.957408	0.0936084	0.83047	0.741026	5.45185e+08	3.79518e+08	5.19153e+08	3.89854e+08	5.45185e+08	5.47987e+08	4.18291e+08	3.36361e+08	3.79518e+08	4.4561e+08	5.88799e+08	5.05136e+08
High	Master Protein	Q0VCX2	Endoplasmic reticulum chaperone BiP OS=Bos taurus OX=9913 GN=HSPA5 PE=2 SV=1	107.011	39	20	365	18	655	72.4	5.16	602.31	20	1.15	1.094	1.296	1.032	0.925	0.858	0.2	0.13	0.37	0.04	-0.11	-0.22	0.822318	0.910408	0.676239	0.491436	0.942738	0.611996	0.884458	0.959095	0.751195	0.57816	0.966751	0.707137	3.61695e+07	4.04825e+07	4.18595e+07	4.9063e+07	3.77363e+07	3.61695e+07	3.1405e+07	4.03351e+07	4.04825e+07	5.16727e+07	4.18595e+07	4.24928e+07
High	Master Protein	P04272	Annexin A2 OS=Bos taurus OX=9913 GN=ANXA2 PE=1 SV=2	106.527	59	20	444	20	339	38.6	7.31	737.94	20	0.926	1.072	0.985	0.952	1.022	1.052	-0.11	0.1	-0.02	-0.07	0.03	0.07	0.618758	0.835822	0.810335	0.913254	0.72307	0.899607	0.717658	0.925011	0.85431	0.931471	0.801854	0.92638	1.44585e+08	1.41272e+08	1.49317e+08	1.38909e+08	1.44585e+08	1.40276e+08	1.51845e+08	1.35195e+08	1.41272e+08	1.52305e+08	1.40132e+08	1.49317e+08
High	Master Protein	Q0IIG8	Ras-related protein Rab-18 OS=Bos taurus OX=9913 GN=RAB18 PE=2 SV=1	106.449	67	11	1157	11	206	23	5.24	2185.03	11	0.82	1.006	0.828	0.884	1.007	1.208	-0.29	0.01	-0.27	-0.18	0.01	0.27	0.367617	0.619543	0.50982	0.665444	0.754665	0.579842	0.459796	0.795445	0.593205	0.722353	0.824443	0.67455	6.53416e+08	5.56762e+08	6.29441e+08	5.74279e+08	6.71299e+08	6.53416e+08	5.19078e+08	5.56762e+08	6.59093e+08	5.47253e+08	8.08701e+08	5.42289e+08
High	Master Protein	Q76LV2	Heat shock protein HSP 90-alpha OS=Bos taurus OX=9913 GN=HSP90AA1 PE=1 SV=3	105.832	37	25	349	15	733	84.7	5.01	477.59	25	1.101	1.236	1.204	0.929	0.913	0.955	0.14	0.31	0.27	-0.11	-0.13	-0.07	0.937682	0.659595	0.809576	0.944443	0.97149	0.861313	0.969966	0.830184	0.853867	0.957162	0.987663	0.912523	3.34322e+07	3.66411e+07	3.75745e+07	3.81671e+07	2.97569e+07	3.34322e+07	3.62631e+07	3.35469e+07	3.66411e+07	4.00967e+07	3.77109e+07	3.75745e+07
High	Master Protein	Q9TTS3	Acetyl-CoA carboxylase 1 OS=Bos taurus OX=9913 GN=ACACA PE=2 SV=1	105.155	14	28	177	28	2346	265.1	6.39	186.97	28	1.205	1.388	1.051	0.843	1.204	1.341	0.27	0.47	0.07	-0.25	0.27	0.42	0.703789	0.332349	0.931866	0.43703	0.411205	0.380093	0.786268	0.601301	0.951264	0.526948	0.53983	0.468345	1.43411e+07	1.94494e+07	1.95473e+07	1.54875e+07	1.43411e+07	1.7565e+07	1.4001e+07	2.32854e+07	1.80949e+07	1.94494e+07	1.69128e+07	3.51163e+07
High	Master Protein	P50397	Rab GDP dissociation inhibitor beta OS=Bos taurus OX=9913 GN=GDI2 PE=2 SV=3	104.732	58	19	294	16	445	50.5	6.25	341.17	19	0.752	0.959	0.843	0.882	0.912	1.029	-0.41	-0.06	-0.25	-0.18	-0.13	0.04	0.234545	0.475821	0.538549	0.654891	0.975488	0.953637	0.323535	0.66316	0.62162	0.712753	0.991171	0.968417	4.6609e+07	4.37766e+07	4.79354e+07	4.77411e+07	4.6609e+07	4.62541e+07	5.44261e+07	4.37766e+07	4.03809e+07	5.27607e+07	4.79354e+07	4.10327e+07
High	Master Protein	sp	ALBU_BOVIN	104.366	42	24	288	20	607	69.2	6.18	337.77	24	2.187	1.331	2.292	1.621	0.908	0.568	1.13	0.41	1.2	0.7	-0.14	-0.82	0.0181286	0.436025	0.0735953	7.485e-05	0.985147	0.0745265	0.0337458	0.622915	0.10249	0.000171829	0.992351	0.101368	2.01191e+07	6.33762e+07	3.05603e+07	4.63281e+07	2.01191e+07	2.65242e+07	1.88931e+07	8.01762e+07	2.70945e+07	6.33762e+07	3.05603e+07	2.16137e+07
High	Master Protein	sp	CAS1_BOVIN	101.604	73	9	1100	9	214	24.5	5.02	1837.87	9	0.709	0.929	0.7	0.781	0.894	1.471	-0.5	-0.11	-0.52	-0.36	-0.16	0.56	0.165518	0.389379	0.287572	0.183657	0.979598	0.244747	0.237508	0.610152	0.359092	0.268597	0.992351	0.315626	8.81116e+08	8.95345e+08	1.25994e+09	1.21681e+09	1.15429e+09	8.81116e+08	8.41473e+08	7.57408e+08	1.00233e+09	8.95345e+08	1.46061e+09	4.67235e+08
High	Master Protein	P46193	Annexin A1 OS=Bos taurus OX=9913 GN=ANXA1 PE=1 SV=2	98.069	55	17	549	17	346	38.9	6.81	967.28	17	1.223	1.342	2.194	1.02	0.541	0.585	0.29	0.42	1.13	0.03	-0.89	-0.77	0.669249	0.414125	0.0921249	0.544557	0.14584	0.0901949	0.75398	0.610152	0.127172	0.619152	0.221227	0.122225	1.37185e+08	1.64366e+08	1.75191e+08	3.10258e+08	1.17894e+08	1.37185e+08	1.72294e+08	1.19781e+08	1.64366e+08	3.12791e+08	1.64922e+08	1.76738e+08
High	Master Protein	P81287	Annexin A5 OS=Bos taurus OX=9913 GN=ANXA5 PE=1 SV=3	97.177	65	17	505	9	321	36.1	4.96	842.37	17	0.695	0.921	0.345	0.953	1.959	2.393	-0.52	-0.12	-1.54	-0.07	0.97	1.26	0.146964	0.37011	0.00571108	0.911708	0.0274624	0.00755483	0.220095	0.610152	0.00913158	0.93077	0.0502046	0.0108889	1.52629e+08	1.45729e+08	1.40346e+08	4.5659e+07	1.52751e+08	1.52629e+08	1.13136e+08	1.45729e+08	1.49529e+08	4.77607e+07	1.40632e+08	1.35044e+08
High	Master Protein	Q95M18	Endoplasmin OS=Bos taurus OX=9913 GN=HSP90B1 PE=2 SV=1	96.785	35	23	196	22	804	92.4	4.84	220.68	23	1.056	1.024	1.408	1.028	0.755	0.754	0.08	0.03	0.49	0.04	-0.4	-0.41	0.951852	0.679312	0.536673	0.509106	0.614442	0.365464	0.977252	0.842677	0.61988	0.592263	0.722926	0.452829	2.72621e+07	2.70481e+07	2.59723e+07	3.88667e+07	2.72621e+07	2.72012e+07	2.87188e+07	2.60611e+07	2.70481e+07	3.93589e+07	2.76452e+07	2.57516e+07
High	Master Protein	Q2TBU0	Haptoglobin OS=Bos taurus OX=9913 GN=HP PE=2 SV=1	96	54	18	281	18	401	44.8	7.71	358.08	18	1.248	1.475	2.734	0.906	0.484	0.496	0.32	0.56	1.45	-0.14	-1.05	-1.01	0.619562	0.212681	0.0269176	0.798617	0.0769872	0.027651	0.718434	0.44139	0.0393518	0.844257	0.127375	0.0388693	3.48944e+07	4.10295e+07	4.90944e+07	1.08782e+08	2.67038e+07	3.48944e+07	4.26832e+07	2.85146e+07	4.10295e+07	1.02523e+08	5.19578e+07	4.54682e+07
High	Master Protein	P48616	Vimentin OS=Bos taurus OX=9913 GN=VIM PE=1 SV=3	95.498	55	25	258	23	466	53.7	5.12	354.54	25	1.427	1.636	3.961	0.858	0.354	0.376	0.51	0.71	1.99	-0.22	-1.5	-1.41	0.346112	0.0856855	0.00191059	0.516955	0.00785521	0.00219406	0.444313	0.216472	0.00326311	0.597493	0.015627	0.00338122	2.6699e+07	3.0247e+07	4.35855e+07	1.40026e+08	2.03248e+07	2.6699e+07	3.86595e+07	1.7068e+07	3.0247e+07	1.42842e+08	4.41173e+07	4.29911e+07
High	Master Protein	Q27960	Sodium-dependent phosphate transport protein 2B OS=Bos taurus OX=9913 GN=SLC34A2 PE=1 SV=1	89.749	24	13	1217	13	693	75.8	7.47	2219.34	13	0.963	1.161	0.97	0.807	1.051	1.321	-0.05	0.22	-0.04	-0.31	0.07	0.4	0.714771	0.874623	0.780275	0.275151	0.664091	0.405738	0.796208	0.954131	0.82883	0.362059	0.769956	0.49295	1.20073e+09	1.20316e+09	1.38345e+09	1.03845e+09	1.2409e+09	1.16458e+09	1.20073e+09	1.25165e+09	1.20316e+09	1.10345e+09	1.28116e+09	1.44968e+09
High	Master Protein	P10790	Fatty acid-binding protein, heart OS=Bos taurus OX=9913 GN=FABP3 PE=1 SV=2	88.473	85	12	2788	11	133	14.8	7.34	3309.02	12	0.916	1.002	0.891	0.917	1.012	1.07	-0.13	0	-0.17	-0.12	0.02	0.1	0.592868	0.607829	0.629292	0.869604	0.743407	0.858768	0.691226	0.787051	0.70776	0.898276	0.814511	0.912523	4.28792e+09	4.55164e+09	4.6724e+09	4.38673e+09	4.28792e+09	4.23844e+09	4.87875e+09	4.65436e+09	4.55164e+09	4.3552e+09	4.62018e+09	4.87123e+09
High	Master Protein	P81125	Alpha-soluble NSF attachment protein OS=Bos taurus OX=9913 GN=NAPA PE=1 SV=1	87.624	54	13	232	13	295	33.2	5.57	290.44	13	0.839	1.023	0.836	0.871	1.095	1.322	-0.25	0.03	-0.26	-0.2	0.13	0.4	0.409624	0.675633	0.52513	0.592979	0.581881	0.405507	0.507352	0.839391	0.608217	0.665413	0.697297	0.492788	5.07414e+07	4.39483e+07	5.49048e+07	3.24079e+07	4.99419e+07	5.07414e+07	5.39192e+07	4.78388e+07	4.39483e+07	4.3374e+07	5.49048e+07	5.12106e+07
High	Master Protein	P38657	Protein disulfide-isomerase A3 OS=Bos taurus OX=9913 GN=PDIA3 PE=2 SV=1	85.493	44	18	207	18	505	56.9	6.65	290.06	18	1.018	1.062	1.349	1.047	0.755	0.757	0.03	0.09	0.43	0.07	-0.41	-0.4	0.85434	0.802292	0.606826	0.42777	0.613047	0.372084	0.908352	0.911914	0.687083	0.521483	0.721817	0.460363	3.1544e+07	3.03577e+07	3.17149e+07	4.52145e+07	3.1544e+07	2.66006e+07	4.23957e+07	2.87931e+07	3.03577e+07	4.37322e+07	3.32267e+07	3.17149e+07
High	Master Protein	Q07130	UTP--glucose-1-phosphate uridylyltransferase OS=Bos taurus OX=9913 GN=UGP2 PE=1 SV=2	85.301	44	19	248	19	508	56.9	7.88	272.72	19	1.055	1.244	1.17	0.883	0.935	1.031	0.08	0.32	0.23	-0.18	-0.1	0.04	0.94831	0.636119	0.86249	0.662962	0.918288	0.950786	0.975203	0.811509	0.89473	0.720728	0.953735	0.966258	3.70596e+07	3.77636e+07	4.62182e+07	4.66678e+07	3.78566e+07	3.70596e+07	3.36497e+07	3.54516e+07	3.77636e+07	4.26467e+07	4.62182e+07	4.23804e+07
High	Master Protein	A0A6D0UNK9	Elongation factor Tu (Fragment) OS=Escherichia coli OX=562 GN=tuf PE=3 SV=1	85.007	41	10	142	3	360	39.5	4.94	207.73	10	2.144	1.305	4.803	1.102	1.076	0.322	1.1	0.38	2.26	0.14	0.11	-1.64	0.0216518	0.491117	0.000360898	0.242498	0.616191	0.000396894	0.0398602	0.679785	0.000716546	0.329894	0.724223	0.000637546	1.532e+06	4.46237e+06	2.29989e+06	6.7295e+06	1.532e+06	1.38696e+06	1.68069e+06	4.46237e+06	3.67386e+06	8.16759e+06	2.29989e+06	1.64118e+06
High	Master Protein	Q2HJH2	Ras-related protein Rab-1B OS=Bos taurus OX=9913 GN=RAB1B PE=2 SV=1	84.746	74	12	679	9	201	22.2	5.73	1095.05	12	0.797	1.029	0.855	0.775	0.934	1.157	-0.33	0.04	-0.23	-0.37	-0.1	0.21	0.318761	0.695701	0.561837	0.165786	0.920474	0.674558	0.413369	0.849122	0.643939	0.246102	0.95564	0.76189	1.25026e+08	1.10247e+08	1.22042e+08	1.01033e+08	1.32458e+08	1.22152e+08	1.25026e+08	1.10247e+08	1.15576e+08	9.43663e+07	1.40519e+08	1.12253e+08
High	Master Protein	Q3SYS6	Calcineurin B homologous protein 1 OS=Bos taurus OX=9913 GN=CHP1 PE=2 SV=1	83.925	68	15	218	15	195	22.4	5.1	320.89	15	0.688	0.878	0.831	0.845	0.847	1.093	-0.54	-0.19	-0.27	-0.24	-0.24	0.13	0.13688	0.264138	0.515955	0.446073	0.85876	0.808289	0.207118	0.517265	0.599377	0.533086	0.908223	0.873259	7.01162e+07	6.10387e+07	6.64809e+07	6.1389e+07	7.01162e+07	6.97637e+07	7.05238e+07	5.39288e+07	6.10387e+07	6.1081e+07	6.64809e+07	6.51729e+07
High	Master Protein	P63097	Guanine nucleotide-binding protein G(i) subunit alpha-1 OS=Bos taurus OX=9913 GN=GNAI1 PE=1 SV=2	82.418	42	13	372	11	354	40.3	5.97	496.41	13	0.874	1.122	0.735	0.951	1.128	1.182	-0.19	0.17	-0.44	-0.07	0.17	0.24	0.491492	0.999224	0.345258	0.92335	0.5255	0.6266	0.589481	0.999224	0.420724	0.940099	0.654466	0.722589	8.17227e+07	8.71828e+07	9.09232e+07	7.80457e+07	7.92656e+07	8.81928e+07	8.17227e+07	9.80534e+07	8.71828e+07	8.37816e+07	8.55267e+07	9.32781e+07
High	Master Protein	A0A3Y1QZA3	60 kDa chaperonin OS=Escherichia coli OX=562 GN=groL PE=3 SV=1	82.377	43	18	63	5	548	57.3	4.94	74.17	18	100	100	100	1.484	0.448	0.061	6.64	6.64	6.64	0.57	-1.16	-4.02	1e-17	1e-17	1e-17	0.00501602	0.0469461	1e-17	2.84317e-17	5.89808e-17	3.12755e-17	0.00992945	0.0813881	3.52929e-17		1.95936e+06	290448	5.66719e+06				2.97437e+06	485960	1.95936e+06	290448	55254.9
High	Master Protein	P07589	Fibronectin OS=Bos taurus OX=9913 GN=FN1 PE=1 SV=4	82.303	11	19	70	19	2478	272	5.5	57.31	19	1.665	1.037	6.965	1.53	0.234	0.143	0.74	0.05	2.8	0.61	-2.1	-2.81	0.145343	0.719695	8.18223e-06	0.00039792	0.00012512	1.36114e-09	0.218771	0.849122	1.97649e-05	0.000855843	0.000366988	3.95595e-09	2.51429e+06	2.66294e+06	2.47075e+06	2.40518e+07	3.24663e+06	2.51429e+06	2.16558e+06	2.47155e+06	2.66294e+06	2.69776e+07	3.83635e+06	2.47075e+06
High	Master Protein	P08239	Guanine nucleotide-binding protein G(o) subunit alpha OS=Bos taurus OX=9913 GN=GNAO1 PE=1 SV=4	82.252	36	12	465	10	354	40	5.53	659.94	12	1.024	1.137	0.875	0.904	1.164	1.187	0.03	0.18	-0.19	-0.15	0.22	0.25	0.870528	0.952291	0.599574	0.789804	0.468366	0.618119	0.92135	0.976752	0.679634	0.836899	0.592544	0.71389	8.22972e+07	8.01552e+07	9.0403e+07	6.55709e+07	7.58417e+07	8.22972e+07	9.3822e+07	9.15361e+07	8.01552e+07	7.56124e+07	8.41792e+07	1.0148e+08
High	Master Protein	Q76LV1	Heat shock protein HSP 90-beta OS=Bos taurus OX=9913 GN=HSP90AB1 PE=2 SV=3	81.778	32	20	283	9	724	83.2	5.03	376.12	20	1.11	1.149	1.147	0.991	0.932	0.926	0.15	0.2	0.2	-0.01	-0.1	-0.11	0.914546	0.913998	0.901266	0.692595	0.925452	0.787689	0.955441	0.959095	0.926582	0.748826	0.958904	0.855328	1.85249e+07	2.05901e+07	2.18896e+07	2.23029e+07	1.89417e+07	1.71449e+07	1.85249e+07	1.94504e+07	2.05901e+07	2.30223e+07	2.45186e+07	2.18896e+07
High	Master Protein	Q3T0F5	Ras-related protein Rab-7a OS=Bos taurus OX=9913 GN=RAB7A PE=2 SV=1	81.749	66	12	427	12	207	23.5	6.7	633.14	12	0.907	1.076	1.023	0.907	0.972	1.149	-0.14	0.11	0.03	-0.14	-0.04	0.2	0.571384	0.850125	0.880812	0.808124	0.831448	0.689538	0.669243	0.935395	0.90944	0.852976	0.884502	0.77556	1.51126e+08	1.39038e+08	1.39598e+08	1.29134e+08	1.51547e+08	1.51126e+08	9.27394e+07	1.39038e+08	1.40295e+08	1.31304e+08	1.65946e+08	1.39598e+08
High	Master Protein	P05307	Protein disulfide-isomerase OS=Bos taurus OX=9913 GN=P4HB PE=1 SV=1	81.315	36	16	266	16	510	57.2	4.91	306.8	16	1.01	1.154	1.281	0.956	0.82	0.87	0.01	0.21	0.36	-0.06	-0.29	-0.2	0.836065	0.896668	0.696694	0.889639	0.786577	0.643506	0.894076	0.959095	0.76389	0.914977	0.848223	0.735656	5.48563e+07	5.47856e+07	6.06676e+07	7.96819e+07	5.48563e+07	4.71526e+07	6.80454e+07	5.47856e+07	5.34726e+07	6.8568e+07	6.83194e+07	5.77439e+07
High	Master Protein	Q3ZBE9	Sterol-4-alpha-carboxylate 3-dehydrogenase, decarboxylating OS=Bos taurus OX=9913 GN=NSDHL PE=2 SV=1	80.037	60	15	223	15	356	39.9	8.15	272.07	15	0.656	0.87	0.648	0.863	1.063	1.239	-0.61	-0.2	-0.63	-0.21	0.09	0.31	0.100187	0.246906	0.212487	0.544187	0.640376	0.527152	0.165333	0.487585	0.269464	0.618861	0.747037	0.621585	5.459e+07	4.35085e+07	5.65778e+07	3.81882e+07	5.459e+07	5.73311e+07	5.16889e+07	4.35085e+07	4.68843e+07	4.29828e+07	5.84047e+07	5.65778e+07
High	Master Protein	P15497	Apolipoprotein A-I OS=Bos taurus OX=9913 GN=APOA1 PE=1 SV=3	79.831	56	15	273	15	265	30.3	5.97	466.33	15	1.029	1.148	1.212	0.97	0.831	1.037	0.04	0.2	0.28	-0.04	-0.27	0.05	0.884499	0.916751	0.796954	0.809567	0.815449	0.936011	0.930063	0.959095	0.843019	0.854001	0.870891	0.955739	1.67326e+08	1.8832e+08	1.77926e+08	1.81182e+08	1.67326e+08	1.98532e+08	8.80389e+07	1.8832e+08	2.1738e+08	1.87545e+08	2.43433e+08	1.77926e+08
High	Master Protein	Q0VCU1	Cytoplasmic aconitate hydratase OS=Bos taurus OX=9913 GN=ACO1 PE=2 SV=1	79.123	33	21	143	21	889	98.1	7.97	115.09	21	0.815	1.061	0.739	0.83	1.121	1.337	-0.3	0.09	-0.44	-0.27	0.17	0.42	0.355709	0.801291	0.351404	0.37372	0.535563	0.385557	0.449193	0.911035	0.427799	0.475931	0.665779	0.473146	1.65355e+07	1.25484e+07	1.56867e+07	1.14733e+07	1.6705e+07	1.65355e+07	1.56394e+07	1.25484e+07	1.32548e+07	1.24412e+07	1.66826e+07	1.43887e+07
High	Master Protein	P02754	Beta-lactoglobulin OS=Bos taurus OX=9913 GN=LGB PE=1 SV=3	79.108	63	8	695	8	178	19.9	5.02	1094.6	8	1.326	1.481	1.612	1.163	0.676	0.708	0.41	0.57	0.69	0.22	-0.56	-0.5	0.485649	0.205333	0.345963	0.119113	0.413167	0.271694	0.582996	0.427697	0.421481	0.180038	0.541883	0.348271	6.73579e+08	1.54713e+09	1.03536e+09	1.25846e+09	5.57026e+08	7.69653e+08	6.73579e+08	1.6287e+09	6.78997e+08	1.54713e+09	1.03536e+09	6.01321e+08
High	Master Protein	Q1JQD4	PDZ domain-containing protein GIPC2 OS=Bos taurus OX=9913 GN=GIPC2 PE=2 SV=1	78.672	58	15	259	15	313	34.5	6.15	416.7	15	0.738	1.049	0.739	0.766	0.929	1.37	-0.44	0.07	-0.44	-0.39	-0.11	0.45	0.21039	0.759876	0.351918	0.1406	0.932114	0.345722	0.292706	0.882031	0.428115	0.211504	0.960177	0.433932	6.95678e+07	5.91707e+07	7.00822e+07	4.6443e+07	6.17936e+07	6.95678e+07	9.88244e+07	5.91707e+07	5.86335e+07	6.52803e+07	7.00822e+07	8.47171e+07
High	Master Protein	P28783	Protein S100-A9 OS=Bos taurus OX=9913 GN=S100A9 PE=1 SV=3	77.8	53	6	235	6	156	17.1	6.8	308.91	6	0.859	1.412	2.824	0.713	0.335	0.472	-0.22	0.5	1.5	-0.49	-1.58	-1.08	0.453889	0.294096	0.0219752	0.0472231	0.00489411	0.0184546	0.552273	0.541914	0.0323605	0.0825909	0.00982618	0.0262008	7.04806e+07	1.0481e+08	1.13675e+08	2.55297e+08	7.04806e+07	8.05998e+07	5.39599e+07	5.13565e+07	1.0481e+08	1.90822e+08	1.20551e+08	1.07075e+08
High	Master Protein	A0A6M0PZ24	Elongation factor Tu OS=Escherichia coli OX=562 GN=tuf PE=3 SV=1	77.679	39	10	163	1	394	43.3	5.39	243.44	10	2.033	1.201	13.267	1.693	0.113	0.087	1.02	0.26	3.73	0.76	-3.14	-3.52	0.0340504	0.756002	1.8629e-09	1.90808e-05	3.74339e-09	3.04201e-14	0.0622357	0.879067	5.64797e-09	4.63341e-05	3.16906e-08	1.06773e-13	2.16876e+06	3.2633e+06	2.50208e+06	2.87724e+07	3.52439e+06	2.16876e+06	1.15319e+06	2.34405e+06	3.2633e+06	2.0835e+07	4.82382e+06	1.38485e+06
High	Master Protein	P62261	14-3-3 protein epsilon OS=Bos taurus OX=9913 GN=YWHAE PE=2 SV=1	77.646	56	13	273	11	255	29.2	4.74	366.75	13	0.909	1.071	0.921	0.846	0.961	1.115	-0.14	0.1	-0.12	-0.24	-0.06	0.16	0.577119	0.8343	0.687882	0.455878	0.856062	0.760993	0.675369	0.924444	0.756805	0.539405	0.906076	0.833686	3.57238e+08	2.85636e+08	2.75444e+08	2.63359e+08	4.06479e+08	3.57238e+08	9.11882e+07	2.85636e+08	3.32487e+08	2.15574e+08	3.72744e+08	2.75444e+08
High	Master Protein	Q5E9B5	Actin, gamma-enteric smooth muscle OS=Bos taurus OX=9913 GN=ACTG2 PE=2 SV=1	77.455	33	11	572	2	376	41.9	5.48	822.79	11	0.57	0.349	1.656	1.964	0.352	0.331	-0.81	-1.52	0.73	0.97	-1.51	-1.6	0.0344553	1.05283e-07	0.313683	8.73755e-08	0.00739295	0.000547648	0.0628898	4.74488e-07	0.389271	2.20678e-07	0.0147272	0.000862129	6.56829e+06	3.18568e+06	3.47099e+06	9.51346e+06	7.97354e+06	6.56829e+06	5.1162e+06	2.70562e+06	3.18568e+06	7.31826e+06	3.47099e+06	2.8602e+06
High	Master Protein	P63103	14-3-3 protein zeta/delta OS=Bos taurus OX=9913 GN=YWHAZ PE=1 SV=1	77.29	53	12	205	9	245	27.7	4.79	276.93	12	1.037	0.958	1.179	1.005	0.908	0.954	0.05	-0.06	0.24	0.01	-0.14	-0.07	0.903533	0.473032	0.848749	0.620661	0.985009	0.859178	0.946305	0.659733	0.883924	0.688494	0.992351	0.912523	2.90247e+07	3.29047e+07	3.439e+07	3.8553e+07	2.7481e+07	2.90247e+07	4.03496e+07	3.29047e+07	2.84455e+07	4.36941e+07	3.09912e+07	3.94355e+07
High	Master Protein	Q5GJ77	Glycerol-3-phosphate acyltransferase 1, mitochondrial OS=Bos taurus OX=9913 GN=GPAM PE=2 SV=1	76.274	22	14	141	14	825	93.1	7.93	218.02	14	0.608	0.802	0.731	0.828	1.024	1.212	-0.72	-0.32	-0.45	-0.27	0.03	0.28	0.0580029	0.126572	0.337364	0.367241	0.7189	0.572928	0.100551	0.299765	0.411601	0.469224	0.798696	0.668329	2.07196e+07	1.76722e+07	1.75099e+07	1.51655e+07	2.07196e+07	2.38771e+07	1.53666e+07	1.76722e+07	1.92088e+07	1.46893e+07	2.46181e+07	1.59627e+07
High	Master Protein	P09487	Alkaline phosphatase, tissue-nonspecific isozyme OS=Bos taurus OX=9913 GN=ALPL PE=1 SV=2	75.362	34	14	220	14	524	57.2	6.77	394.24	14	0.927	1.066	1.075	0.941	0.916	0.962	-0.11	0.09	0.1	-0.09	-0.13	-0.06	0.62127	0.817047	0.97523	0.984148	0.964669	0.878473	0.720206	0.923216	0.980667	0.987793	0.982014	0.912523	6.78326e+07	6.80771e+07	7.37522e+07	7.55768e+07	6.78326e+07	6.73259e+07	9.87594e+07	6.64006e+07	6.80771e+07	8.04911e+07	6.6827e+07	7.5395e+07
High	Master Protein	Q3T067	Saccharopine dehydrogenase-like oxidoreductase OS=Bos taurus OX=9913 GN=SCCPDH PE=2 SV=1	75.101	48	13	163	13	429	47.3	8.92	188.17	13	0.553	0.858	0.595	0.978	0.979	1.124	-0.85	-0.22	-0.75	-0.03	-0.03	0.17	0.026921	0.221178	0.146778	0.761556	0.814394	0.741183	0.0493906	0.446058	0.197438	0.812527	0.870507	0.816912	4.48505e+07	4.80822e+07	4.06521e+07	4.40129e+07	5.20861e+07	4.48505e+07	4.38029e+07	5.50039e+07	4.42605e+07	4.80822e+07	3.5527e+07	4.87316e+07
High	Master Protein	Q3SX14	Gelsolin OS=Bos taurus OX=9913 GN=GSN PE=2 SV=1	73.365	29	14	231	14	731	80.7	5.78	326.12	14	0.927	1.084	1.204	0.921	0.773	0.917	-0.11	0.12	0.27	-0.12	-0.37	-0.13	0.621942	0.874799	0.809835	0.896018	0.661396	0.762961	0.720725	0.954131	0.853962	0.920299	0.767439	0.83511	3.34971e+07	3.179e+07	3.35618e+07	4.06652e+07	3.48959e+07	3.34971e+07	1.98861e+07	3.179e+07	3.13981e+07	3.91981e+07	3.7115e+07	3.35618e+07
High	Master Protein	P80195	Glycosylation-dependent cell adhesion molecule 1 OS=Bos taurus OX=9913 GN=GLYCAM1 PE=1 SV=2	72.941	59	11	2423	11	153	17.1	6.68	3540.98	11	0.914	1.03	0.728	0.883	1.171	1.556	-0.13	0.04	-0.46	-0.18	0.23	0.64	0.589301	0.697752	0.332776	0.662122	0.457656	0.181113	0.687592	0.849122	0.406789	0.720045	0.590158	0.238672	5.41235e+09	5.62224e+09	6.55563e+09	5.14248e+09	5.38758e+09	5.41235e+09	7.29729e+09	5.62224e+09	5.81735e+09	5.03105e+09	6.55563e+09	6.0649e+09
High	Master Protein	Q28065	C4b-binding protein alpha chain OS=Bos taurus OX=9913 GN=C4BPA PE=2 SV=1	72.939	33	16	135	16	610	68.8	6.38	110.48	16	0.93	0.927	1.455	1.05	0.623	0.598	-0.1	-0.11	0.54	0.07	-0.68	-0.74	0.629962	0.384101	0.486246	0.414361	0.2933	0.103809	0.726755	0.610152	0.569105	0.509492	0.398522	0.140191	2.94532e+07	2.08046e+07	2.26528e+07	4.03598e+07	3.29116e+07	2.94532e+07	1.28508e+07	2.08046e+07	1.80673e+07	4.46407e+07	3.32792e+07	1.92303e+07
High	Master Protein	Q3SYV1	Transmembrane protein 263 OS=Bos taurus OX=9913 GN=TMEM263 PE=3 SV=1	72.658	79	6	353	6	116	11.7	9.32	463.56	6	0.763	0.848	0.851	0.896	0.901	1.059	-0.39	-0.24	-0.23	-0.16	-0.15	0.08	0.253877	0.20331	0.553941	0.738481	0.99769	0.884211	0.349032	0.427574	0.636765	0.791334	0.998371	0.914387	7.92356e+07	6.02122e+07	7.02501e+07	6.70486e+07	7.92356e+07	8.19143e+07	5.60467e+07	6.02122e+07	5.93047e+07	7.16226e+07	7.48751e+07	7.02501e+07
High	Master Protein	Q5XQN5	Keratin, type II cytoskeletal 5 OS=Bos taurus OX=9913 GN=KRT5 PE=1 SV=1	72.511	24	18	172	10	601	62.9	7.81	231.86	18	1.74	1.249	0.957	1.554	1.921	1.07	0.8	0.32	-0.06	0.64	0.94	0.1	0.109089	0.62535	0.755592	0.000256852	0.0315772	0.858999	0.17615	0.800584	0.80679	0.00057384	0.0567051	0.912523	9.58251e+06	1.71859e+07	1.02634e+07	9.17366e+06	1.16144e+07	9.58251e+06	5.30767e+06	1.29515e+07	1.71859e+07	2.01733e+07	1.02634e+07	6.59064e+06
High	Master Protein	P38409	Guanine nucleotide-binding protein subunit alpha-11 OS=Bos taurus OX=9913 GN=GNA11 PE=2 SV=2	72.125	42	13	253	8	359	42	6.16	269.07	13	1.1	1.17	1.002	0.902	1.079	1.17	0.14	0.23	0	-0.15	0.11	0.23	0.940338	0.8486	0.841715	0.777052	0.61076	0.650224	0.971545	0.934232	0.878591	0.825485	0.719748	0.739134	3.14472e+07	3.97006e+07	4.05729e+07	3.06516e+07	3.14472e+07	3.57735e+07	2.83503e+07	4.06884e+07	3.97006e+07	3.54357e+07	4.05729e+07	4.59213e+07
High	Master Protein	sp	CAS2_BOVIN	72.004	57	11	916	11	222	26	8.43	1327.86	11	1.327	1.089	1.094	1.175	1.355	1.001	0.41	0.12	0.13	0.23	0.44	0	0.483384	0.892348	0.991721	0.103426	0.24696	0.976127	0.580799	0.959095	0.993886	0.171166	0.352939	0.986335	1.03909e+09	1.27565e+09	9.57103e+08	1.49763e+09	1.03909e+09	9.67713e+08	1.11991e+09	1.27565e+09	9.56743e+08	2.00056e+09	9.57103e+08	8.42659e+08
High	Master Protein	A3FPG8	Glycerol-3-phosphate acyltransferase 4 OS=Bos taurus OX=9913 GN=GPAT4 PE=3 SV=1	71.683	32	13	165	13	456	52	9.26	256.02	13	0.684	0.919	0.671	0.866	1.099	1.433	-0.55	-0.12	-0.57	-0.21	0.14	0.52	0.13218	0.364756	0.244885	0.562551	0.574329	0.279322	0.201282	0.610152	0.30815	0.637205	0.697297	0.357691	4.1068e+07	3.8591e+07	4.08351e+07	2.76117e+07	3.82442e+07	4.1068e+07	4.35084e+07	4.0069e+07	3.57016e+07	3.8591e+07	4.16056e+07	3.95164e+07
High	Master Protein	P11151	Lipoprotein lipase OS=Bos taurus OX=9913 GN=LPL PE=1 SV=2	70.886	34	13	287	13	478	53.3	8.51	456	13	0.773	0.988	0.589	0.748	1.245	1.739	-0.37	-0.02	-0.76	-0.42	0.32	0.8	0.271782	0.562367	0.139601	0.101563	0.35931	0.0927294	0.370411	0.740127	0.188034	0.168339	0.479588	0.125593	1.03027e+08	1.01086e+08	1.22922e+08	6.38151e+07	1.07774e+08	1.03027e+08	9.61631e+07	1.07643e+08	1.01086e+08	6.74391e+07	1.12407e+08	1.24356e+08
High	Master Protein	P62833	Ras-related protein Rap-1A OS=Bos taurus OX=9913 GN=RAP1A PE=1 SV=1	70.56	75	12	249	4	184	21	6.67	352	12	0.87	1.497	0.74	0.89	1.409	1.583	-0.2	0.58	-0.43	-0.17	0.49	0.66	0.480432	0.188968	0.352973	0.703652	0.204538	0.164314	0.577642	0.421772	0.428986	0.759115	0.300693	0.218049	1.15773e+07	9.31728e+06	1.00104e+07	8.04043e+06	1.22339e+07	1.15773e+07	4.8659e+06	9.22065e+06	1.11145e+07	9.31728e+06	1.33195e+07	1.00104e+07
High	Master Protein	P81127	Gamma-soluble NSF attachment protein OS=Bos taurus OX=9913 GN=NAPG PE=1 SV=3	70.133	47	14	190	14	312	34.6	5.41	219.52	14	0.961	1.001	0.854	0.932	1.09	1.185	-0.06	0	-0.23	-0.1	0.12	0.25	0.708581	0.60246	0.559367	0.964836	0.58921	0.620966	0.790466	0.782317	0.641545	0.97219	0.698899	0.717017	3.34643e+07	3.58378e+07	3.8057e+07	3.24282e+07	3.27387e+07	3.45568e+07	3.34643e+07	3.58378e+07	3.22241e+07	3.83584e+07	3.8057e+07	4.03159e+07
High	Master Protein	Q0II86	Synaptosomal-associated protein 29 OS=Bos taurus OX=9913 GN=SNAP29 PE=2 SV=1	69.404	65	12	191	12	258	28.5	5.47	247.16	12	0.956	1.055	0.833	1.033	1.199	1.183	-0.07	0.08	-0.26	0.05	0.26	0.24	0.694489	0.779494	0.520177	0.485816	0.418673	0.624658	0.777014	0.898762	0.60331	0.57217	0.548707	0.720791	3.36046e+07	3.65476e+07	3.33471e+07	2.72742e+07	3.40624e+07	3.36046e+07	2.86588e+07	3.81754e+07	3.65476e+07	3.25794e+07	3.33471e+07	3.50732e+07
High	Master Protein	Q29S21	Keratin, type II cytoskeletal 7 OS=Bos taurus OX=9913 GN=KRT7 PE=2 SV=1	68.317	43	19	152	11	466	51.5	5.97	215.44	19	1.432	1.089	4.613	1.139	0.306	0.239	0.52	0.12	2.21	0.19	-1.71	-2.07	0.339823	0.891638	0.000520654	0.159604	0.00209306	7.88103e-06	0.436868	0.959095	0.00102929	0.237065	0.00471436	1.68566e-05	2.92129e+06	3.16826e+06	3.42117e+06	1.58598e+07	2.92129e+06	2.4711e+06	5.24133e+06	2.80237e+06	3.16826e+06	1.35783e+07	3.18493e+06	3.56782e+06
High	Master Protein	A0A6M0PGA3	60 kDa chaperonin OS=Escherichia coli OX=562 GN=groL PE=3 SV=1	68.178	32	14	53	2	548	57.1	4.94	64.53	14	1.302	0.649	5.379	2.006	0.293	0.128	0.38	-0.62	2.43	1	-1.77	-2.96	0.524619	0.0126735	0.000123382	0.000166325	0.00138226	1.60567e-10	0.620036	0.0419614	0.000258698	0.000380372	0.00317255	4.81138e-10	621600	694686	488628	6.39847e+06	855226	621600	105590	79737.9	694686	7.10323e+06	1.20881e+06	488628
High	Master Protein	Q3T000	Synaptobrevin homolog YKT6 OS=Bos taurus OX=9913 GN=YKT6 PE=2 SV=1	67.447	72	13	311	13	198	22.5	6.58	498.44	13	0.978	0.924	0.8	1.033	1.16	1.115	-0.03	-0.11	-0.32	0.05	0.21	0.16	0.75161	0.377629	0.45853	0.486222	0.474333	0.761079	0.829299	0.610152	0.547526	0.572523	0.597866	0.833686	1.21794e+08	1.26304e+08	1.16839e+08	1.01379e+08	1.21794e+08	1.20242e+08	1.23482e+08	1.26827e+08	1.26304e+08	1.24953e+08	1.16839e+08	1.18606e+08
High	Master Protein	Q3SZI4	14-3-3 protein theta OS=Bos taurus OX=9913 GN=YWHAQ PE=1 SV=1	66.767	49	10	169	6	245	27.7	4.78	215.41	10	1.15	1.124	1.075	1.08	1.095	1.055	0.2	0.17	0.1	0.11	0.13	0.08	0.823433	0.991776	0.97514	0.308641	0.580638	0.893286	0.884992	0.994765	0.980667	0.399626	0.697297	0.921353	9.37783e+06	1.13944e+07	1.10366e+07	9.40876e+06	9.37783e+06	8.95719e+06	1.56527e+07	1.07218e+07	1.13944e+07	1.25066e+07	1.01284e+07	1.33012e+07
High	Master Protein	P17697	Clusterin OS=Bos taurus OX=9913 GN=CLU PE=1 SV=1	66.683	38	13	187	13	439	51.1	6.04	223.45	13	1.03	1.114	1.531	0.967	0.741	0.852	0.04	0.16	0.61	-0.05	-0.43	-0.23	0.884984	0.975424	0.413223	0.828887	0.577664	0.597317	0.930208	0.988414	0.498017	0.862763	0.697297	0.693461	2.73481e+07	3.23839e+07	3.1684e+07	3.82891e+07	3.02692e+07	2.73481e+07	1.71668e+07	3.22796e+07	3.23839e+07	3.95268e+07	4.57545e+07	3.1684e+07
High	Master Protein	P26201	Platelet glycoprotein 4 OS=Bos taurus OX=9913 GN=CD36 PE=1 SV=5	66.556	23	10	623	10	472	52.9	8.1	1171.32	10	0.485	1.033	0.713	0.723	0.849	1.197	-1.05	0.05	-0.49	-0.47	-0.24	0.26	0.00797559	0.708132	0.307949	0.0586965	0.864549	0.59853	0.0155386	0.849122	0.382833	0.102163	0.912905	0.69437	1.41425e+09	7.9819e+08	1.04396e+09	1.04663e+09	1.52327e+09	1.41425e+09	5.8037e+08	7.65834e+08	7.9819e+08	9.66259e+08	1.19939e+09	1.04396e+09
High	Master Protein	P68250	14-3-3 protein beta/alpha OS=Bos taurus OX=9913 GN=YWHAB PE=1 SV=2	66.336	48	10	221	5	246	28.1	4.87	260.19	10	1.043	1.164	1.086	0.967	0.861	1.018	0.06	0.22	0.12	-0.05	-0.22	0.03	0.919659	0.866036	0.994018	0.827839	0.894956	0.981168	0.955441	0.946838	0.995551	0.862657	0.936843	0.990743	2.18826e+07	2.3117e+07	2.67738e+07	2.48504e+07	2.07715e+07	2.18826e+07	2.97142e+07	2.2506e+07	2.3117e+07	2.60764e+07	2.27499e+07	2.67738e+07
High	Master Protein	Q27975	Heat shock 70 kDa protein 1A OS=Bos taurus OX=9913 GN=HSPA1A PE=1 SV=2	66.015	25	13	230	10	641	70.2	5.92	354.78	13	0.989	1.048	0.952	0.986	1.057	1.088	-0.02	0.07	-0.07	-0.02	0.08	0.12	0.779802	0.757355	0.746451	0.718527	0.651883	0.819034	0.854411	0.879615	0.799384	0.773162	0.75802	0.881891	2.21847e+07	2.33486e+07	2.39915e+07	2.21772e+07	2.17726e+07	2.68283e+07	2.21847e+07	2.85846e+07	2.23196e+07	2.33486e+07	1.64952e+07	2.58205e+07
High	Master Protein	P22226	Cathelicidin-1 OS=Bos taurus OX=9913 GN=CATHL1 PE=1 SV=2	66.007	54	8	350	8	155	17.6	7.65	699.45	8	1.21	1.491	3.032	0.71	0.394	0.482	0.28	0.58	1.6	-0.49	-1.34	-1.05	0.693866	0.195245	0.0138483	0.0435408	0.0184394	0.0217812	0.776479	0.42695	0.0215755	0.0764221	0.0350782	0.0306855	1.70954e+08	1.90096e+08	2.97929e+08	5.92938e+08	1.52234e+08	1.70954e+08	3.38685e+08	1.47383e+08	1.90096e+08	5.29898e+08	2.65065e+08	2.97929e+08
High	Master Protein	A0A1W6BZX6	ClpK2 OS=Escherichia coli OX=562 PE=3 SV=1	65.924	21	16	76	14	973	107.3	6.16	85.29	16	1.796	1.304	5.216	1.35	0.548	0.192	0.85	0.38	2.38	0.43	-0.87	-2.38	0.0875707	0.491665	0.000166346	0.00841986	0.15678	2.74299e-07	0.149721	0.679785	0.000347339	0.0161886	0.233197	7.12316e-07	7.62308e+06	1.44851e+07	9.14721e+06	2.28068e+07	8.79563e+06	7.62308e+06	3.2363e+06	7.61749e+06	1.44851e+07	2.96222e+07	9.14721e+06	3.65158e+06
High	Master Protein	Q0II59	Pyridoxal kinase OS=Bos taurus OX=9913 GN=PDXK PE=2 SV=1	65.387	46	10	106	10	312	34.8	5.94	117.29	10	0.86	0.992	0.895	0.868	0.92	1.055	-0.22	-0.01	-0.16	-0.2	-0.12	0.08	0.4565	0.576648	0.637387	0.574712	0.953846	0.892307	0.5541	0.755431	0.714955	0.647193	0.974831	0.9209	2.02301e+07	1.89571e+07	1.7952e+07	1.89121e+07	2.02301e+07	2.12365e+07	1.31753e+07	1.89571e+07	1.91379e+07	1.7838e+07	1.75385e+07	1.7952e+07
High	Master Protein	P32592	Integrin beta-2 OS=Bos taurus OX=9913 GN=ITGB2 PE=1 SV=1	65.299	30	19	64	19	769	84.3	6.4	25.33	19	1.374	1.534	3.437	0.864	0.457	0.425	0.46	0.62	1.78	-0.21	-1.13	-1.24	0.414796	0.153457	0.00572872	0.549743	0.05308	0.00724319	0.512672	0.349148	0.00915689	0.624001	0.0917881	0.0104456	4.75306e+06	6.17826e+06	7.23121e+06	1.81145e+07	3.82747e+06	4.75306e+06	5.28477e+06	3.67113e+06	6.17826e+06	2.03238e+07	7.53451e+06	7.23121e+06
High	Master Protein	sp	PPIA_HUMAN	64.718	48	5	680	1	164	17.9	7.81	875.38	5	0.555	1.912	0.589	0.29	0.954	3.247	-0.85	0.93	-0.76	-1.78	-0.07	1.7	0.0278512	0.0151454	0.139425	1e-17	0.873404	0.000299389	0.0510446	0.0493275	0.187847	2.74987e-17	0.919884	0.000481524	7.29783e+06	4.05252e+06	1.39519e+07	4.29712e+06	7.71564e+06	7.29783e+06	6.01775e+06	1.28276e+06	5.28856e+06	4.05252e+06	1.97209e+07	622897
High	Master Protein	Q5E9R3	EH domain-containing protein 1 OS=Bos taurus OX=9913 GN=EHD1 PE=1 SV=1	64.688	36	14	122	14	534	60.6	6.83	130.18	14	1.035	1.255	1.036	0.909	1.046	1.098	0.05	0.33	0.05	-0.14	0.07	0.13	0.899828	0.609328	0.905069	0.821749	0.672449	0.796427	0.943584	0.78816	0.929356	0.862657	0.776452	0.86281	2.01774e+07	1.97314e+07	2.73346e+07	1.67648e+07	2.02716e+07	2.01774e+07	1.23974e+07	2.3187e+07	1.97314e+07	1.50759e+07	2.73346e+07	2.8212e+07
High	Master Protein	Q28178	Thrombospondin-1 OS=Bos taurus OX=9913 GN=THBS1 PE=2 SV=2	64.335	19	18	119	18	1170	129.5	4.97	113.62	18	0.861	1.086	0.808	0.787	1.108	1.41	-0.22	0.12	-0.31	-0.35	0.15	0.5	0.45923	0.884072	0.473767	0.202435	0.558403	0.302291	0.557033	0.959095	0.55677	0.289937	0.689727	0.383746	1.19761e+07	1.18708e+07	1.44095e+07	1.1815e+07	1.19761e+07	1.18497e+07	1.83744e+07	1.11661e+07	1.18708e+07	1.21997e+07	1.44204e+07	1.40648e+07
High	Master Protein	Q3SZF2	ADP-ribosylation factor 4 OS=Bos taurus OX=9913 GN=ARF4 PE=2 SV=3	64.292	79	11	460	8	180	20.5	6.19	675.17	11	1.038	1.319	0.899	0.809	1.065	1.231	0.05	0.4	-0.15	-0.31	0.09	0.3	0.907547	0.459871	0.644841	0.284516	0.63654	0.540274	0.949817	0.644956	0.722033	0.371584	0.743679	0.635011	9.55844e+07	9.77749e+07	9.68454e+07	9.40661e+07	8.66737e+07	9.55844e+07	1.12258e+08	9.77749e+07	8.95374e+07	1.01638e+08	9.56023e+07	1.03322e+08
High	Master Protein	Q9XSG3	Isocitrate dehydrogenase [NADP] cytoplasmic OS=Bos taurus OX=9913 GN=IDH1 PE=2 SV=1	63.98	47	14	155	14	414	46.8	6.55	221.49	14	0.967	0.947	1.072	0.983	0.905	0.879	-0.05	-0.08	0.1	-0.03	-0.14	-0.19	0.723186	0.440513	0.969767	0.736483	0.993245	0.665462	0.803407	0.628877	0.976122	0.790131	0.995076	0.75278	3.54516e+07	3.25049e+07	3.5573e+07	3.42643e+07	3.29227e+07	3.54516e+07	4.23234e+07	3.24949e+07	3.25049e+07	4.12172e+07	3.5573e+07	3.36064e+07
High	Master Protein	P13214	Annexin A4 OS=Bos taurus OX=9913 GN=ANXA4 PE=1 SV=2	63.462	46	13	147	13	319	35.9	5.72	234.2	13	1.066	1.065	1	0.993	0.963	0.993	0.09	0.09	0	-0.01	-0.05	-0.01	0.977625	0.814607	0.837947	0.680331	0.851753	0.958206	0.986763	0.923216	0.875382	0.736743	0.902218	0.972255	2.49443e+07	2.65892e+07	2.68024e+07	2.64198e+07	2.56661e+07	2.49443e+07	2.48049e+07	2.65892e+07	2.55546e+07	2.85103e+07	2.68024e+07	2.56921e+07
High	Master Protein	P02070	Hemoglobin subunit beta OS=Bos taurus OX=9913 GN=HBB PE=1 SV=1	62.674	86	11	117	8	145	15.9	7.59	146.14	11	1.315	1.39	15.84	1.319	0.115	0.077	0.4	0.47	3.99	0.4	-3.12	-3.69	0.502964	0.328927	1.23132e-10	0.0135051	4.59374e-09	1.77636e-15	0.601218	0.597002	3.75114e-10	0.02554	3.88289e-08	6.25634e-15	2.50396e+06	3.74243e+06	2.67549e+06	5.02296e+07	2.76053e+06	2.50396e+06	1.23405e+06	3.4423e+06	3.74243e+06	2.70611e+07	5.51091e+06	2.45553e+06
High	Master Protein	Q3ZBT1	Transitional endoplasmic reticulum ATPase OS=Bos taurus OX=9913 GN=VCP PE=2 SV=1	62.405	27	16	89	16	806	89.3	5.26	84.53	16	1.089	1.08	1.408	0.985	0.789	0.759	0.12	0.11	0.49	-0.02	-0.34	-0.4	0.965531	0.861803	0.536994	0.722947	0.704054	0.374707	0.986763	0.944047	0.620085	0.776685	0.797824	0.462937	2.56055e+07	3.27981e+07	3.37305e+07	3.11726e+07	2.5411e+07	2.56055e+07	3.7432e+07	3.27981e+07	2.52119e+07	3.55062e+07	2.71083e+07	3.53862e+07
High	Master Protein	Q8SPP7	Peptidoglycan recognition protein 1 OS=Bos taurus OX=9913 GN=PGLYRP1 PE=1 SV=1	62.264	56	9	218	9	190	21.1	9.5	310.26	9	0.934	1.239	1.538	0.824	0.625	0.772	-0.1	0.31	0.62	-0.28	-0.68	-0.37	0.63976	0.649192	0.407029	0.345621	0.298085	0.404093	0.730309	0.82319	0.49102	0.444534	0.404619	0.491301	1.3898e+08	1.27352e+08	1.64741e+08	2.12127e+08	1.06754e+08	1.3898e+08	1.54234e+08	7.51908e+07	1.27352e+08	2.20757e+08	1.53684e+08	1.64741e+08
High	Master Protein	P68103	Elongation factor 1-alpha 1 OS=Bos taurus OX=9913 GN=EEF1A1 PE=1 SV=1	61.961	36	11	234	11	462	50.1	9.01	409.7	11	0.968	1.121	0.873	0.912	1.073	1.209	-0.05	0.16	-0.2	-0.13	0.1	0.27	0.725551	0.996134	0.595786	0.835686	0.621231	0.577735	0.805532	0.997883	0.677316	0.86837	0.729242	0.672744	1.26955e+08	1.40738e+08	1.50237e+08	1.1963e+08	1.23055e+08	1.26955e+08	1.77034e+08	1.46309e+08	1.40738e+08	1.39547e+08	1.4425e+08	1.50237e+08
High	Master Protein	P04896	Guanine nucleotide-binding protein G(s) subunit alpha isoforms short OS=Bos taurus OX=9913 GN=GNAS PE=1 SV=1	60.938	35	12	343	11	394	45.7	5.71	424.5	12	1.046	1.07	0.798	0.922	1.216	1.312	0.07	0.1	-0.32	-0.12	0.28	0.39	0.927497	0.831317	0.455693	0.89687	0.395932	0.417869	0.960359	0.923244	0.544396	0.920999	0.52243	0.505888	7.52119e+07	7.79245e+07	7.40592e+07	5.91819e+07	5.17995e+07	7.52119e+07	7.52262e+07	7.99287e+07	7.78404e+07	7.79245e+07	7.31938e+07	8.53827e+07
High	Master Protein	P61585	Transforming protein RhoA OS=Bos taurus OX=9913 GN=RHOA PE=1 SV=1	60.911	56	11	264	4	193	21.8	6.1	268.14	11	0.917	1.343	0.905	1.074	1.441	1.484	-0.12	0.43	-0.14	0.1	0.53	0.57	0.59729	0.411762	0.656295	0.32884	0.182598	0.233442	0.695927	0.610152	0.732327	0.423964	0.269533	0.305275	5.28299e+06	4.25233e+06	4.12307e+06	2.54454e+06	5.64312e+06	5.28299e+06	2.395e+06	4.88147e+06	3.68776e+06	4.25233e+06	3.51499e+06	4.3655e+06
High	Master Protein	sp	ANXA5_HUMAN	60.273	41	10	295	2	319	35.8	5.05	445.64	10	0.509	1.232	0.275	0.795	1.526	2.75	-0.97	0.3	-1.86	-0.33	0.61	1.46	0.0127969	0.669727	0.00092894	0.231879	0.135007	0.00192809	0.0243204	0.832831	0.00170559	0.319062	0.206403	0.00297492	6.5322e+06	5.12095e+06	5.73717e+06	1.94285e+06	6.81322e+06	4.04666e+06	6.5322e+06	5.12095e+06	5.70825e+06	1.47052e+06	4.94695e+06	5.73717e+06
High	Master Protein	sp	CASB_BOVIN	59.735	36	6	482	6	224	25.1	5.35	702.64	6	0.613	0.874	0.641	0.862	0.979	1.195	-0.71	-0.19	-0.64	-0.21	-0.03	0.26	0.061327	0.255497	0.20271	0.541113	0.814769	0.603576	0.106073	0.503057	0.264434	0.6164	0.870507	0.699014	1.34497e+09	1.73597e+09	1.48033e+09	1.68865e+09	1.34497e+09	1.31806e+09	3.26843e+09	2.01618e+09	1.41776e+09	1.73597e+09	1.48033e+09	1.36397e+09
High	Master Protein	P52193	Calreticulin OS=Bos taurus OX=9913 GN=CALR PE=1 SV=2	59.691	47	13	112	13	417	48	4.46	113.51	13	0.93	1.07	1.098	1.041	0.827	0.801	-0.11	0.1	0.13	0.06	-0.27	-0.32	0.62786	0.830659	0.984155	0.45302	0.804946	0.472127	0.726638	0.923244	0.988067	0.536692	0.862556	0.56622	2.54642e+07	2.29628e+07	2.38138e+07	3.00951e+07	2.54642e+07	2.18553e+07	3.1961e+07	2.29628e+07	2.08497e+07	2.99864e+07	1.8943e+07	2.38138e+07
High	Master Protein	Q58DS9	Ras-related protein Rab-5C OS=Bos taurus OX=9913 GN=RAB5C PE=2 SV=1	59.142	66	9	182	6	216	23.5	8.41	319.14	9	0.611	0.992	0.833	0.877	0.912	1.065	-0.71	-0.01	-0.26	-0.19	-0.13	0.09	0.0600978	0.575825	0.519145	0.623554	0.974619	0.869588	0.104081	0.754989	0.602251	0.691138	0.990474	0.912523	2.41759e+07	2.10525e+07	2.18872e+07	2.05412e+07	2.23389e+07	2.69599e+07	2.41759e+07	2.09976e+07	2.26018e+07	2.10525e+07	2.36825e+07	2.05777e+07
High	Master Protein	Q0IIG7	Ras-related protein Rab-5A OS=Bos taurus OX=9913 GN=RAB5A PE=1 SV=1	59	67	9	156	6	215	23.7	8.15	297.68	9	0.711	1.155	0.796	0.722	1.035	1.332	-0.49	0.21	-0.33	-0.47	0.05	0.41	0.168657	0.895321	0.451056	0.0581601	0.694926	0.391744	0.240849	0.959095	0.539239	0.101294	0.797824	0.479774	1.53972e+07	1.42328e+07	1.87998e+07	1.14268e+07	1.53972e+07	1.54078e+07	1.43924e+07	1.53122e+07	1.42328e+07	1.28699e+07	1.87998e+07	1.34001e+07
High	Master Protein	Q58DW6	Ras-related protein Rab-25 OS=Bos taurus OX=9913 GN=RAB25 PE=2 SV=1	58.372	54	11	255	10	213	23.5	6.35	354.58	11	0.979	1.056	0.936	0.876	1.031	1.165	-0.03	0.08	-0.1	-0.19	0.04	0.22	0.754037	0.782713	0.715623	0.621019	0.703627	0.658366	0.831804	0.898762	0.772441	0.68875	0.797824	0.746236	6.15739e+07	5.88857e+07	6.7177e+07	6.04679e+07	6.15739e+07	6.54371e+07	4.99089e+07	5.88857e+07	5.93812e+07	5.67032e+07	7.55559e+07	6.7177e+07
High	Master Protein	G3X745	Glypican-1 OS=Bos taurus OX=9913 GN=GPC1 PE=2 SV=1	56.966	27	12	115	12	559	61	6.64	163.12	12	0.948	0.979	0.804	0.944	1.104	1.219	-0.08	-0.03	-0.32	-0.08	0.14	0.29	0.673764	0.536675	0.465538	0.962451	0.564945	0.560361	0.758587	0.718918	0.548247	0.970845	0.695937	0.654863	1.6798e+07	1.5808e+07	1.60436e+07	1.45873e+07	1.6798e+07	1.66573e+07	1.85567e+07	1.5808e+07	1.5463e+07	1.58765e+07	1.73215e+07	1.60436e+07
High	Master Protein	P00829	ATP synthase subunit beta, mitochondrial OS=Bos taurus OX=9913 GN=ATP5F1B PE=1 SV=2	55.63	33	14	129	13	528	56.2	5.27	105.25	14	1.458	1.378	2.368	1.003	0.551	0.523	0.54	0.46	1.24	0	-0.86	-0.93	0.310488	0.348484	0.0618955	0.627298	0.160941	0.0414872	0.403717	0.610152	0.0891203	0.693032	0.238993	0.057374	8.79153e+06	8.95521e+06	1.01518e+07	2.1699e+07	9.10884e+06	8.79153e+06	4.75738e+06	7.15959e+06	8.95521e+06	2.01255e+07	1.2762e+07	1.01518e+07
High	Master Protein	P61223	Ras-related protein Rap-1b OS=Bos taurus OX=9913 GN=RAP1B PE=2 SV=1	54.861	67	10	190	2	184	20.8	5.78	267.9	10	1.23	1.765	0.794	0.885	1.607	1.815	0.3	0.82	-0.33	-0.18	0.68	0.86	0.654355	0.0389104	0.397513	0.58066	0.100539	0.114277	0.740754	0.121287	0.480229	0.652941	0.16229	0.154124	841645	939353	1.06129e+06	584575	841645	1.33416e+06	580414	592598	1.13944e+06	939353	1.61514e+06	1.06129e+06
High	Master Protein	P27214	Annexin A11 OS=Bos taurus OX=9913 GN=ANXA11 PE=1 SV=1	54.474	34	15	122	14	503	54	7.65	144.44	15	0.783	0.915	1.046	0.908	0.879	1.048	-0.35	-0.13	0.06	-0.14	-0.19	0.07	0.29026	0.352969	0.922865	0.813501	0.94262	0.909539	0.383941	0.610152	0.944557	0.856816	0.966751	0.933791	1.45638e+07	1.50093e+07	1.71926e+07	1.68025e+07	1.45638e+07	1.47011e+07	1.22739e+07	1.40289e+07	1.50093e+07	1.63964e+07	1.71926e+07	1.55288e+07
High	Master Protein	Q863B3	Staphylococcal nuclease domain-containing protein 1 OS=Bos taurus OX=9913 GN=SND1 PE=1 SV=1	54.174	20	15	108	15	910	101.9	7.17	109.46	15	1.045	1.21	1.071	0.872	0.945	1.144	0.06	0.27	0.1	-0.2	-0.08	0.19	0.923614	0.730317	0.967922	0.596063	0.894318	0.699316	0.957266	0.855429	0.975866	0.668536	0.936355	0.783792	1.03451e+07	1.01125e+07	1.1143e+07	9.44762e+06	9.24948e+06	1.08437e+07	1.03451e+07	8.79097e+06	1.01125e+07	1.18201e+07	1.14862e+07	1.07337e+07
High	Master Protein	Q2KJ32	Methanethiol oxidase OS=Bos taurus OX=9913 GN=SELENBP1 PE=1 SV=1	54.147	34	13	90	13	472	52.5	6.48	97.78	13	0.88	0.958	0.747	0.877	1.082	1.128	-0.18	-0.06	-0.42	-0.19	0.11	0.17	0.504806	0.472415	0.365772	0.623169	0.604631	0.733429	0.603109	0.659104	0.444114	0.690852	0.713455	0.815435	1.99598e+07	1.64591e+07	1.68872e+07	1.49069e+07	1.99598e+07	2.15816e+07	1.82624e+07	1.84721e+07	1.64591e+07	1.51373e+07	1.79352e+07	1.60409e+07
High	Master Protein	P62935	Peptidyl-prolyl cis-trans isomerase A OS=Bos taurus OX=9913 GN=PPIA PE=1 SV=2	53.719	43	5	767	1	164	17.9	8.16	990.77	5	0.975	0.964	0.765	1.011	1.217	1.139	-0.04	-0.05	-0.39	0.02	0.28	0.19	0.744201	0.491257	0.396176	0.588886	0.39402	0.710088	0.823392	0.679785	0.478843	0.661368	0.520413	0.793792	6.3974e+07	6.23648e+07	6.1696e+07	4.8946e+07	7.14652e+07	6.3974e+07	3.39669e+07	6.59932e+07	6.23648e+07	4.65158e+07	6.1696e+07	6.1764e+07
High	Master Protein	Q5E9I6	ADP-ribosylation factor 3 OS=Bos taurus OX=9913 GN=ARF3 PE=2 SV=3	53.363	54	8	443	5	181	20.6	7.43	647.64	8	0.975	1.13	0.871	0.791	1.016	1.265	-0.04	0.18	-0.2	-0.34	0.02	0.34	0.744813	0.972513	0.591163	0.215457	0.734316	0.485499	0.823426	0.988414	0.673424	0.300456	0.809233	0.581018	2.33162e+07	2.54368e+07	2.94431e+07	2.1835e+07	2.33162e+07	2.84626e+07	1.22201e+07	2.09068e+07	2.87485e+07	2.54368e+07	3.72474e+07	2.94431e+07
High	Master Protein	Q3SYV4	Adenylyl cyclase-associated protein 1 OS=Bos taurus OX=9913 GN=CAP1 PE=2 SV=3	52.567	34	11	73	11	472	51.2	7.52	112.36	11	1.239	1.253	2.275	0.943	0.544	0.551	0.31	0.33	1.19	-0.08	-0.88	-0.86	0.636667	0.613044	0.0765929	0.969492	0.150041	0.0603326	0.72832	0.789896	0.106547	0.975794	0.223724	0.0830323	1.04877e+07	1.10232e+07	1.2451e+07	2.43019e+07	9.34643e+06	1.04877e+07	1.27525e+07	8.5548e+06	1.10232e+07	2.50519e+07	1.21338e+07	1.2451e+07
High	Master Protein	Q3T149	Heat shock protein beta-1 OS=Bos taurus OX=9913 GN=HSPB1 PE=2 SV=1	52.196	60	9	128	9	201	22.4	6.4	186.97	9	1.363	1.209	1.578	1.053	0.774	0.7	0.45	0.27	0.66	0.07	-0.37	-0.51	0.429567	0.732489	0.372454	0.403468	0.664131	0.256007	0.525103	0.856827	0.451793	0.497565	0.769956	0.329234	2.21724e+07	2.51754e+07	2.53841e+07	3.94005e+07	2.28343e+07	2.21724e+07	1.99687e+07	2.30968e+07	2.51754e+07	3.25447e+07	2.84976e+07	2.47671e+07
High	Master Protein	Q08DN8	Flotillin-1 OS=Bos taurus OX=9913 GN=FLOT1 PE=2 SV=1	51.552	38	13	77	13	427	47.3	7.17	83.03	13	0.943	1.052	1.016	0.903	0.967	1.063	-0.08	0.07	0.02	-0.15	-0.05	0.09	0.661974	0.770393	0.868112	0.782678	0.84252	0.874533	0.747359	0.890497	0.898348	0.830485	0.893308	0.912523	1.12271e+07	1.14988e+07	1.11435e+07	1.1789e+07	1.12271e+07	1.08724e+07	1.40202e+07	1.14988e+07	1.07685e+07	1.15982e+07	1.47743e+07	1.07301e+07
High	Master Protein	Q2TBI0	Lipopolysaccharide-binding protein OS=Bos taurus OX=9913 GN=LBP PE=2 SV=1	51.449	23	11	114	11	481	53.7	7.09	161.04	11	0.34	0.211	0.779	1.559	0.452	0.25	-1.55	-2.25	-0.36	0.64	-1.14	-2	0.000129013	2.57572e-14	0.421092	0.000232013	0.0496736	1.55301e-05	0.000297782	1.51248e-13	0.507017	0.000525496	0.0860069	3.09453e-05	5.70378e+07	2.76071e+07	1.38543e+07	5.17025e+07	6.36726e+07	5.70378e+07	4.22536e+07	2.45301e+07	2.76071e+07	3.32906e+07	1.38543e+07	1.3831e+07
High	Master Protein	P12624	Myristoylated alanine-rich C-kinase substrate OS=Bos taurus OX=9913 GN=MARCKS PE=1 SV=6	51.291	45	8	104	8	333	31.6	4.39	193.74	8	1.044	1.007	0.986	0.99	1.063	1.01	0.06	0.01	-0.02	-0.01	0.09	0.01	0.920893	0.621722	0.811346	0.694552	0.639403	0.998289	0.955441	0.797474	0.854614	0.750643	0.746099	0.998579	1.63911e+07	1.75444e+07	1.84865e+07	1.62049e+07	1.45475e+07	1.63911e+07	3.01897e+07	1.75444e+07	1.68902e+07	2.29396e+07	1.51468e+07	1.9985e+07
High	Master Protein	Q3SZA1	Rho-related GTP-binding protein RhoF OS=Bos taurus OX=9913 GN=RHOF PE=2 SV=1	51.286	52	9	212	9	215	23.8	8.34	292.67	9	0.915	0.993	0.834	0.921	1.177	1.226	-0.13	-0.01	-0.26	-0.12	0.24	0.29	0.590367	0.579915	0.521968	0.894835	0.448731	0.548779	0.688611	0.758219	0.605109	0.919607	0.582621	0.643383	5.54433e+07	5.73332e+07	6.03411e+07	5.31525e+07	5.54433e+07	5.53531e+07	7.76813e+07	5.73332e+07	5.864e+07	5.0568e+07	6.03411e+07	6.63946e+07
High	Master Protein	A4FV54	Ras-related protein Rab-8A OS=Bos taurus OX=9913 GN=RAB8A PE=2 SV=1	50.845	54	10	554	6	207	23.7	9.06	824.1	10	0.763	1.131	0.814	0.921	0.946	1.145	-0.39	0.18	-0.3	-0.12	-0.08	0.2	0.254149	0.971041	0.484766	0.892337	0.890963	0.69874	0.349226	0.988414	0.567714	0.917214	0.933999	0.783518	2.05768e+07	1.93341e+07	2.1508e+07	1.9814e+07	2.05768e+07	1.95535e+07	2.34604e+07	1.93341e+07	1.68064e+07	2.02575e+07	2.07513e+07	2.1508e+07
High	Master Protein	Q1RMJ6	Rho-related GTP-binding protein RhoC OS=Bos taurus OX=9913 GN=RHOC PE=2 SV=1	50.553	50	9	280	2	193	22	6.58	317.49	9	0.549	0.816	0.58	1.114	0.959	1.049	-0.86	-0.29	-0.78	0.16	-0.06	0.07	0.0254332	0.147937	0.130391	0.212241	0.862463	0.906466	0.0467412	0.338129	0.176144	0.300456	0.911076	0.931757	8.1512e+06	4.58455e+06	3.60149e+06	3.48415e+06	1.00424e+07	8.1512e+06	1.1442e+06	5.18268e+06	4.58455e+06	3.82825e+06	3.60149e+06	3.68081e+06
High	Master Protein	Q32PJ2	Apolipoprotein A-IV OS=Bos taurus OX=9913 GN=APOA4 PE=2 SV=1	50.495	31	12	81	12	380	43	5.4	106.44	12	0.824	1.064	0.887	0.726	0.858	1.201	-0.28	0.09	-0.17	-0.46	-0.22	0.26	0.374761	0.811323	0.621083	0.0637828	0.886888	0.592887	0.466967	0.920606	0.699931	0.110767	0.930907	0.688631	1.12109e+07	1.10087e+07	1.40282e+07	1.21172e+07	1.12109e+07	1.17881e+07	8.52166e+06	9.53252e+06	1.15401e+07	1.10087e+07	1.70931e+07	1.27883e+07
High	Master Protein	A6QLR4	Flotillin-2 OS=Bos taurus OX=9913 GN=FLOT2 PE=2 SV=1	49.558	28	11	100	11	428	47	5.31	134.03	11	1.065	1.174	1.087	0.971	1.025	0.982	0.09	0.23	0.12	-0.04	0.03	-0.03	0.975476	0.83452	0.996603	0.801102	0.716951	0.931129	0.986763	0.924444	0.997392	0.846554	0.797824	0.951568	1.11378e+07	1.46728e+07	1.5854e+07	1.47785e+07	1.00487e+07	1.11378e+07	1.72063e+07	1.46728e+07	1.37331e+07	1.74222e+07	1.5854e+07	1.49235e+07
High	Master Protein	Q3T169	40S ribosomal protein S3 OS=Bos taurus OX=9913 GN=RPS3 PE=2 SV=1	49.407	58	13	154	13	243	26.7	9.66	225.77	13	1.131	1.211	1.075	0.933	1.226	1.279	0.18	0.28	0.1	-0.1	0.29	0.36	0.867218	0.728263	0.975542	0.966011	0.382421	0.464477	0.91821	0.853759	0.980784	0.973193	0.506077	0.557568	1.47225e+07	1.72693e+07	1.71808e+07	1.46243e+07	1.47225e+07	1.46537e+07	1.64872e+07	1.66969e+07	1.72693e+07	2.22352e+07	1.89329e+07	1.71808e+07
High	Master Protein	Q5EA88	Glycerol-3-phosphate dehydrogenase [NAD(+)], cytoplasmic OS=Bos taurus OX=9913 GN=GPD1 PE=2 SV=3	49.205	35	11	105	11	349	37.6	6.89	89.03	11	1.231	1.409	1.154	0.953	1.093	1.144	0.3	0.49	0.21	-0.07	0.13	0.19	0.652266	0.298708	0.888867	0.907765	0.583869	0.699358	0.74022	0.549144	0.915651	0.927094	0.697297	0.783792	2.41611e+07	3.07397e+07	3.27855e+07	2.59363e+07	2.41611e+07	2.80051e+07	2.07226e+07	3.27687e+07	3.07397e+07	2.79575e+07	2.96555e+07	3.49118e+07
High	Master Protein	P28782	Protein S100-A8 OS=Bos taurus OX=9913 GN=S100A8 PE=1 SV=2	48.534	81	7	101	7	89	10.5	5.26	206.63	7	1.33	1.564	3.407	0.836	0.447	0.451	0.41	0.64	1.77	-0.26	-1.16	-1.15	0.47965	0.13031	0.00611065	0.405155	0.0460113	0.0125853	0.577144	0.306801	0.00976428	0.499418	0.0800997	0.0179625	1.27254e+08	1.7318e+08	2.05127e+08	5.12992e+08	1.10617e+08	1.27254e+08	2.06179e+08	1.15433e+08	1.7318e+08	5.06735e+08	1.75732e+08	2.05127e+08
High	Master Protein	Q28085	Complement factor H OS=Bos taurus OX=9913 GN=CFH PE=1 SV=3	48.315	15	14	72	14	1236	140.3	6.81	74.07	14	1.364	1.372	2.15	0.863	0.601	0.61	0.45	0.46	1.1	-0.21	-0.74	-0.71	0.428558	0.358118	0.102132	0.543211	0.248071	0.118302	0.524229	0.610152	0.140756	0.61827	0.354341	0.159428	7.66778e+06	8.00612e+06	1.02706e+07	1.61918e+07	7.66778e+06	5.96567e+06	9.42843e+06	8.00612e+06	7.57913e+06	2.0145e+07	1.02706e+07	9.47363e+06
High	Master Protein	Q2KJ93	Cell division control protein 42 homolog OS=Bos taurus OX=9913 GN=CDC42 PE=1 SV=1	48.19	44	7	152	6	191	21.2	6.55	243.6	7	1.161	1.127	0.874	0.971	0.96	1.197	0.21	0.17	-0.19	-0.04	-0.06	0.26	0.799495	0.984017	0.596623	0.802862	0.859097	0.598642	0.869045	0.990217	0.67781	0.848083	0.908403	0.69437	4.34164e+07	3.69248e+07	3.73704e+07	2.98483e+07	4.29515e+07	4.34164e+07	6.88951e+07	3.74211e+07	3.47545e+07	3.69248e+07	4.32983e+07	3.4313e+07
High	Master Protein	P68252	14-3-3 protein gamma OS=Bos taurus OX=9913 GN=YWHAG PE=1 SV=2	47.629	40	9	157	4	247	28.2	4.89	191.81	9	1.028	1.072	1.348	0.977	0.785	0.786	0.04	0.1	0.43	-0.03	-0.35	-0.35	0.880039	0.835165	0.608158	0.766245	0.692163	0.437566	0.927745	0.92454	0.688129	0.816886	0.795833	0.528111	4.03351e+06	6.44459e+06	8.21565e+06	5.33769e+06	3.71234e+06	4.03351e+06	7.92116e+06	7.49421e+06	6.44459e+06	6.04392e+06	5.87236e+06	8.21565e+06
High	Master Protein	Q3T0D7	GTP-binding protein SAR1a OS=Bos taurus OX=9913 GN=SAR1A PE=2 SV=1	47.127	52	8	200	6	198	22.4	6.68	286.3	8	0.612	1.139	0.641	0.85	0.999	1.021	-0.71	0.19	-0.64	-0.23	0	0.03	0.0605555	0.945565	0.202661	0.476814	0.770843	0.973104	0.104806	0.972853	0.264434	0.562056	0.838242	0.983863	4.52476e+07	4.79687e+07	4.28032e+07	4.1376e+07	2.82489e+07	4.52476e+07	5.87438e+07	6.63515e+07	4.77961e+07	4.79687e+07	3.55516e+07	6.28109e+07
High	Master Protein	Q1JPB0	Leukocyte elastase inhibitor OS=Bos taurus OX=9913 GN=SERPINB1 PE=2 SV=2	46.604	25	9	116	8	377	42.2	5.96	222.3	9	1.657	1.739	4.361	0.887	0.355	0.376	0.73	0.8	2.12	-0.17	-1.49	-1.41	0.150022	0.0456669	0.000852521	0.682384	0.00798957	0.00221581	0.220964	0.135474	0.00156642	0.73867	0.0158885	0.0034137	1.38073e+07	2.04203e+07	2.15688e+07	5.98471e+07	1.07323e+07	1.38073e+07	1.65977e+07	1.34887e+07	2.04203e+07	5.31142e+07	1.89633e+07	2.35874e+07
High	Master Protein	P12799	Fibrinogen gamma-B chain OS=Bos taurus OX=9913 GN=FGG PE=1 SV=1	46.36	31	10	91	10	444	50.2	5.83	91.59	10	1.19	1.193	2.713	1.047	0.493	0.437	0.25	0.25	1.44	0.07	-1.02	-1.19	0.736503	0.77825	0.0282457	0.425501	0.0854776	0.00947656	0.816505	0.897877	0.0412815	0.520998	0.140779	0.0136089	9.45697e+06	9.98028e+06	1.01261e+07	2.65918e+07	9.45697e+06	9.86522e+06	9.40358e+06	9.98028e+06	9.71569e+06	2.60194e+07	1.22495e+07	1.01261e+07
High	Master Protein	Q58DG6	F-box/LRR-repeat protein 20 OS=Bos taurus OX=9913 GN=FBXL20 PE=2 SV=2	46.317	31	11	95	11	436	48.4	7.49	110.72	11	1.06	1.093	0.931	1.003	1.157	1.169	0.08	0.13	-0.1	0	0.21	0.22	0.96118	0.905153	0.706817	0.629375	0.478635	0.651994	0.98475	0.959095	0.768332	0.693032	0.60259	0.740817	1.73842e+07	1.92896e+07	1.93933e+07	1.43561e+07	1.59484e+07	1.73842e+07	1.93277e+07	1.98418e+07	1.92896e+07	1.73471e+07	1.93933e+07	2.11582e+07
High	Master Protein	Q29RV1	Protein disulfide-isomerase A4 OS=Bos taurus OX=9913 GN=PDIA4 PE=2 SV=1	45.996	19	11	85	11	643	72.5	5.12	101.8	11	1.024	1.146	1.225	0.937	0.83	0.844	0.03	0.2	0.29	-0.09	-0.27	-0.24	0.870288	0.923221	0.777833	0.990395	0.814673	0.577079	0.921279	0.959095	0.827068	0.992326	0.870507	0.672405	7.39726e+06	7.16165e+06	7.97475e+06	9.61392e+06	7.39726e+06	6.9196e+06	8.16991e+06	6.77242e+06	7.16165e+06	1.02185e+07	7.97475e+06	7.62229e+06
High	Master Protein	P31976	Ezrin OS=Bos taurus OX=9913 GN=EZR PE=1 SV=2	45.984	26	13	121	8	581	68.7	6.42	135.24	13	1.06	1.412	1.62	0.868	0.711	0.758	0.08	0.5	0.7	-0.2	-0.49	-0.4	0.961138	0.295068	0.339637	0.573957	0.498615	0.372952	0.98475	0.543453	0.414273	0.646611	0.625138	0.461326	8.02617e+06	8.63254e+06	9.68393e+06	1.28817e+07	7.69879e+06	8.02617e+06	8.82223e+06	8.63254e+06	7.63367e+06	1.28946e+07	9.68393e+06	9.58869e+06
High	Master Protein	Q3ZCI9	T-complex protein 1 subunit theta OS=Bos taurus OX=9913 GN=CCT8 PE=1 SV=3	45.053	22	11	70	11	548	59.6	5.59	75.18	11	1.127	1.218	1.441	0.924	0.809	0.876	0.17	0.28	0.53	-0.11	-0.31	-0.19	0.87525	0.70884	0.500263	0.912994	0.757518	0.65749	0.924124	0.849122	0.583441	0.931471	0.827227	0.745445	5.41144e+06	5.356e+06	6.6453e+06	7.2424e+06	5.41144e+06	5.21721e+06	5.66583e+06	5.356e+06	5.14441e+06	7.40054e+06	6.71158e+06	5.92591e+06
High	Master Protein	Q95122	Monocyte differentiation antigen CD14 OS=Bos taurus OX=9913 GN=CD14 PE=2 SV=2	44.99	32	8	115	8	373	39.6	5.57	155.03	8	1.001	1.157	1.052	1.043	0.984	1.076	0	0.21	0.07	0.06	-0.02	0.11	0.811272	0.887944	0.933576	0.443788	0.804249	0.844392	0.87403	0.959095	0.952625	0.533086	0.862072	0.903307	5.13812e+07	6.68924e+07	5.40561e+07	5.69503e+07	5.97632e+07	5.13812e+07	2.47238e+07	6.68924e+07	7.02964e+07	5.66164e+07	5.90851e+07	5.27778e+07
High	Master Protein	Q6VE48	Membrane cofactor protein OS=Bos taurus OX=9913 GN=CD46 PE=1 SV=2	44.942	29	5	236	5	361	39.4	6.71	418.71	5	0.674	0.868	0.873	0.847	0.764	0.963	-0.57	-0.21	-0.2	-0.24	-0.39	-0.05	0.120354	0.24178	0.595655	0.46002	0.638331	0.8828	0.193399	0.479121	0.677316	0.543559	0.745291	0.913471	6.57066e+07	5.2592e+07	5.73192e+07	5.50743e+07	6.57066e+07	6.20802e+07	8.22523e+07	5.5095e+07	5.11561e+07	5.2592e+07	4.82122e+07	5.73192e+07
High	Master Protein	A5D989	Elongation factor 1-delta OS=Bos taurus OX=9913 GN=EEF1D PE=2 SV=2	44.417	43	9	84	8	280	31.1	5.06	140.86	9	1.228	1.299	1.396	0.947	0.88	0.873	0.3	0.38	0.48	-0.08	-0.18	-0.2	0.659203	0.503078	0.550063	0.944061	0.944086	0.652262	0.745332	0.689122	0.632742	0.957129	0.967768	0.740956	1.4097e+07	1.60565e+07	1.70988e+07	1.96713e+07	1.41912e+07	1.32906e+07	1.4097e+07	1.4173e+07	1.60565e+07	1.90222e+07	1.70988e+07	1.68932e+07
High	Master Protein	P06623	2',3'-cyclic-nucleotide 3'-phosphodiesterase OS=Bos taurus OX=9913 GN=CNP PE=2 SV=2	43.845	31	11	84	11	400	44.8	8.41	97.01	11	1.02	1.121	0.955	0.899	1.128	1.117	0.03	0.17	-0.07	-0.15	0.17	0.16	0.860259	0.998915	0.752164	0.758683	0.525108	0.755423	0.913374	0.999224	0.80406	0.809939	0.654278	0.828733	1.15975e+07	1.04279e+07	1.28759e+07	1.1498e+07	1.00946e+07	1.15975e+07	1.57062e+07	1.04279e+07	1.02076e+07	1.46654e+07	1.32899e+07	1.28759e+07
High	Master Protein	Q5E9F7	Cofilin-1 OS=Bos taurus OX=9913 GN=CFL1 PE=2 SV=3	43.505	55	8	139	8	166	18.5	8	245.89	8	0.949	1.22	1.249	0.846	0.777	0.898	-0.08	0.29	0.32	-0.24	-0.36	-0.16	0.676447	0.700643	0.74111	0.455906	0.670875	0.714807	0.761128	0.849122	0.794766	0.539405	0.775287	0.79837	4.01705e+07	4.28453e+07	5.45388e+07	5.69475e+07	3.779e+07	4.01705e+07	4.59362e+07	3.80821e+07	4.28453e+07	5.68321e+07	5.09534e+07	5.45388e+07
High	Master Protein	Q58DT1	60S ribosomal protein L7 OS=Bos taurus OX=9913 GN=RPL7 PE=2 SV=1	43.472	41	10	98	10	248	29.2	10.68	131.92	10	1.072	1.139	1.223	0.994	0.863	0.946	0.1	0.19	0.29	-0.01	-0.21	-0.08	0.993073	0.944392	0.779814	0.675135	0.9015	0.839469	0.994561	0.971896	0.828816	0.731847	0.942422	0.899355	1.54978e+07	1.88699e+07	2.26873e+07	2.07895e+07	2.07085e+07	1.49586e+07	1.54978e+07	1.88699e+07	1.68123e+07	2.03601e+07	2.26908e+07	2.0641e+07
High	Master Protein	Q148C9	Heme-binding protein 1 OS=Bos taurus OX=9913 GN=HEBP1 PE=2 SV=1	43.262	55	7	134	7	191	21.2	5.48	224.03	7	0.886	0.997	0.652	0.982	1.391	1.345	-0.17	0	-0.62	-0.03	0.48	0.43	0.519347	0.592101	0.217398	0.743234	0.218284	0.375249	0.614484	0.771373	0.275552	0.795327	0.318575	0.463383	3.33768e+07	3.14068e+07	3.27914e+07	2.41224e+07	3.23809e+07	3.41174e+07	3.33768e+07	3.30795e+07	3.08058e+07	3.14068e+07	3.27914e+07	3.5522e+07
High	Master Protein	Q5EA79	Galactose mutarotase OS=Bos taurus OX=9913 GN=GALM PE=2 SV=1	43.162	40	10	121	10	342	37.6	6.33	138.88	10	0.805	1.086	0.812	0.777	1.012	1.253	-0.31	0.12	-0.3	-0.36	0.02	0.33	0.335395	0.881619	0.479662	0.173486	0.742743	0.504283	0.431383	0.958689	0.562651	0.25556	0.814037	0.599033	2.43951e+07	2.16105e+07	2.64513e+07	1.9839e+07	2.43951e+07	2.48784e+07	2.19892e+07	2.16105e+07	2.19823e+07	2.14482e+07	2.38384e+07	2.75291e+07
High	Master Protein	P37980	Inorganic pyrophosphatase OS=Bos taurus OX=9913 GN=PPA1 PE=1 SV=2	43.143	56	11	56	11	289	32.8	5.47	56.77	11	0.718	0.839	0.838	1.037	1.056	1.005	-0.48	-0.25	-0.26	0.05	0.08	0.01	0.178905	0.186277	0.528474	0.46762	0.654027	0.987235	0.253559	0.41623	0.611669	0.551578	0.760024	0.99207	9.45116e+06	7.13568e+06	6.62388e+06	6.72412e+06	1.00085e+07	9.45116e+06	5.07614e+06	7.13568e+06	6.8616e+06	7.80763e+06	6.62388e+06	7.80806e+06
High	Master Protein	sp	ALDOA_RABIT	43.14	38	10	92	10	360	38.8	8.09	101.74	10	1.12	1.098	1.728	1.082	0.71	0.668	0.16	0.13	0.79	0.11	-0.49	-0.58	0.89202	0.92187	0.266936	0.30097	0.495983	0.200315	0.936315	0.959095	0.333902	0.390399	0.621981	0.263029	1.46347e+07	1.63353e+07	1.76524e+07	2.94785e+07	1.54341e+07	1.46347e+07	1.40584e+07	1.52378e+07	1.63353e+07	2.98614e+07	1.72716e+07	1.8068e+07
High	Master Protein	Q8WML4	Mucin-1 OS=Bos taurus OX=9913 GN=MUC1 PE=1 SV=1	42.928	16	8	238	8	580	58.1	7.28	338.99	8	0.975	1.118	0.723	0.776	1.033	1.385	-0.04	0.16	-0.47	-0.37	0.05	0.47	0.744255	0.988365	0.324682	0.169425	0.700214	0.328122	0.823392	0.992717	0.401265	0.25076	0.797824	0.414074	2.03544e+08	1.67221e+08	1.92241e+08	1.64052e+08	2.03544e+08	2.0809e+08	8.28875e+07	1.38947e+08	1.69785e+08	1.67221e+08	2.7081e+08	1.86382e+08
High	Master Protein	sp	LALBA_BOVIN	42.72	35	4	307	4	142	16.2	5.14	398.44	4	1.72	1.213	2.396	1.456	0.719	0.559	0.78	0.28	1.26	0.54	-0.48	-0.84	0.11794	0.721915	0.0580622	0.00144571	0.518298	0.0667244	0.189926	0.849122	0.08384	0.00303356	0.647128	0.0916811	1.26046e+08	3.07957e+08	1.38612e+08	2.47803e+08	1.09638e+08	1.26046e+08	1.46005e+08	4.00626e+08	1.4715e+08	3.07957e+08	1.38612e+08	1.13613e+08
High	Master Protein	Q28024	Guanine nucleotide-binding protein G(I)/G(S)/G(O) subunit gamma-12 OS=Bos taurus OX=9913 GN=GNG12 PE=1 SV=2	42.424	67	4	181	4	72	8.1	8.97	222.46	4	0.987	1.041	1.016	1.052	1.012	0.953	-0.02	0.06	0.02	0.07	0.02	-0.07	0.776086	0.732602	0.867697	0.407598	0.743475	0.857671	0.851736	0.856827	0.898102	0.501972	0.814511	0.912523	7.23971e+07	6.94328e+07	7.12543e+07	5.76883e+07	7.23971e+07	6.4669e+07	8.35907e+07	7.37648e+07	6.63049e+07	6.94328e+07	6.50229e+07	7.12543e+07
High	Master Protein	P19483	ATP synthase subunit alpha, mitochondrial OS=Bos taurus OX=9913 GN=ATP5F1A PE=1 SV=1	42.148	22	10	106	10	553	59.7	9.19	149.12	10	1.513	1.328	2.928	1.153	0.576	0.472	0.6	0.41	1.55	0.21	-0.8	-1.08	0.25569	0.442231	0.01744	0.135423	0.202364	0.0183331	0.351163	0.630587	0.027013	0.204171	0.297578	0.0260426	9.81176e+06	1.26197e+07	1.21321e+07	2.71852e+07	1.03225e+07	9.81176e+06	7.02473e+06	9.26969e+06	1.26197e+07	2.66122e+07	1.41509e+07	1.21321e+07
High	Master Protein	P02676	Fibrinogen beta chain OS=Bos taurus OX=9913 GN=FGB PE=1 SV=2	41.468	25	8	70	8	468	53.3	8.19	101.08	8	1.422	1.272	4.066	1.029	0.379	0.304	0.51	0.35	2.02	0.04	-1.4	-1.72	0.351775	0.56721	0.00154136	0.503668	0.0138236	0.000197171	0.444452	0.74594	0.00282079	0.590756	0.026492	0.000327298	4.88685e+06	5.97325e+06	6.24169e+06	2.13109e+07	4.59754e+06	4.88685e+06	5.01272e+06	5.36318e+06	5.97325e+06	1.82048e+07	7.1374e+06	6.24169e+06
High	Master Protein	P20072	Annexin A7 OS=Bos taurus OX=9913 GN=ANXA7 PE=1 SV=2	41.443	26	10	107	10	463	49.9	6.8	125.61	10	0.965	0.988	0.955	0.976	1.04	1.093	-0.05	-0.02	-0.07	-0.04	0.06	0.13	0.719335	0.562628	0.753068	0.774496	0.684957	0.807241	0.799959	0.740222	0.804685	0.823576	0.788884	0.872495	2.24154e+07	2.21961e+07	2.46855e+07	2.05503e+07	2.2016e+07	2.24154e+07	2.69767e+07	2.32644e+07	2.21961e+07	2.207e+07	2.46855e+07	2.33949e+07
High	Master Protein	P19803	Rho GDP-dissociation inhibitor 1 OS=Bos taurus OX=9913 GN=ARHGDIA PE=1 SV=3	41.342	57	7	136	7	204	23.4	5.2	184.35	7	0.93	0.975	0.867	1.013	1.121	1.04	-0.1	-0.04	-0.21	0.02	0.16	0.06	0.630176	0.522451	0.584165	0.577521	0.536709	0.928423	0.726755	0.709332	0.666806	0.649951	0.667051	0.949369	2.46447e+07	2.87419e+07	2.772e+07	2.42637e+07	2.70624e+07	2.46447e+07	1.35774e+07	2.9988e+07	2.45694e+07	2.87419e+07	2.772e+07	2.8324e+07
High	Master Protein	P17248	Tryptophan--tRNA ligase, cytoplasmic OS=Bos taurus OX=9913 GN=WARS1 PE=1 SV=3	41.01	33	10	66	10	476	53.8	5.78	70.33	10	0.934	0.981	1.228	0.938	0.846	0.871	-0.1	-0.03	0.3	-0.09	-0.24	-0.2	0.638099	0.543022	0.772446	0.998937	0.856552	0.646718	0.728965	0.724903	0.821741	0.999122	0.906418	0.735656	8.41512e+06	9.35802e+06	9.76736e+06	8.05777e+06	9.18417e+06	8.41512e+06	7.37651e+06	9.35802e+06	1.12246e+07	9.18172e+06	1.13435e+07	9.76736e+06
High	Master Protein	P08728	Keratin, type I cytoskeletal 19 OS=Bos taurus OX=9913 GN=KRT19 PE=2 SV=1	40.814	26	10	118	6	399	43.9	5.01	159.05	10	1.368	1.311	3.348	0.928	0.362	0.371	0.45	0.39	1.74	-0.11	-1.47	-1.43	0.422627	0.477272	0.0069403	0.93826	0.00946953	0.00190826	0.521097	0.664718	0.011062	0.952494	0.0187767	0.00294521	4.60005e+06	4.92069e+06	5.8269e+06	1.4181e+07	4.60005e+06	3.9645e+06	5.56257e+06	3.88829e+06	4.92069e+06	1.34092e+07	5.8269e+06	4.39551e+06
High	Master Protein	P10096	Glyceraldehyde-3-phosphate dehydrogenase OS=Bos taurus OX=9913 GN=GAPDH PE=1 SV=4	40.346	35	8	66	8	333	35.8	8.35	109.2	8	0.91	1.168	1.54	0.808	0.692	0.804	-0.14	0.22	0.62	-0.31	-0.53	-0.31	0.579864	0.85508	0.404987	0.278899	0.450943	0.480234	0.678284	0.938379	0.488716	0.36614	0.584516	0.575539	2.33189e+07	2.05217e+07	2.70613e+07	3.50642e+07	2.33189e+07	2.45511e+07	1.82744e+07	1.6985e+07	2.05217e+07	3.66918e+07	2.70613e+07	2.35427e+07
High	Master Protein	A0A1X3J431	Outer membrane protein A OS=Escherichia coli TA447 OX=656447 GN=ompA PE=3 SV=1	40.306	32	8	62	1	374	40.4	6.28	111.71	8	100	100	100	98.93	3.417	0.035	6.64	6.64	6.64	6.63	1.77	-4.86	1e-17	1e-17	1e-17	1e-17	0.000152395	1e-17	2.84317e-17	5.89808e-17	3.12755e-17	2.74987e-17	0.00043685	3.52929e-17		1.32835e+07	134272	3.88778e+06				3.62378e+07	1.32835e+07	6.76136e+06
High	Master Protein	A5PJM4	Ferroptosis suppressor protein 1 OS=Bos taurus OX=9913 GN=AIFM2 PE=2 SV=1	40.166	43	10	78	10	373	40.5	8.37	100.64	10	0.888	1.06	0.902	0.939	0.945	1.146	-0.17	0.08	-0.15	-0.09	-0.08	0.2	0.523613	0.795474	0.65029	0.996199	0.89516	0.696497	0.618983	0.906486	0.726936	0.996935	0.936876	0.781801	1.07428e+07	1.07614e+07	1.0821e+07	1.14123e+07	1.03851e+07	1.2744e+07	1.07428e+07	1.07614e+07	1.18987e+07	9.87468e+06	1.19898e+07	1.00917e+07
High	Master Protein	Q9XSA7	Chloride intracellular channel protein 4 OS=Bos taurus OX=9913 GN=CLIC4 PE=2 SV=3	40.139	53	10	69	10	253	28.7	5.78	85.24	10	0.957	1.157	0.996	0.854	0.975	1.051	-0.06	0.21	-0.01	-0.23	-0.04	0.07	0.698944	0.888572	0.829228	0.496028	0.824419	0.902946	0.781671	0.959095	0.868249	0.583056	0.878399	0.929257	9.16022e+06	8.41811e+06	9.36172e+06	8.48175e+06	8.28089e+06	9.16022e+06	9.52871e+06	7.58865e+06	8.41811e+06	8.64461e+06	9.75606e+06	9.36172e+06
High	Master Protein	P21856	Rab GDP dissociation inhibitor alpha OS=Bos taurus OX=9913 GN=GDI1 PE=1 SV=1	39.637	25	8	76	5	447	50.5	5.14	84.44	8	1.178	1.2	1.33	1.038	1.027	0.989	0.24	0.26	0.41	0.05	0.04	-0.02	0.761083	0.758879	0.630768	0.463678	0.712757	0.94722	0.838367	0.881129	0.708947	0.547286	0.797824	0.963782	2.76386e+06	2.92994e+06	3.13322e+06	3.44871e+06	2.76386e+06	2.81065e+06	1.98755e+06	2.92994e+06	2.89691e+06	3.76441e+06	3.343e+06	3.13322e+06
High	Master Protein	Q2TA29	Ras-related protein Rab-11A OS=Bos taurus OX=9913 GN=RAB11A PE=2 SV=3	39.446	50	10	240	9	216	24.5	6.57	417.64	10	0.988	1.085	1.152	0.878	0.883	0.987	-0.02	0.12	0.2	-0.19	-0.18	-0.02	0.777888	0.878992	0.892251	0.631631	0.952192	0.943338	0.852664	0.956917	0.918248	0.693032	0.974557	0.960978	8.35053e+07	8.2166e+07	8.83183e+07	8.7433e+07	8.68373e+07	8.35053e+07	8.20611e+07	7.81403e+07	8.2166e+07	8.27436e+07	9.09619e+07	8.83183e+07
High	Master Protein	sp	RASH_HUMAN	39.398	65	8	89	8	189	21.3	5.31	147.25	8	0.868	1.016	0.802	0.826	0.817	1.108	-0.2	0.02	-0.32	-0.28	-0.29	0.15	0.47567	0.652594	0.46302	0.357315	0.777984	0.775555	0.574499	0.826192	0.548046	0.458378	0.841509	0.845385	3.4718e+07	3.37421e+07	3.75276e+07	3.26099e+07	3.4718e+07	3.02489e+07	4.52985e+07	3.15942e+07	3.45631e+07	3.37421e+07	3.75276e+07	3.27905e+07
High	Master Protein	P39872	60S ribosomal protein L3 OS=Bos taurus OX=9913 GN=RPL3 PE=2 SV=2	39.095	27	10	58	10	403	46	10.23	55.86	10	1.141	1.197	1.579	1.066	0.844	0.719	0.19	0.26	0.66	0.09	-0.25	-0.48	0.843546	0.767398	0.371505	0.353151	0.849406	0.292333	0.900411	0.888437	0.450749	0.453358	0.899906	0.373605	9.47211e+06	8.17044e+06	1.0683e+07	1.12946e+07	9.47211e+06	9.47435e+06	8.14966e+06	7.52567e+06	8.17044e+06	1.0668e+07	1.0683e+07	1.03124e+07
High	Master Protein	Q2KI18	Patatin-like phospholipase domain-containing protein 2 OS=Bos taurus OX=9913 GN=PNPLA2 PE=2 SV=1	39.081	27	10	96	10	486	53.4	7.37	89.71	10	0.788	0.989	0.786	0.869	0.986	1.165	-0.34	-0.02	-0.35	-0.2	-0.02	0.22	0.301099	0.567348	0.433497	0.581071	0.800861	0.659435	0.393038	0.74594	0.520712	0.653268	0.858856	0.747282	1.81541e+07	1.36048e+07	1.52495e+07	1.17e+07	1.81628e+07	1.81541e+07	1.289e+07	1.49919e+07	1.36048e+07	1.02643e+07	1.21457e+07	1.52495e+07
High	Master Protein	Q6B855	Transketolase OS=Bos taurus OX=9913 GN=TKT PE=2 SV=1	39.075	22	10	81	10	623	67.9	7.65	60.52	10	0.818	0.846	1.122	0.968	0.747	0.723	-0.29	-0.24	0.17	-0.05	-0.42	-0.47	0.363025	0.198712	0.942081	0.823534	0.592753	0.299516	0.457459	0.427574	0.959171	0.862657	0.701724	0.3806	1.9687e+07	1.1426e+07	1.32174e+07	1.83317e+07	1.79424e+07	1.9687e+07	2.42966e+07	1.05369e+07	1.1426e+07	1.80878e+07	1.32174e+07	1.44255e+07
High	Master Protein	Q3T0R1	40S ribosomal protein S18 OS=Bos taurus OX=9913 GN=RPS18 PE=2 SV=3	39.055	44	8	86	8	152	17.7	10.99	132.44	8	1.156	1.179	1.064	0.97	1.072	1.131	0.21	0.24	0.09	-0.04	0.1	0.18	0.810425	0.819979	0.955317	0.809123	0.623145	0.725824	0.873451	0.923216	0.969911	0.853697	0.730857	0.808735	1.8646e+07	2.07606e+07	2.15542e+07	1.907e+07	1.84192e+07	1.8646e+07	1.88474e+07	1.82246e+07	2.41401e+07	2.07606e+07	2.19362e+07	2.10134e+07
High	Master Protein	Q9XSJ4	Alpha-enolase OS=Bos taurus OX=9913 GN=ENO1 PE=1 SV=4	39.055	27	10	44	10	434	47.3	6.8	43.89	10	1.353	1.14	3.129	1.257	0.468	0.3	0.44	0.19	1.65	0.33	-1.1	-1.74	0.44432	0.94113	0.0111737	0.0341244	0.0619767	0.00016926	0.541527	0.969289	0.0174569	0.0607005	0.103105	0.000281148	4.06856e+06	4.37044e+06	3.99579e+06	1.61035e+07	3.68213e+06	4.10613e+06	4.06856e+06	4.14629e+06	4.37044e+06	1.32938e+07	4.75763e+06	3.99579e+06
High	Master Protein	P11023	Ras-related protein Rab-3A OS=Bos taurus OX=9913 GN=RAB3A PE=1 SV=3	38.929	33	6	302	4	220	24.9	5.03	482.52	6	0.844	1.209	0.854	0.799	1.069	1.318	-0.25	0.27	-0.23	-0.32	0.1	0.4	0.419163	0.732566	0.559867	0.243473	0.628859	0.409626	0.51771	0.856827	0.641972	0.329894	0.736605	0.497084	4.11033e+07	3.55915e+07	4.62588e+07	3.55036e+07	4.11033e+07	4.14688e+07	2.41259e+07	3.55915e+07	4.05496e+07	3.52973e+07	5.05505e+07	4.25405e+07
High	Master Protein	Q5EA19	ADP-ribosylation factor-like protein 15 OS=Bos taurus OX=9913 GN=ARL15 PE=2 SV=1	38.579	55	8	158	8	202	22.6	5.62	245.68	8	0.812	0.923	0.695	0.915	1.103	1.15	-0.3	-0.12	-0.52	-0.13	0.14	0.2	0.350507	0.37421	0.280832	0.857157	0.567453	0.688299	0.444452	0.610152	0.351023	0.887787	0.697297	0.774507	2.53046e+07	2.36928e+07	2.47901e+07	1.95829e+07	2.53046e+07	2.58074e+07	1.42363e+07	2.36928e+07	2.47499e+07	2.0327e+07	2.47901e+07	2.81419e+07
High	Master Protein	Q0VCJ8	Protein-L-histidine N-pros-methyltransferase OS=Bos taurus OX=9913 GN=METTL9 PE=2 SV=1	38.398	34	8	95	8	318	36.5	7.71	138.5	8	0.889	1.012	0.918	0.833	1.081	1.37	-0.17	0.02	-0.12	-0.26	0.11	0.45	0.52609	0.640029	0.682068	0.390373	0.607172	0.345289	0.621499	0.81549	0.755179	0.483395	0.716142	0.433494	1.66321e+07	1.66102e+07	1.86807e+07	1.28279e+07	1.66321e+07	1.8533e+07	8.86701e+06	1.66102e+07	1.82052e+07	1.49688e+07	2.27301e+07	1.86807e+07
High	Master Protein	Q17R14	Unconventional myosin-Id OS=Bos taurus OX=9913 GN=MYO1D PE=2 SV=1	38.236	12	12	61	12	1006	115.9	9.32	45.89	12	1.083	1.228	1.137	0.865	1.065	1.183	0.12	0.3	0.19	-0.21	0.09	0.24	0.979889	0.6811	0.9168	0.556451	0.635676	0.624402	0.986763	0.844606	0.939492	0.630823	0.742989	0.720659	5.62954e+06	6.19414e+06	7.31591e+06	5.35679e+06	5.20158e+06	5.62954e+06	8.04504e+06	6.41052e+06	5.36525e+06	6.19414e+06	7.31591e+06	7.94022e+06
High	Master Protein	Q3T0T7	GTP-binding protein SAR1b OS=Bos taurus OX=9913 GN=SAR1B PE=2 SV=1	37.57	43	6	203	4	198	22.4	6.11	290.9	6	1.055	1.721	0.839	0.711	0.982	1.346	0.08	0.78	-0.25	-0.49	-0.03	0.43	0.948398	0.0512525	0.529881	0.0440891	0.80792	0.374158	0.975203	0.143286	0.613156	0.0773594	0.865231	0.46237	1.11569e+07	9.14304e+06	1.33065e+07	1.00884e+07	1.11569e+07	1.25653e+07	6.62423e+06	9.14304e+06	1.08737e+07	8.09412e+06	1.33065e+07	1.37384e+07
High	Master Protein	Q3SYX0	Protein NDRG1 OS=Bos taurus OX=9913 GN=NDRG1 PE=2 SV=1	37.266	31	6	79	6	384	41.6	5.49	101.58	6	1.69	1.943	1.361	0.97	1.306	1.332	0.76	0.96	0.44	-0.04	0.38	0.41	0.132497	0.0123001	0.591742	0.811189	0.292725	0.392078	0.201707	0.0407588	0.67378	0.855378	0.39784	0.479774	1.50502e+07	2.29694e+07	2.27401e+07	1.48062e+07	1.3303e+07	1.50502e+07	2.0122e+07	2.32075e+07	2.18553e+07	2.29694e+07	2.27401e+07	2.2917e+07
High	Master Protein	P17690	Beta-2-glycoprotein 1 OS=Bos taurus OX=9913 GN=APOH PE=1 SV=4	37.2	35	7	62	7	345	38.2	8.15	62.79	7	0.51	0.674	0.267	0.886	1.795	2.002	-0.97	-0.57	-1.9	-0.18	0.84	1	0.0129836	0.0203074	0.000734421	0.676784	0.0503253	0.0341313	0.0246665	0.0657643	0.00135484	0.73334	0.0871076	0.0473804	1.12779e+07	7.18116e+06	7.31318e+06	3.02344e+06	1.34009e+07	1.12779e+07	6.7928e+06	9.23067e+06	7.18116e+06	3.84444e+06	7.31318e+06	9.75361e+06
High	Master Protein	Q3ZCJ2	Aldo-keto reductase family 1 member A1 OS=Bos taurus OX=9913 GN=AKR1A1 PE=2 SV=1	37.036	32	10	79	10	325	36.6	7.27	130.15	10	0.877	0.928	0.831	0.922	1.066	1.155	-0.19	-0.11	-0.27	-0.12	0.09	0.21	0.496405	0.386878	0.516438	0.902062	0.634752	0.678057	0.594841	0.610152	0.599662	0.923062	0.742228	0.765368	1.09387e+07	1.0657e+07	1.13488e+07	8.13204e+06	1.09387e+07	1.21695e+07	7.79928e+06	1.0657e+07	1.19312e+07	9.66867e+06	1.13488e+07	1.15915e+07
High	Master Protein	Q2HJ94	DnaJ homolog subfamily A member 2 OS=Bos taurus OX=9913 GN=DNAJA2 PE=2 SV=1	36.819	36	11	74	11	412	45.7	6.48	98.29	11	0.851	1.078	0.98	0.908	0.888	1.081	-0.23	0.11	-0.03	-0.14	-0.17	0.11	0.435181	0.855187	0.800285	0.811433	0.963615	0.83308	0.531116	0.938379	0.846011	0.85547	0.981405	0.894945	1.5128e+07	1.56311e+07	1.62435e+07	1.13783e+07	1.34731e+07	1.5128e+07	2.28914e+07	1.60287e+07	1.26945e+07	1.56311e+07	1.51148e+07	1.62435e+07
High	Master Protein	sp	CASK_BOVIN	36.807	28	4	667	4	190	21.3	6.77	941.09	4	1.056	0.741	0.892	1.488	1.051	0.755	0.08	-0.43	-0.17	0.57	0.07	-0.41	0.951257	0.0588028	0.631207	0.000837606	0.664339	0.367459	0.976828	0.161042	0.709283	0.00178663	0.770032	0.455126	5.88676e+08	8.13301e+08	4.3102e+08	5.86007e+08	5.88676e+08	5.64287e+08	6.53294e+08	8.99655e+08	4.99677e+08	8.13301e+08	4.3102e+08	4.12854e+08
High	Master Protein	Q3T0E5	Adipocyte plasma membrane-associated protein OS=Bos taurus OX=9913 GN=APMAP PE=2 SV=1	36.688	29	9	64	9	412	46.1	7.05	63.47	9	0.939	1.007	0.862	1.005	1.148	1.193	-0.09	0.01	-0.21	0.01	0.2	0.25	0.652749	0.622158	0.574842	0.619421	0.492731	0.6072	0.74022	0.797777	0.657056	0.687568	0.618903	0.702547	1.16134e+07	1.28276e+07	1.2168e+07	1.08286e+07	1.16134e+07	1.14148e+07	1.33674e+07	1.35423e+07	1.02372e+07	1.28276e+07	1.2168e+07	1.3726e+07
High	Master Protein	Q6EWQ7	Eukaryotic translation initiation factor 5A-1 OS=Bos taurus OX=9913 GN=EIF5A PE=2 SV=3	36.671	52	8	117	8	154	16.8	5.24	95.75	8	1.032	1.155	0.932	0.908	1.182	1.294	0.05	0.21	-0.1	-0.14	0.24	0.37	0.8911	0.895126	0.70816	0.81253	0.442204	0.444024	0.936084	0.959095	0.76956	0.856293	0.575315	0.534897	3.28805e+07	3.50259e+07	3.4796e+07	2.78504e+07	3.11803e+07	3.28805e+07	3.45138e+07	3.50259e+07	3.25363e+07	3.70354e+07	3.37558e+07	4.13456e+07
High	Master Protein	P20000	Aldehyde dehydrogenase, mitochondrial OS=Bos taurus OX=9913 GN=ALDH2 PE=1 SV=2	36.282	22	9	47	9	520	56.6	7.65	64.2	9	1.051	1.125	2.277	1.109	0.587	0.478	0.07	0.17	1.19	0.15	-0.77	-1.07	0.939722	0.988173	0.0762118	0.224321	0.22157	0.0202928	0.971349	0.992717	0.106046	0.309133	0.323198	0.0287946	1.26763e+07	1.22461e+07	1.08095e+07	2.12949e+07	1.26763e+07	1.40222e+07	6.95441e+06	8.24113e+06	1.22461e+07	2.15508e+07	1.75883e+07	1.08095e+07
High	Master Protein	Q8MI01	Mucin-15 OS=Bos taurus OX=9913 GN=MUC15 PE=1 SV=1	36.234	20	6	340	6	330	35.7	5.02	511.79	6	0.977	1.03	0.822	0.998	1.157	1.223	-0.03	0.04	-0.28	0	0.21	0.29	0.749223	0.698002	0.499261	0.654257	0.478504	0.55403	0.827519	0.849122	0.582664	0.712601	0.602564	0.6485	3.27601e+08	3.50423e+08	3.25565e+08	2.82052e+08	3.27601e+08	3.26503e+08	3.95173e+08	3.52165e+08	3.50423e+08	3.45175e+08	3.25565e+08	3.16974e+08
High	Master Protein	Q58DS5	Ras-related protein Rab-13 OS=Bos taurus OX=9913 GN=RAB13 PE=1 SV=1	36.122	39	7	293	5	203	23	9.29	412.77	7	0.736	0.878	0.612	0.877	1.212	1.255	-0.44	-0.19	-0.71	-0.19	0.28	0.33	0.20659	0.265386	0.165674	0.626045	0.4004	0.501362	0.287644	0.519201	0.222441	0.693032	0.527557	0.596256	1.40917e+07	1.16201e+07	1.21278e+07	8.55668e+06	1.43283e+07	1.40917e+07	9.49766e+06	1.16201e+07	1.22269e+07	9.31799e+06	1.18863e+07	1.21334e+07
High	Master Protein	P00727	Cytosol aminopeptidase OS=Bos taurus OX=9913 GN=LAP3 PE=1 SV=3	36.031	23	9	58	9	519	56.3	6.48	62.86	9	1.134	1.227	0.994	0.914	1.063	1.148	0.18	0.3	-0.01	-0.13	0.09	0.2	0.858483	0.682629	0.826894	0.850761	0.639435	0.691844	0.911866	0.845714	0.867243	0.881836	0.746099	0.777811	3.21282e+06	4.77169e+06	4.26477e+06	3.97547e+06	3.21282e+06	2.86926e+06	4.15496e+06	5.00618e+06	4.66066e+06	4.77169e+06	3.9955e+06	4.41248e+06
High	Master Protein	Q2HJD0	FAS-associated factor 2 OS=Bos taurus OX=9913 GN=FAF2 PE=2 SV=1	35.988	30	8	66	8	445	52.6	5.71	95.94	8	0.67	1.001	0.965	0.769	0.931	1.291	-0.58	0	-0.05	-0.38	-0.1	0.37	0.114821	0.602681	0.771495	0.149706	0.927365	0.448111	0.185126	0.782349	0.821421	0.224704	0.959313	0.539313	7.30256e+06	5.09948e+06	6.56481e+06	5.69435e+06	7.30256e+06	1.0004e+07	3.0656e+06	6.32731e+06	5.07085e+06	5.09948e+06	6.56481e+06	7.66122e+06
High	Master Protein	O18789	40S ribosomal protein S2 OS=Bos taurus OX=9913 GN=RPS2 PE=2 SV=2	35.914	38	9	88	9	293	31.2	10.24	96.35	9	0.704	1.15	1.108	0.843	0.754	0.987	-0.51	0.2	0.15	-0.25	-0.41	-0.02	0.158206	0.908208	0.966799	0.437114	0.611213	0.941355	0.227503	0.959095	0.975866	0.526948	0.719987	0.959912	1.45113e+07	1.55606e+07	1.85183e+07	2.03856e+07	1.43871e+07	1.45113e+07	2.4082e+07	1.46396e+07	1.55606e+07	2.00526e+07	1.57325e+07	1.85183e+07
High	Master Protein	P56425	Cathelicidin-7 OS=Bos taurus OX=9913 GN=CATHL7 PE=2 SV=1	35.756	38	5	329	3	165	18.8	9.03	453.73	5	0.818	0.86	1.067	0.893	0.581	0.644	-0.29	-0.22	0.09	-0.16	-0.78	-0.64	0.362452	0.225906	0.960325	0.723144	0.21133	0.162421	0.456953	0.449672	0.973821	0.776742	0.310175	0.215649	4.23415e+07	3.38737e+07	4.07076e+07	5.26091e+07	4.23415e+07	3.6941e+07	4.89572e+07	3.23337e+07	3.38737e+07	6.64263e+07	4.09286e+07	4.07076e+07
High	Master Protein	Q2HJG5	Vacuolar protein sorting-associated protein 35 OS=Bos taurus OX=9913 GN=VPS35 PE=2 SV=1	35.477	14	9	56	9	796	91.7	5.49	66.91	9	1.381	1.316	1.189	1.05	1.137	1.094	0.47	0.4	0.25	0.07	0.19	0.13	0.404546	0.467824	0.833072	0.414669	0.510182	0.804948	0.502208	0.654298	0.87134	0.509754	0.637435	0.871117	7.36839e+06	9.67399e+06	9.21445e+06	8.7526e+06	7.96155e+06	7.36839e+06	3.46455e+06	9.67399e+06	1.10897e+07	9.06558e+06	9.21445e+06	9.97532e+06
High	Master Protein	P62803	Histone H4 OS=Bos taurus OX=9913 PE=1 SV=2	35.284	40	5	274	5	103	11.4	11.36	347.13	5	1.937	2.022	5.048	0.907	0.387	0.396	0.95	1.02	2.34	-0.14	-1.37	-1.34	0.0500781	0.00724807	0.000227221	0.805567	0.0160386	0.00371206	0.0895711	0.0246311	0.000462406	0.850775	0.030586	0.00544371	4.01483e+07	7.44612e+07	8.386e+07	2.12246e+08	3.28989e+07	5.26296e+07	4.01483e+07	2.48996e+07	7.44612e+07	1.85362e+08	1.26396e+08	6.69354e+07
High	Master Protein	P62998	Ras-related C3 botulinum toxin substrate 1 OS=Bos taurus OX=9913 GN=RAC1 PE=1 SV=1	35.213	35	7	250	4	192	21.4	8.5	290.71	7	0.763	0.992	0.735	0.854	1.088	1.466	-0.39	-0.01	-0.44	-0.23	0.12	0.55	0.253823	0.574181	0.34484	0.496345	0.593588	0.249221	0.349032	0.753683	0.420315	0.583302	0.702406	0.321314	3.49082e+07	3.10391e+07	3.63535e+07	3.08818e+07	3.82963e+07	3.40341e+07	3.49082e+07	3.10391e+07	4.98833e+07	2.98657e+07	3.63535e+07	5.89772e+07
High	Master Protein	P02584	Profilin-1 OS=Bos taurus OX=9913 GN=PFN1 PE=1 SV=2	34.75	71	8	131	8	140	15	8.28	121.15	8	0.932	0.881	1.372	0.965	0.755	0.774	-0.1	-0.18	0.46	-0.05	-0.4	-0.37	0.634846	0.271792	0.578602	0.835473	0.614356	0.410068	0.726755	0.520237	0.660905	0.868315	0.722926	0.497502	1.2728e+07	1.07059e+07	1.12763e+07	1.42923e+07	1.2728e+07	1.30105e+07	1.04742e+07	8.17057e+06	1.07059e+07	1.38606e+07	1.12763e+07	9.12825e+06
High	Master Protein	A0A771GZ87	Elongation factor Tu (Fragment) OS=Escherichia coli OX=562 GN=HH129_24200 PE=4 SV=1	34.686	50	5	51	1	142	15.8	4.44	91.44	5	100	100	100	2.832	1.205	0.425	6.64	6.64	6.64	1.5	0.27	-1.23	1e-17	1e-17	1e-17	6.202e-06	0.410255	0.172115	2.84317e-17	5.89808e-17	3.12755e-17	1.50807e-05	0.538844	0.228106		535774	189196	444695						535774	189196
High	Master Protein	P01966	Hemoglobin subunit alpha OS=Bos taurus OX=9913 GN=HBA PE=1 SV=2	34.447	52	5	93	3	142	15.2	8.44	82.53	5	8.024	5.625	19.584	3.317	0.363	0.093	3	2.49	4.29	1.73	-1.46	-3.43	2.23626e-11	2.05835e-13	3.77209e-12	1e-17	0.0096686	1.52545e-13	6.3011e-11	1.2069e-12	1.16602e-11	2.74987e-17	0.0191574	5.33229e-13	481711	3.05582e+06	1.28733e+06	1.49865e+07	532452	298271	481711	3.05582e+06	2.17844e+06	1.09292e+07	2.39552e+06	1.18338e+06
High	Master Protein	Q0VCI2	Syntaxin-19 OS=Bos taurus OX=9913 GN=STX19 PE=2 SV=1	34.32	32	8	94	8	292	33.9	6.65	130.15	8	1.105	1.037	0.806	0.999	1.363	1.248	0.14	0.05	-0.31	0	0.45	0.32	0.926935	0.721274	0.469557	0.650288	0.240386	0.512745	0.960148	0.849122	0.552594	0.710597	0.346919	0.607957	1.51566e+07	1.66137e+07	1.60341e+07	1.19507e+07	1.43021e+07	1.51566e+07	1.542e+07	1.66137e+07	1.67931e+07	1.37082e+07	1.60341e+07	1.72661e+07
High	Master Protein	A0A163CXN4	ATP synthase subunit beta OS=Escherichia coli OX=562 GN=atpD PE=3 SV=1	34.304	21	6	28	6	460	50.3	5.01	30.98	6	1.054	0.939	6.401	1.144	0.908	0.213	0.08	-0.09	2.68	0.19	-0.14	-2.23	0.946042	0.417616	2.06727e-05	0.151221	0.983753	1.38603e-06	0.973498	0.610152	4.81854e-05	0.225906	0.992351	3.39285e-06	2.59302e+06	7.88927e+06	2557476	1.36836e+07	2.59302e+06	2.53125e+06	5.93294e+06	7.88927e+06	3.51508e+06	1.5337e+07	2.59297e+06	2.21067e+06
High	Master Protein	Q17QE5	Calcium and integrin-binding protein 1 OS=Bos taurus OX=9913 GN=CIB1 PE=2 SV=1	33.76	51	9	93	9	191	21.7	4.74	164.49	9	0.89	1.174	1.031	0.934	0.911	0.994	-0.17	0.23	0.04	-0.1	-0.13	-0.01	0.528574	0.834605	0.894898	0.977078	0.975974	0.95887	0.624021	0.924444	0.920784	0.982128	0.991295	0.972698	1.81182e+07	1.62427e+07	1.85515e+07	1.53301e+07	1.43799e+07	1.81182e+07	2.2606e+07	1.62427e+07	1.62112e+07	1.71889e+07	1.82006e+07	1.94416e+07
High	Master Protein	O77834	Peroxiredoxin-6 OS=Bos taurus OX=9913 GN=PRDX6 PE=1 SV=3	33.328	40	7	48	7	224	25.1	6.38	50.23	7	0.98	1.001	0.959	0.967	0.916	0.991	-0.03	0	-0.06	-0.05	-0.13	-0.01	0.758393	0.603824	0.760948	0.826556	0.963709	0.952506	0.835965	0.783324	0.811732	0.862657	0.981405	0.967622	4.44874e+06	5.74465e+06	6.97626e+06	6.0429e+06	4.44874e+06	4.95046e+06	3.00488e+06	5.37257e+06	5.74465e+06	6.22358e+06	6.97626e+06	7.49907e+06
High	Master Protein	Q5E946	Parkinson disease protein 7 homolog OS=Bos taurus OX=9913 GN=PARK7 PE=2 SV=1	33.313	49	8	74	8	189	20	7.33	118.36	8	1.009	1.056	0.853	1.052	1.111	1.127	0.01	0.08	-0.23	0.07	0.15	0.17	0.831847	0.784966	0.557171	0.406713	0.553133	0.734696	0.891348	0.898762	0.639221	0.501225	0.684178	0.816312	1.65627e+07	1.63601e+07	1.61387e+07	1.13426e+07	1.65627e+07	1.78089e+07	1.19046e+07	1.63601e+07	1.76529e+07	1.21453e+07	1.72253e+07	1.61387e+07
High	Master Protein	Q3T0D5	60S ribosomal protein L30 OS=Bos taurus OX=9913 GN=RPL30 PE=3 SV=3	32.964	58	6	67	6	115	12.8	9.63	113.06	6	0.846	0.868	1.008	0.886	0.859	0.947	-0.24	-0.2	0.01	-0.18	-0.22	-0.08	0.425709	0.242379	0.851896	0.677038	0.890813	0.841212	0.523208	0.48007	0.886471	0.733469	0.933999	0.900847	1.04488e+07	8.73014e+06	1.12056e+07	1.00172e+07	1.04488e+07	8.20388e+06	1.19098e+07	7.83711e+06	8.73014e+06	9.39876e+06	1.12056e+07	8.27407e+06
High	Master Protein	P79105	Protein S100-A12 OS=Bos taurus OX=9913 GN=S100A12 PE=1 SV=3	32.65	47	6	136	6	92	10.7	6.38	237.4	6	1.539	1.781	2.768	0.916	0.426	0.483	0.62	0.83	1.47	-0.13	-1.23	-1.05	0.23238	0.0352703	0.0249579	0.861078	0.033072	0.0220977	0.320714	0.110893	0.0365823	0.891168	0.0593418	0.0311228	1.00366e+08	1.38773e+08	1.52376e+08	3.68971e+08	7.01709e+07	1.00366e+08	1.0106e+08	8.20135e+07	1.38773e+08	3.71357e+08	1.52376e+08	1.41394e+08
High	Master Protein	Q2M2T1	Histone H2B type 1-K OS=Bos taurus OX=9913 GN=H2BC12 PE=1 SV=3	32.635	35	4	288	4	126	13.9	10.29	321.31	4	1.342	1.567	2.765	0.946	0.421	0.467	0.42	0.65	1.47	-0.08	-1.25	-1.1	0.461368	0.127641	0.0250952	0.950073	0.0304536	0.0168892	0.558713	0.301937	0.0367622	0.960708	0.0551717	0.0240049	1.52624e+08	1.95228e+08	1.86447e+08	4.85262e+08	1.04733e+08	1.52624e+08	2.28551e+08	1.07987e+08	1.95228e+08	5.9486e+08	2.21387e+08	1.86447e+08
High	Master Protein	sp	ALBU_HUMAN	32.157	13	9	61	5	609	69.3	6.28	66.79	9	0.93	2.145	0.479	0.397	1.693	4.442	-0.1	1.1	-1.06	-1.33	0.76	2.15	0.630284	0.00313747	0.0694362	5.02053e-10	0.0734085	0.000186046	0.726755	0.0109414	0.0968044	1.30698e-09	0.121617	0.000308931	1.39701e+06	1.10109e+06	2.4012e+06	342066	1.21713e+06	1.39701e+06	1.56258e+06	1.10109e+06	718333	1.46069e+06	7.77962e+06	990318
High	Master Protein	Q17R06	Ras-related protein Rab-21 OS=Bos taurus OX=9913 GN=RAB21 PE=2 SV=1	32.114	33	7	74	7	222	24.1	7.94	88.5	7	1.022	1.149	1.086	0.904	0.945	1.017	0.03	0.2	0.12	-0.15	-0.08	0.02	0.86457	0.91352	0.994254	0.785418	0.893779	0.983766	0.916245	0.959095	0.995551	0.832903	0.936331	0.99207	9.76824e+06	1.01694e+07	1.18973e+07	9.4138e+06	9.76824e+06	9.487e+06	1.05259e+07	1.01694e+07	1.03575e+07	1.00645e+07	1.20014e+07	1.12736e+07
High	Master Protein	Q2HJ49	Moesin OS=Bos taurus OX=9913 GN=MSN PE=2 SV=3	31.568	16	9	75	4	577	67.9	6.16	50.53	9	1.168	1.359	4.637	0.929	0.327	0.264	0.22	0.44	2.21	-0.11	-1.61	-1.92	0.783599	0.381197	0.000496993	0.822484	0.00393101	3.17902e-05	0.857802	0.610152	0.000984437	0.862657	0.00822998	6.05195e-05	899307	848408	1.20527e+06	4.71106e+06	750793	899307	1.7076e+06	656791	848408	4.77609e+06	1.20527e+06	1.15903e+06
High	Master Protein	A0A2Y0I8K0	Outer membrane protein A OS=Escherichia coli OX=562 GN=ompA PE=3 SV=1	31.526	34	8	42	1	346	37.2	6.7	49.81	8	2.231	0.888	6.368	2.373	0.304	0.14	1.16	-0.17	2.67	1.25	-1.72	-2.84	0.0151438	0.288364	0.00898553	0.00150629	0.00201281	0.000470891	0.0283278	0.533352	0.0140732	0.00311013	0.00453549	0.0007475	96138.6	214458	85418.4	704581	115688	79892.9		214458	74424.7	426873	127487	57231.8
High	Master Protein	P48644	Aldehyde dehydrogenase 1A1 OS=Bos taurus OX=9913 GN=ALDH1A1 PE=1 SV=3	31.416	20	9	30	9	501	54.8	6.65	23.24	9	1.14	1.197	1.406	0.998	0.957	0.868	0.19	0.26	0.49	0	-0.06	-0.2	0.846643	0.767155	0.539171	0.652928	0.866984	0.638563	0.902507	0.888413	0.622196	0.712476	0.914785	0.733366	3.66436e+06	4.26708e+06	4.31365e+06	7.52541e+06	3.60977e+06	3.66436e+06	7.10083e+06	3.94692e+06	4.26708e+06	1.23005e+07	4.04042e+06	4.31365e+06
High	Master Protein	Q08DI5	Ras-related protein Rap-2c OS=Bos taurus OX=9913 GN=RAP2C PE=2 SV=1	31.255	51	7	105	7	183	20.7	4.94	175.42	7	0.809	1.128	0.706	0.836	1.048	1.489	-0.31	0.17	-0.5	-0.26	0.07	0.57	0.344426	0.978205	0.297064	0.403699	0.669734	0.229994	0.44236	0.988414	0.369938	0.497736	0.774304	0.30092	3.26243e+07	3.26893e+07	3.47903e+07	2.59886e+07	3.26243e+07	3.32242e+07	2.70831e+07	3.45482e+07	3.26893e+07	2.82151e+07	3.3176e+07	3.51254e+07
High	Master Protein	Q58DW0	60S ribosomal protein L4 OS=Bos taurus OX=9913 GN=RPL4 PE=2 SV=3	31.22	25	9	86	9	422	47.4	10.96	95.82	9	1.069	1.106	1.319	0.946	0.836	0.875	0.1	0.15	0.4	-0.08	-0.26	-0.19	0.984908	0.949694	0.645278	0.949605	0.829897	0.656349	0.988049	0.975592	0.722362	0.960593	0.883544	0.744608	1.00484e+07	1.16967e+07	1.11341e+07	1.16096e+07	1.00484e+07	9.66336e+06	1.03175e+07	9.09567e+06	1.20121e+07	1.16967e+07	1.11341e+07	1.07963e+07
High	Master Protein	A6H7F6	Golgi phosphoprotein 3-like OS=Bos taurus OX=9913 GN=GOLPH3L PE=2 SV=1	31.167	28	7	47	7	285	32.8	6.21	70.26	7	1.131	1.253	0.995	0.936	1.17	1.289	0.18	0.33	-0.01	-0.1	0.23	0.37	0.866559	0.613859	0.828562	0.985349	0.459953	0.450827	0.917877	0.790434	0.868235	0.988483	0.590158	0.542454	6.58418e+06	7.169e+06	7.12947e+06	5.85888e+06	6.52248e+06	6.58418e+06	6.66847e+06	6.7529e+06	7.99481e+06	7.169e+06	7.12947e+06	8.64874e+06
High	Master Protein	P31081	60 kDa heat shock protein, mitochondrial OS=Bos taurus OX=9913 GN=HSPD1 PE=1 SV=2	30.943	17	8	57	8	573	61.1	5.74	72.03	8	1.269	1.199	2.758	0.961	0.447	0.455	0.34	0.26	1.46	-0.06	-1.16	-1.13	0.582	0.76131	0.0254998	0.862343	0.0458127	0.013599	0.680484	0.883071	0.0373332	0.892135	0.0798769	0.0193769	4.78089e+06	4.70457e+06	5.30437e+06	1.06693e+07	4.71065e+06	4.78089e+06	7.72417e+06	3.22337e+06	4.70457e+06	1.32834e+07	5.30437e+06	5.31277e+06
High	Master Protein	Q5E947	Peroxiredoxin-1 OS=Bos taurus OX=9913 GN=PRDX1 PE=2 SV=1	30.841	37	7	136	2	199	22.2	8.4	179.61	7	0.801	1.152	0.88	0.811	1.013	1.324	-0.32	0.2	-0.18	-0.3	0.02	0.41	0.32758	0.904671	0.609506	0.29279	0.7416	0.401714	0.423881	0.959095	0.689311	0.381289	0.813112	0.488641	4.71586e+06	4.32936e+06	5.20895e+06	4.42205e+06	4.71586e+06	5.21838e+06	1.68866e+06	4.86703e+06	4.32936e+06	3.83129e+06	6.27061e+06	4.43542e+06
High	Master Protein	Q5E958	40S ribosomal protein S8 OS=Bos taurus OX=9913 GN=RPS8 PE=2 SV=3	30.804	36	6	69	6	208	24.2	10.32	90.5	6	0.932	1.19	1.091	0.927	0.868	1.035	-0.1	0.25	0.13	-0.11	-0.2	0.05	0.634912	0.789133	0.997196	0.932635	0.912278	0.940966	0.726755	0.900288	0.997788	0.948027	0.9484	0.959897	8.90298e+06	1.04363e+07	1.12063e+07	9.77421e+06	1.1391e+07	8.90298e+06	5.38733e+06	9.81402e+06	1.04363e+07	1.13883e+07	1.26924e+07	1.12063e+07
High	Master Protein	P19660	Cathelicidin-2 OS=Bos taurus OX=9913 GN=CATHL2 PE=1 SV=2	30.796	40	5	153	3	176	20	8.9	210.67	5	0.982	0.917	2.582	1.124	0.364	0.293	-0.03	-0.12	1.37	0.17	-1.46	-1.77	0.763818	0.35874	0.0379587	0.189912	0.00981191	0.000124326	0.841206	0.610152	0.0552535	0.276774	0.0194343	0.00020902	9.64164e+06	8.93988e+06	1.21927e+07	4.3372e+07	9.64164e+06	8.65718e+06	1.83932e+07	6.7527e+06	8.93988e+06	4.23593e+07	1.2837e+07	1.21927e+07
High	Master Protein	P05786	Keratin, type II cytoskeletal 8 OS=Bos taurus OX=9913 GN=KRT8 PE=2 SV=3	30.7	17	9	84	4	478	53.6	5.69	126.19	9	1.739	1.198	6.201	1.447	0.294	0.184	0.8	0.26	2.63	0.53	-1.77	-2.44	0.109775	0.765512	9.85404e-05	0.0289752	0.00142354	4.98884e-07	0.177204	0.887283	0.000210012	0.0529307	0.00326592	1.28834e-06	428418	605803	770677	4.07326e+06	428418	393130	685285	331201	605803	3.39474e+06	619633	770677
High	Master Protein	A4FUA8	F-actin-capping protein subunit alpha-1 OS=Bos taurus OX=9913 GN=CAPZA1 PE=2 SV=1	30.496	50	8	39	8	286	32.9	5.82	21.33	8	0.689	0.79	1.374	0.846	0.51	0.624	-0.54	-0.34	0.46	-0.24	-0.97	-0.68	0.139035	0.110783	0.576673	0.451946	0.105242	0.135496	0.210223	0.26714	0.658999	0.535538	0.169478	0.180933	4.22531e+06	2.11545e+06	2.58732e+06	5.14147e+06	4.22531e+06	3.60569e+06	4.64048e+06	1.8141e+06	2.11545e+06	4.05134e+06	2.58732e+06	2.42192e+06
High	Master Protein	Q9XT97	Presenilin-1 OS=Bos taurus OX=9913 GN=PSEN1 PE=2 SV=1	30.48	18	5	34	5	478	53.6	5.39	50.5	5	0.894	1.136	0.842	0.807	1.204	1.552	-0.16	0.18	-0.25	-0.31	0.27	0.63	0.53787	0.954489	0.537096	0.273651	0.411649	0.183522	0.633457	0.978505	0.620085	0.360348	0.540152	0.241722	6.03158e+06	5.34148e+06	4.74179e+06	4.42188e+06	6.03158e+06	6.53822e+06	2.71677e+06	6.43049e+06	5.34148e+06	4.07951e+06	4.74179e+06	7.82002e+06
High	Master Protein	A6QR46	Ras-related protein Rab-6B OS=Bos taurus OX=9913 GN=RAB6B PE=2 SV=1	30.331	37	7	242	6	208	23.4	5.53	401.4	7	0.87	1.04	0.883	0.932	1.051	1.049	-0.2	0.06	-0.18	-0.1	0.07	0.07	0.47998	0.731685	0.613668	0.964271	0.663272	0.906929	0.577229	0.85678	0.693432	0.971982	0.769453	0.931976	1.57587e+07	1.6808e+07	1.67984e+07	1.57394e+07	1.57587e+07	1.64052e+07	9.72452e+06	1.79825e+07	1.6808e+07	1.38648e+07	1.77213e+07	1.59887e+07
High	Master Protein	Q3B7N2	Alpha-actinin-1 OS=Bos taurus OX=9913 GN=ACTN1 PE=2 SV=1	30.121	11	9	53	5	892	102.9	5.41	49.23	9	1.16	1.387	2.282	0.902	0.591	0.565	0.21	0.47	1.19	-0.15	-0.76	-0.82	0.801049	0.333163	0.0753413	0.776485	0.23033	0.0722352	0.86985	0.602501	0.104863	0.825044	0.335255	0.098382	2.2709e+06	2.43356e+06	2.66323e+06	5.84255e+06	2.2709e+06	2.64981e+06	2.16864e+06	2.26358e+06	2.43356e+06	5.44957e+06	4.13355e+06	2.64272e+06
High	Master Protein	Q95140	60S acidic ribosomal protein P0 OS=Bos taurus OX=9913 GN=RPLP0 PE=2 SV=3	30.029	24	6	47	6	318	34.3	5.97	68.24	6	1.009	1.175	1.01	1.045	1.212	1.112	0.01	0.23	0.01	0.06	0.28	0.15	0.833233	0.832888	0.856107	0.434849	0.400372	0.766873	0.892296	0.924325	0.889569	0.526314	0.527557	0.838419	4.68394e+07	4.09428e+07	3.56415e+07	2.90902e+07	5.34787e+07	4.68394e+07	4.12648e+07	4.09428e+07	4.09916e+07	3.55119e+07	3.09549e+07	3.56415e+07
High	Master Protein	P13696	Phosphatidylethanolamine-binding protein 1 OS=Bos taurus OX=9913 GN=PEBP1 PE=1 SV=2	30.017	52	8	71	8	187	21	7.49	95.64	8	1.039	0.938	1.056	1.09	0.977	0.899	0.06	-0.09	0.08	0.12	-0.03	-0.15	0.909524	0.415186	0.941875	0.278392	0.820264	0.717667	0.951699	0.610152	0.959165	0.365968	0.874654	0.801215	1.2216e+07	9.72952e+06	1.11989e+07	1.1817e+07	1.2216e+07	1.15097e+07	1.66855e+07	9.72952e+06	8.72813e+06	1.51619e+07	1.10649e+07	1.17528e+07
High	Master Protein	Q5E971	Transmembrane emp24 domain-containing protein 10 OS=Bos taurus OX=9913 GN=TMED10 PE=2 SV=1	29.869	28	4	50	4	219	24.8	6.68	104.34	4	0.76	1.204	0.928	0.661	0.647	1.068	-0.4	0.27	-0.11	-0.6	-0.63	0.09	0.247782	0.747314	0.701334	0.0112704	0.345507	0.864091	0.34109	0.870232	0.76389	0.0213959	0.46252	0.912523	5.18877e+06	4.27306e+06	6.84619e+06	5.98593e+06	5.18877e+06	4.43812e+06	7.153e+06	3.78862e+06	4.27306e+06	4.81285e+06	6.84619e+06	4.65192e+06
High	Master Protein	O18875	Sodium- and chloride-dependent creatine transporter 1 OS=Bos taurus OX=9913 GN=SLC6A8 PE=2 SV=1	29.798	13	6	76	6	635	70.6	6.01	116.35	6	0.794	0.883	0.714	0.912	1.248	1.35	-0.33	-0.18	-0.49	-0.13	0.32	0.43	0.313002	0.276165	0.31077	0.834974	0.35623	0.369666	0.40669	0.52411	0.386245	0.868088	0.476054	0.457592	1.01259e+07	8.29072e+06	9.56763e+06	6.27268e+06	9.79494e+06	1.01259e+07	1.12736e+07	1.07887e+07	8.29072e+06	8.11163e+06	8.41583e+06	1.04648e+07
High	Master Protein	Q2KIW9	UMP-CMP kinase OS=Bos taurus OX=9913 GN=CMPK1 PE=2 SV=2	29.704	40	7	74	7	196	22.3	5.83	52.03	7	0.741	1.009	0.793	0.887	1.207	1.241	-0.43	0.01	-0.33	-0.17	0.27	0.31	0.215562	0.629436	0.446284	0.684437	0.407161	0.524649	0.299471	0.804269	0.534166	0.740745	0.535297	0.618776	8.54881e+06	8.78151e+06	1.02239e+07	7.70326e+06	8.82859e+06	8.54881e+06	8.28948e+06	8.0392e+06	8.99201e+06	8.78151e+06	1.02239e+07	1.02942e+07
High	Master Protein	P00639	Deoxyribonuclease-1 OS=Bos taurus OX=9913 GN=DNASE1 PE=1 SV=3	29.48	36	6	44	6	282	31.3	5.62	64.92	6	0.422	0.719	0.338	0.669	1.056	1.746	-1.24	-0.48	-1.57	-0.58	0.08	0.8	0.00184757	0.0429637	0.00491354	0.0144638	0.653019	0.0901559	0.00391785	0.129769	0.00787631	0.0273245	0.759178	0.122204	1.01225e+07	4.81352e+06	9.89997e+06	4.3136e+06	1.01225e+07	2.48722e+07	2.44943e+06	2.29735e+07	4.8073e+06	4.81352e+06	9.89997e+06	5.2174e+06
High	Master Protein	Q2TBQ5	60S ribosomal protein L7a OS=Bos taurus OX=9913 GN=RPL7A PE=2 SV=3	29.472	21	6	112	6	266	30	10.61	143.07	6	1.239	1.448	1.414	0.854	0.864	1.012	0.31	0.53	0.5	-0.23	-0.21	0.02	0.637203	0.244574	0.530383	0.493934	0.903663	0.996202	0.728465	0.484138	0.613598	0.580973	0.944039	0.997565	1.88944e+07	2.17913e+07	2.92e+07	2.59275e+07	1.82633e+07	1.88944e+07	2.04465e+07	1.94952e+07	2.17913e+07	2.54084e+07	2.92e+07	2.55931e+07
High	Master Protein	Q27968	DnaJ homolog subfamily C member 3 OS=Bos taurus OX=9913 GN=DNAJC3 PE=1 SV=1	29.443	13	8	70	8	504	57.7	5.83	56.35	8	1.178	1.219	1.016	0.999	1.089	1.108	0.24	0.29	0.02	0	0.12	0.15	0.760764	0.703803	0.866684	0.648607	0.592665	0.774346	0.838189	0.849122	0.897605	0.709313	0.701724	0.844606	8.86953e+06	1.07478e+07	1.07357e+07	9.28938e+06	8.69724e+06	8.86953e+06	1.09521e+07	1.02033e+07	1.08325e+07	1.07478e+07	1.07047e+07	1.07357e+07
High	Master Protein	P42899	60S acidic ribosomal protein P2 OS=Bos taurus OX=9913 GN=RPLP2 PE=3 SV=1	29.236	60	4	69	4	115	11.7	4.61	87.95	4	0.955	1.061	0.874	0.946	1.27	1.235	-0.07	0.09	-0.19	-0.08	0.34	0.31	0.692888	0.800279	0.596541	0.951051	0.330916	0.533154	0.77571	0.910143	0.67781	0.961518	0.445401	0.628228	1.68599e+07	1.68314e+07	1.75474e+07	1.22951e+07	1.91307e+07	1.68599e+07	6.1329e+06	1.68314e+07	1.72978e+07	1.58401e+07	1.85764e+07	1.75474e+07
High	Master Protein	Q3T0P6	Phosphoglycerate kinase 1 OS=Bos taurus OX=9913 GN=PGK1 PE=2 SV=3	29.075	24	8	36	8	417	44.5	8.27	40.27	8	1.017	0.953	1.429	1.021	0.75	0.658	0.02	-0.07	0.51	0.03	-0.41	-0.6	0.853415	0.457553	0.513708	0.539231	0.601299	0.184403	0.907549	0.642182	0.597178	0.615162	0.709831	0.242758	3.0508e+06	3.70091e+06	2.91695e+06	5.44937e+06	3.0508e+06	3.14642e+06	2.85292e+06	3.27711e+06	3.70091e+06	5.11866e+06	3.30071e+06	2.91695e+06
High	Master Protein	Q3SWX7	Annexin A3 OS=Bos taurus OX=9913 GN=ANXA3 PE=2 SV=3	28.756	28	8	58	7	323	36.1	6.93	76.43	8	1.28	1.331	2.384	0.848	0.518	0.621	0.36	0.41	1.25	-0.24	-0.95	-0.69	0.562272	0.435285	0.0596763	0.465729	0.114791	0.132112	0.660305	0.62208	0.086146	0.549586	0.181469	0.176459	2.34746e+06	2.41914e+06	3.4264e+06	5.43453e+06	2.34746e+06	2.9147e+06	2.16322e+06	1.71929e+06	2.41914e+06	5.66427e+06	3.81527e+06	3.4264e+06
High	Master Protein	P38408	Guanine nucleotide-binding protein subunit alpha-14 OS=Bos taurus OX=9913 GN=GNA14 PE=2 SV=1	28.743	26	7	75	2	355	41.5	6.07	63.97	7	0.828	0.608	0.559	1.048	1.339	1.071	-0.27	-0.72	-0.84	0.07	0.42	0.1	0.383963	0.00528397	0.108714	0.422333	0.26115	0.856429	0.477987	0.0181418	0.149745	0.518587	0.371771	0.912523	4.76162e+06	4.54941e+06	3.99025e+06	3.27492e+06	4.76162e+06	4.93178e+06	1.0057e+06	4.80356e+06	4.54941e+06	4.34977e+06	3.99025e+06	4.80177e+06
High	Master Protein	P27479	Polyunsaturated fatty acid lipoxygenase ALOX15 OS=Bos taurus OX=9913 GN=ALOX15 PE=1 SV=3	28.6	17	9	49	9	663	75.1	6.54	9.52	9	1.116	1.129	0.97	1.004	1.209	1.189	0.16	0.17	-0.04	0.01	0.27	0.25	0.902578	0.977949	0.781263	0.6241	0.404315	0.614415	0.945734	0.988414	0.829374	0.691602	0.531942	0.709772	4.1882e+06	4.96631e+06	4.90008e+06	3.97879e+06	4.1882e+06	4.90839e+06	2.49651e+06	4.96631e+06	5.45304e+06	4.43706e+06	4.90008e+06	5.07651e+06
High	Master Protein	A0A3A6TBE1	DNA-directed RNA polymerase subunit beta OS=Escherichia coli OX=562 GN=rpoB PE=3 SV=1	28.583	6	6	36	6	1342	150.5	5.26	37.52	6	1.609	1.491	10.131	1.064	0.194	0.123	0.69	0.58	3.34	0.09	-2.37	-3.02	0.179454	0.194332	8.26943e-08	0.427276	1.20908e-05	7.22404e-11	0.253559	0.425887	2.31278e-07	0.520998	5.73416e-05	2.19942e-10	1.07477e+06	1.75704e+06	1.3397e+06	1.27881e+07	1.07477e+06	868833	1.65756e+06	1.75674e+06	1.75704e+06	1.50082e+07	1.64635e+06	1.24843e+06
High	Master Protein	Q92176	Coronin-1A OS=Bos taurus OX=9913 GN=CORO1A PE=1 SV=3	28.36	18	8	75	8	461	50.9	6.68	63.6	8	1.465	1.701	3.381	0.772	0.396	0.432	0.55	0.77	1.76	-0.37	-1.33	-1.21	0.302876	0.0579116	0.00646247	0.157821	0.0194617	0.00854438	0.395165	0.15871	0.0103101	0.234547	0.0369711	0.012284	4.23675e+06	6.04548e+06	7.32714e+06	1.97049e+07	3.59197e+06	4.23675e+06	9.05077e+06	4.01237e+06	6.04548e+06	1.85554e+07	7.32714e+06	7.21354e+06
High	Master Protein	P68509	14-3-3 protein eta OS=Bos taurus OX=9913 GN=YWHAH PE=1 SV=2	28.11	24	6	102	2	246	28.2	4.89	129.51	6	1.145	1.122	1.012	1.023	0.887	0.879	0.19	0.17	0.02	0.03	-0.17	-0.19	0.835198	0.998857	0.771731	0.541071	0.962248	0.834174	0.893685	0.999224	0.821427	0.6164	0.981021	0.895557	1.54396e+06	1.75837e+06	1912580	1.67362e+06	1.43248e+06	1.54396e+06	2.17197e+06	1.75837e+06	1.39515e+06	2.22466e+06	1.6404e+06	1.91678e+06
High	Master Protein	P60661	Myosin light polypeptide 6 OS=Bos taurus OX=9913 GN=MYL6 PE=2 SV=2	27.934	44	6	74	6	151	16.9	4.65	89.99	6	1.275	1.226	2.904	1.052	0.497	0.406	0.35	0.29	1.54	0.07	-1.01	-1.3	0.571077	0.686567	0.0183783	0.406902	0.0905266	0.00477617	0.66903	0.848421	0.0277682	0.501343	0.146832	0.00699621	8.43284e+06	9.72839e+06	9.20703e+06	2.47467e+07	6.77875e+06	8.43284e+06	1.03844e+07	7.14251e+06	9.72839e+06	2.54075e+07	8.26991e+06	9.20703e+06
High	Master Protein	Q5E9P6	Seipin OS=Bos taurus OX=9913 GN=BSCL2 PE=2 SV=1	27.892	22	5	113	5	394	44	6.09	160.47	5	1.231	1.265	1.3	0.938	0.982	1.061	0.3	0.34	0.38	-0.09	-0.03	0.09	0.652747	0.58495	0.670569	0.998937	0.808441	0.879764	0.74022	0.762803	0.745717	0.999122	0.865618	0.912523	2.47597e+07	2.72473e+07	2.38397e+07	2.39349e+07	2.6335e+07	2.47597e+07	9.11352e+06	3.01307e+07	2.72473e+07	2.52206e+07	2.38397e+07	3.33371e+07
High	Master Protein	Q3T0Y8	Vesicle-associated membrane protein 8 OS=Bos taurus OX=9913 GN=VAMP8 PE=3 SV=1	27.805	46	5	56	5	100	11.4	8.19	70.19	5	1.053	1.005	0.859	1.091	1.076	1.125	0.07	0.01	-0.22	0.13	0.11	0.17	0.944699	0.616993	0.569234	0.274872	0.61629	0.739109	0.973498	0.792936	0.651235	0.36178	0.724223	0.816912	3.20737e+07	3.36815e+07	3.42779e+07	2.79911e+07	3.20737e+07	3.07673e+07	3.75916e+07	3.60991e+07	2.96602e+07	3.36815e+07	3.07106e+07	3.46364e+07
High	Master Protein	A0A4C9D1M4	50S ribosomal protein L7/L12 OS=Escherichia coli OX=562 GN=rplL PE=1 SV=1	27.798	64	4	24	2	121	12.3	4.65	44.54	4	100		100	100	2.899	0.01	6.64		6.64	6.64	1.54	-6.64	1e-17		1e-17	1e-17	0.000901456	1e-17	2.84317e-17		3.12755e-17	2.74987e-17	0.00212925	3.52929e-17		1.4593e+06		503438				2.31794e+06	1.4593e+06	898000
High	Master Protein	Q9TR36	Phosphatidylinositol transfer protein beta isoform OS=Bos taurus OX=9913 GN=PITPNB PE=1 SV=3	27.623	31	6	52	6	271	31.5	6.87	68.02	6	0.859	0.881	0.83	0.982	1.14	1.198	-0.22	-0.18	-0.27	-0.03	0.19	0.26	0.453962	0.271862	0.514098	0.741072	0.504977	0.597688	0.552273	0.520237	0.597494	0.793524	0.631511	0.693735	9.14044e+06	8.89176e+06	9.18701e+06	8.28195e+06	9.14044e+06	9.11902e+06	1.12094e+07	9.65948e+06	8.21366e+06	8.89176e+06	9.12737e+06	9.18701e+06
High	Master Protein	Q5E9A3	Poly(rC)-binding protein 1 OS=Bos taurus OX=9913 GN=PCBP1 PE=2 SV=1	27.588	25	6	50	6	356	37.5	7.09	63.8	6	1.201	1.076	1.013	1.061	1.232	1.124	0.26	0.11	0.02	0.09	0.3	0.17	0.713146	0.848452	0.862928	0.372831	0.37454	0.742106	0.79473	0.934232	0.895	0.475022	0.496373	0.816912	8.728e+06	9.7155e+06	8.60737e+06	7.8886e+06	6.97806e+06	8.728e+06	1.03807e+07	9.7155e+06	9.34634e+06	1.16567e+07	8.60737e+06	1.03854e+07
High	Master Protein	Q148H7	Keratin, type II cytoskeletal 79 OS=Bos taurus OX=9913 GN=KRT79 PE=2 SV=1	27.582	12	8	86	1	535	57.7	7.46	121.59	8	2.265	1.013	1.384	2.095	1.637	0.781	1.18	0.02	0.47	1.07	0.71	-0.36	0.0131547	0.643517	0.937148	2.59471e-05	0.0901071	0.859728	0.0249828	0.818593	0.95569	6.29231e-05	0.146832	0.912523	378562	857407	409249	523801	497660	299875	378562	857407	433362	1.64791e+06	409249	281048
High	Master Protein	P61157	Actin-related protein 3 OS=Bos taurus OX=9913 GN=ACTR3 PE=1 SV=3	27.424	21	7	56	7	418	47.3	5.88	63.77	7	1.006	1.241	2.103	0.867	0.54	0.546	0.01	0.31	1.07	-0.21	-0.89	-0.87	0.824725	0.645136	0.113686	0.567199	0.144723	0.0568946	0.88618	0.819198	0.155113	0.640996	0.220946	0.0784272	5.51218e+06	5.52477e+06	6.75888e+06	1.4258e+07	5.07351e+06	5.51218e+06	7.36065e+06	4.59133e+06	5.52477e+06	1.36647e+07	6.54388e+06	6.75888e+06
High	Master Protein	P02702	Folate receptor alpha OS=Bos taurus OX=9913 GN=FOLR1 PE=1 SV=3	27.322	32	5	132	5	241	27.9	7.84	173.22	5	1.395	1.515	1.22	1.04	1.039	1.015	0.48	0.6	0.29	0.06	0.06	0.02	0.386079	0.170701	0.784497	0.455774	0.687155	0.987861	0.480286	0.384006	0.832282	0.539405	0.790745	0.99207	2.9672e+07	3.5163e+07	3.12514e+07	2.89141e+07	3.73185e+07	2.9672e+07	2.46691e+07	3.5163e+07	3.85866e+07	2.87083e+07	3.12514e+07	3.53188e+07
High	Master Protein	C4NV17	60 kDa chaperonin OS=Escherichia coli OX=562 GN=groL PE=3 SV=1	27.319	14	6	33	1	545	57.2	5.12	42.28	6	6.108	0.01	3.238	100	2.088	0.01	2.61	-6.64	1.7	6.64	1.06	-6.64	7.3918e-09	1e-17	0.110217	1e-17	0.017022	1e-17	2.02725e-08	5.89808e-17	0.151774	2.74987e-17	0.0324499	3.52929e-17	59404.2	953493		341248			59404.2	4.54346e+06	953493	300047
High	Master Protein	Q3ZBX9	Histone H2A.J OS=Bos taurus OX=9913 GN=H2AJ PE=2 SV=1	27.305	50	5	149	1	129	14	10.9	202.05	5			100		0.01	0.01			6.64		-6.64	-6.64			1e-17		1e-17	1e-17			3.12755e-17		1.00462e-16	3.52929e-17				265573
High	Master Protein	Q58DQ3	60S ribosomal protein L6 OS=Bos taurus OX=9913 GN=RPL6 PE=2 SV=3	27.149	24	7	67	7	287	32.7	10.68	96.51	7	0.878	1.124	1.172	0.954	0.823	0.834	-0.19	0.17	0.23	-0.07	-0.28	-0.26	0.498823	0.991654	0.860355	0.901229	0.795408	0.55234	0.59747	0.994765	0.892882	0.923062	0.854695	0.646817	1.67144e+07	1.59133e+07	1.52135e+07	2.15658e+07	1.67144e+07	1.24511e+07	1.96236e+07	1.59133e+07	1.35407e+07	2.26048e+07	1.42096e+07	1.90564e+07
High	Master Protein	F4NDT5	Outer membrane protein N OS=Escherichia coli D9 OX=556266 GN=ompN PE=3 SV=1	26.884	20	7	33	1	367	40.4	4.82	37.98	7		100	100	0.01	0.01	0.078		6.64	6.64	-6.64	-6.64	-3.68		1e-17	1e-17	1e-17	1e-17	3.85461e-11		5.89808e-17	3.12755e-17	2.74987e-17	1.00462e-16	1.21175e-10			227245	2.92007e+06							227245
High	Master Protein	sp	RS27A_HUMAN	26.784	40	5	389	5	156	18	9.64	607.69	5	1.238	1.19	1.348	0.94	0.931	0.867	0.31	0.25	0.43	-0.09	-0.1	-0.21	0.638322	0.788657	0.607774	0.985997	0.926794	0.635899	0.728965	0.900002	0.687892	0.988483	0.958904	0.730635	1.29306e+08	1.68205e+08	1.75927e+08	1.77563e+08	1.09759e+08	1.29306e+08	1.59576e+08	1.51301e+08	1.68205e+08	1.76367e+08	1.75927e+08	1.88132e+08
High	Master Protein	Q2YDJ4	Adenosine 5'-monophosphoramidase HINT3 OS=Bos taurus OX=9913 GN=HINT3 PE=2 SV=1	26.701	44	5	53	5	182	20.5	6.25	78.57	5	0.681	1.083	0.794	0.905	1.089	1.138	-0.55	0.12	-0.33	-0.14	0.12	0.19	0.12841	0.873333	0.447079	0.796459	0.591208	0.712305	0.195763	0.953052	0.534991	0.842633	0.700352	0.795923	7.98855e+06	6.98203e+06	7.20995e+06	7.21241e+06	8.59119e+06	7.98855e+06	4.73807e+06	7.86946e+06	6.98203e+06	6.18169e+06	6.1872e+06	7.20995e+06
High	Master Protein	Q3SZV3	Elongation factor 1-gamma OS=Bos taurus OX=9913 GN=EEF1G PE=2 SV=1	26.505	18	7	57	7	440	50.3	6.57	73.57	7	0.992	1.072	1.203	0.912	0.874	0.925	-0.01	0.1	0.27	-0.13	-0.19	-0.11	0.787489	0.835015	0.810885	0.840279	0.930064	0.784606	0.858087	0.92454	0.854356	0.87214	0.960177	0.853252	4.90278e+06	5.3626e+06	5.77112e+06	6.1802e+06	5.17616e+06	4.90278e+06	4.00514e+06	5.30013e+06	5.3626e+06	6.6746e+06	5.69327e+06	6.27052e+06
High	Master Protein	Q3ZBU9	UBX domain-containing protein 4 OS=Bos taurus OX=9913 GN=UBXN4 PE=2 SV=2	26.456	13	4	65	4	508	56.8	6.38	101.77	4	0.668	0.966	0.705	0.755	1.127	1.293	-0.58	-0.05	-0.5	-0.41	0.17	0.37	0.113398	0.49691	0.296549	0.114458	0.527018	0.444659	0.182942	0.682434	0.36957	0.177352	0.656149	0.535536	1.12968e+07	7.95967e+06	1.04544e+07	8.47586e+06	1.01367e+07	1.12968e+07	1.8111e+07	7.88824e+06	7.95967e+06	9.50577e+06	1.15903e+07	1.04544e+07
High	Master Protein	A0A478L7M3	Outer membrane porin OmpC OS=Escherichia coli OX=562 GN=ompC PE=3 SV=1	26.32	21	7	32	1	363	40.1	4.78	37.98	7	3.158	1.746	0.01	2.287	100	100	1.66	0.8	-6.64	1.19	6.64	6.64	0.000336267	0.0438807	1e-17	0.000167826	1e-17	1e-17	0.000747446	0.13066	3.12755e-17	0.000380753	1.00462e-16	3.52929e-17	152096	480278	265536		169839	152096	138950	480278	435430	2.19021e+06	190434	265536
High	Master Protein	P13753	BOLA class I histocompatibility antigen, alpha chain BL3-7 OS=Bos taurus OX=9913 PE=2 SV=1	26.274	26	7	44	6	364	41.5	5.95	62.51	7	1.223	1.181	1.492	0.936	0.718	0.75	0.29	0.24	0.58	-0.1	-0.48	-0.41	0.667283	0.814279	0.448931	0.987929	0.517034	0.356783	0.752399	0.923173	0.536952	0.990121	0.645698	0.446829	4.63935e+06	4.08418e+06	4.0254e+06	4.87658e+06	5.29285e+06	4.63935e+06	2.941e+06	3.69029e+06	4.08418e+06	5.46979e+06	6.01083e+06	3.70982e+06
High	Master Protein	Q8HZT6	Retinol dehydrogenase 10 OS=Bos taurus OX=9913 GN=RDH10 PE=1 SV=1	26.208	27	7	30	7	341	38.1	7.4	27.22	7	0.564	0.793	0.675	0.711	1.063	1.367	-0.83	-0.33	-0.57	-0.49	0.09	0.45	0.0316707	0.114152	0.250449	0.0446133	0.640855	0.349373	0.0579257	0.274089	0.314838	0.0782285	0.747275	0.438085	1.27955e+07	9.44738e+06	1.0071e+07	6.69119e+06	1.35311e+07	1.27955e+07	7.3046e+06	1.08433e+07	9.44738e+06	6.87327e+06	1.42463e+07	1.0071e+07
High	Master Protein	Q17QW3	Retinol dehydrogenase 14 OS=Bos taurus OX=9913 GN=RDH14 PE=2 SV=1	25.869	31	7	45	7	336	36.6	8.02	61.05	7	1.112	1.077	0.83	0.967	1.211	1.26	0.15	0.11	-0.27	-0.05	0.28	0.33	0.9108	0.851684	0.514605	0.827678	0.401921	0.493464	0.952675	0.936337	0.597946	0.862657	0.529048	0.58864	3.40308e+06	3.51336e+06	3.81372e+06	2.29225e+06	3.40308e+06	3.85171e+06	1.48601e+06	3.62129e+06	3.51336e+06	3.01962e+06	3.81372e+06	4.3119e+06
High	Master Protein	A5D7D1	Alpha-actinin-4 OS=Bos taurus OX=9913 GN=ACTN4 PE=2 SV=1	25.862	10	8	33	4	911	104.9	5.44	29.48	8	1.675	1.48	2.751	1.47	0.765	0.486	0.74	0.57	1.46	0.56	-0.39	-1.04	0.140371	0.206159	0.0851613	0.00551254	0.640537	0.0765676	0.211857	0.429194	0.117752	0.0108845	0.747065	0.104006	966333	1.06971e+06	1.27878e+06	2.03745e+06	1.04786e+06	877174	966333	754548	1.06971e+06	3.18925e+06	1.27878e+06	1.28947e+06
High	Master Protein	P01030	Complement C4 (Fragments) OS=Bos taurus OX=9913 GN=C4 PE=1 SV=2	25.791	10	8	88	8	920	101.8	6.58	68.41	8	1.199	1.127	1.625	1.171	0.791	0.589	0.26	0.17	0.7	0.23	-0.34	-0.76	0.717032	0.984274	0.336187	0.108172	0.70801	0.094236	0.798228	0.990226	0.410462	0.177352	0.797824	0.127532	6.47015e+06	7.1071e+06	6.71476e+06	1.16134e+07	6.47015e+06	7.05239e+06	6.4275e+06	7.1071e+06	6.31255e+06	1.36638e+07	8.86583e+06	6.57932e+06
High	Master Protein	P23805	Conglutinin OS=Bos taurus OX=9913 GN=CGN1 PE=1 SV=2	25.681	21	6	44	6	371	38	6.06	39.32	6	1.296	1.361	3.719	0.748	0.344	0.385	0.37	0.44	1.89	-0.42	-1.54	-1.38	0.535059	0.378742	0.00315328	0.100324	0.006173	0.00278866	0.630563	0.610152	0.00510651	0.166337	0.0123437	0.00417931	2.22595e+06	2.31669e+06	3.12835e+06	9.07184e+06	2.22595e+06	1.91666e+06	3.58356e+06	1.94426e+06	2.31669e+06	8.67774e+06	3.12835e+06	3.5828e+06
High	Master Protein	Q3MHR7	Actin-related protein 2/3 complex subunit 2 OS=Bos taurus OX=9913 GN=ARPC2 PE=1 SV=1	25.671	19	6	45	6	300	34.3	7.36	32.49	6	1.481	1.525	2.705	0.884	0.551	0.557	0.57	0.61	1.44	-0.18	-0.86	-0.84	0.286897	0.162168	0.028732	0.665166	0.161609	0.0649835	0.383941	0.366769	0.0419681	0.722216	0.23992	0.0893371	3.80912e+06	5.79577e+06	5.58101e+06	1.0809e+07	3.80912e+06	3.696e+06	3.81734e+06	3.65808e+06	5.79577e+06	1.12048e+07	5.58101e+06	4.99249e+06
High	Master Protein	A1A4R1	Histone H2A type 2-C OS=Bos taurus OX=9913 GN=H2AC20 PE=2 SV=1	25.427	50	5	149	1	129	14	10.9	199.66	5
High	Master Protein	Q3SZI6	Dolichyl-diphosphooligosaccharide--protein glycosyltransferase subunit 2 OS=Bos taurus OX=9913 GN=RPN2 PE=2 SV=1	25.132	15	7	52	7	631	69.2	5.73	77.95	7	1.036	1.157	1.282	0.907	0.803	0.846	0.05	0.21	0.36	-0.14	-0.32	-0.24	0.902585	0.888734	0.694256	0.808781	0.742348	0.582452	0.945734	0.959095	0.762987	0.853503	0.813768	0.677433	8.59451e+06	7.47957e+06	9.3773e+06	1.08355e+07	8.59451e+06	7.74696e+06	9.40111e+06	7.47957e+06	7.17777e+06	9.69075e+06	9.3773e+06	8.75351e+06
High	Master Protein	A5PJT0	Acyl-coenzyme A thioesterase MBLAC2 OS=Bos taurus OX=9913 GN=MBLAC2 PE=2 SV=1	24.91	30	7	39	7	279	31.2	7.33	31.79	7	1.052	1.052	1	1.006	1.154	1.015	0.07	0.07	0	0.01	0.21	0.02	0.942561	0.768474	0.755097	0.630773	0.483042	0.854995	0.973318	0.888909	0.806512	0.693032	0.607857	0.912363	1.99851e+06	1.72379e+06	1.88321e+06	1.39867e+06	1.99851e+06	2.04094e+06	886001	1.84755e+06	1.72379e+06	1.55142e+06	2.01641e+06	1.88321e+06
High	Master Protein	Q5E956	Triosephosphate isomerase OS=Bos taurus OX=9913 GN=TPI1 PE=2 SV=3	24.866	33	6	23	6	249	26.7	6.92	22.05	6	1.04	1.199	2.794	0.854	0.421	0.341	0.06	0.26	1.48	-0.23	-1.25	-1.55	0.911594	0.761436	0.0235154	0.455066	0.0302782	0.000773867	0.953306	0.883071	0.0345783	0.538763	0.0551417	0.00120017	1.19832e+06	1.39718e+06	1.45668e+06	4.64692e+06	1.71599e+06	1.19832e+06	1.09987e+06	1.39718e+06	1.01182e+06	6.36065e+06	1.45668e+06	1.03704e+06
High	Master Protein	Q08DZ3	ELMO domain-containing protein 2 OS=Bos taurus OX=9913 GN=ELMOD2 PE=1 SV=1	24.842	22	6	89	6	293	34.8	8.73	111.41	6	1.137	1.12	0.982	0.937	1.181	1.109	0.18	0.16	-0.03	-0.09	0.24	0.15	0.853195	0.993292	0.803976	0.992559	0.442591	0.771768	0.907549	0.995689	0.849201	0.994026	0.575612	0.842691	9.63491e+06	1.02274e+07	1.05e+07	9.28159e+06	9.63491e+06	9.93979e+06	9.46536e+06	1.07718e+07	1.02274e+07	9.51221e+06	1.06618e+07	1.05e+07
High	Master Protein	P26452	40S ribosomal protein SA OS=Bos taurus OX=9913 GN=RPSA PE=2 SV=4	24.749	29	6	44	6	295	32.9	4.87	68.49	6	0.838	1.297	0.613	0.575	1.194	2.114	-0.26	0.38	-0.71	-0.8	0.26	1.08	0.406029	0.507668	0.167179	0.000387109	0.42449	0.0221703	0.503699	0.694932	0.224401	0.000832923	0.555794	0.0312164	7.08274e+06	5.92561e+06	8.68931e+06	4.18221e+06	7.66997e+06	7.08274e+06	5.76044e+06	5.92561e+06	6.03641e+06	4.47101e+06	1.07194e+07	8.68931e+06
High	Master Protein	A1L595	Keratin, type I cytoskeletal 17 OS=Bos taurus OX=9913 GN=KRT17 PE=2 SV=1	24.662	12	6	97	2	441	48.7	5.15	155.72	6	2.349	1.17	1.031	1.612	2.041	1.119	1.23	0.23	0.04	0.69	1.03	0.16	0.00928077	0.847324	0.849007	8.78875e-05	0.0201979	0.74546	0.01805	0.933638	0.884011	0.000201587	0.0383027	0.819558	2.51041e+06	4.84646e+06	3.11609e+06	2.58922e+06	3.11753e+06	2.51041e+06	1.55598e+06	4.38341e+06	4.84646e+06	8.03305e+06	3.11609e+06	1.14706e+06
High	Master Protein	Q58CY6	Prostamide/prostaglandin F synthase OS=Bos taurus OX=9913 GN=PRXL2B PE=2 SV=1	24.661	25	4	76	4	201	21.5	6.33	135.19	4	0.792	1.06	0.722	0.737	1.016	1.447	-0.34	0.08	-0.47	-0.44	0.02	0.53	0.309783	0.797157	0.323263	0.0801342	0.734892	0.266171	0.402932	0.90711	0.399707	0.137926	0.809233	0.341877	2.29944e+07	2.35432e+07	2.28653e+07	1.70022e+07	2.0268e+07	2.29944e+07	2.42262e+07	2.50699e+07	2.35432e+07	1.75137e+07	2.28653e+07	1.9459e+07
High	Master Protein	Q32L40	T-complex protein 1 subunit alpha OS=Bos taurus OX=9913 GN=TCP1 PE=1 SV=1	24.533	15	8	37	8	556	60.2	6.11	17.59	8	1.362	1.205	1.654	1.01	0.854	0.852	0.45	0.27	0.73	0.01	-0.23	-0.23	0.430891	0.744893	0.31474	0.59162	0.877865	0.597876	0.52636	0.868172	0.390411	0.664164	0.923398	0.693796	3.25333e+06	3.975e+06	3.38638e+06	4.51922e+06	3.25333e+06	3.41696e+06	2.94838e+06	3.975e+06	3.85652e+06	5.93312e+06	4.45763e+06	3.38638e+06
High	Master Protein	P02081	Hemoglobin fetal subunit beta OS=Bos taurus OX=9913 PE=1 SV=1	24.525	36	4	41	1	145	15.8	7.03	63.42	4	0.01	0.01	0.01				-6.64	-6.64	-6.64				1e-17	1e-17	1e-17				2.84317e-17	5.89808e-17	3.12755e-17				598578				1.31221e+06	273047
High	Master Protein	Q5EA55	Golgin subfamily A member 7 OS=Bos taurus OX=9913 GN=GOLGA7 PE=2 SV=1	24.501	38	5	96	5	137	15.8	7.05	128.93	5	0.881	1.093	0.815	0.935	1.032	1.113	-0.18	0.13	-0.29	-0.1	0.04	0.16	0.507076	0.907567	0.48684	0.983441	0.702483	0.763355	0.605322	0.959095	0.569616	0.987266	0.797824	0.835286	1.34074e+07	1.57442e+07	1.79141e+07	1.4951e+07	1.31584e+07	1.34074e+07	1.92785e+07	1.89966e+07	1.32091e+07	1.57442e+07	1.39537e+07	1.79141e+07
High	Master Protein	Q3MHM5	Tubulin beta-4B chain OS=Bos taurus OX=9913 GN=TUBB4B PE=2 SV=1	24.453	19	7	51	2	445	49.8	4.89	27.96	7	1.084	0.977	1.541	1.171	0.827	0.68	0.12	-0.03	0.62	0.23	-0.27	-0.56	0.977918	0.52933	0.648039	0.23534	0.804336	0.501733	0.986763	0.714059	0.724903	0.323413	0.862072	0.596419	977865	955127	906532	1.5209e+06	847083	994063	977865	884884	955127	2.03941e+06	906532	854916
High	Master Protein	Q3ZBW5	Rho-related GTP-binding protein RhoB OS=Bos taurus OX=9913 GN=RHOB PE=2 SV=1	24.408	25	4	69	2	196	22.1	5.24	107.13	4	1.304	0.958	1.961	1.244	0.86	0.78	0.38	-0.06	0.97	0.32	-0.22	-0.36	0.520501	0.471021	0.266667	0.0454313	0.892685	0.587107	0.615577	0.658078	0.333648	0.0796113	0.935547	0.682382	1.83101e+06	2.07131e+06	1.97991e+06	1.92477e+06	1.73974e+06	1.92479e+06	1.83101e+06	2.35447e+06	2.07131e+06	1.92932e+06	1.97991e+06	2.06163e+06
High	Master Protein	A0A6M0PYP6	DNA-directed RNA polymerase subunit beta' OS=Escherichia coli OX=562 GN=rpoC PE=3 SV=1	24.356	4	7	56	7	1406	155.4	7.09	54.68	7	2.3	1.353	10.389	1.317	0.264	0.143	1.2	0.44	3.38	0.4	-1.92	-2.81	0.0113911	0.392193	5.90618e-08	0.0256792	0.000475699	1.37598e-09	0.0218271	0.610152	1.69597e-07	0.0481596	0.00116776	3.99455e-09	745835	1.53527e+06	1.24611e+06	1.36164e+07	745835	555310	867066	1.46474e+06	1.53527e+06	1.20882e+07	1.72471e+06	1.24611e+06
High	Master Protein	A0A2T1LE41	Elongation factor G OS=Escherichia coli OX=562 GN=fusA PE=3 SV=1	24.202	12	5	11	1	704	77.5	5.34	16.22	5	100			100	100		6.64			6.64	6.64		1e-17			1e-17	1e-17		2.84317e-17			2.74987e-17	1.00462e-16			191639						849648	191639	112441
High	Master Protein	P63243	Receptor of activated protein C kinase 1 OS=Bos taurus OX=9913 GN=RACK1 PE=2 SV=3	24.157	22	6	45	6	317	35.1	7.69	54.71	6	0.763	1.008	0.566	0.742	1.399	1.804	-0.39	0.01	-0.82	-0.43	0.48	0.85	0.253339	0.627961	0.115273	0.0900862	0.212004	0.0725574	0.348471	0.802642	0.157109	0.149729	0.31108	0.0987946	4.87454e+06	3.49326e+06	4.60767e+06	2.97813e+06	4.88156e+06	4.87454e+06	2.97425e+06	3.49326e+06	4.16299e+06	2.60285e+06	5.88026e+06	4.60767e+06
High	Master Protein	P54228	Cathelicidin-6 OS=Bos taurus OX=9913 GN=CATHL6 PE=1 SV=1	24.142	39	6	179	3	158	17.8	9.29	251.78	6	0.889	0.907	1.558	1.067	0.691	0.602	-0.17	-0.14	0.64	0.09	-0.53	-0.73	0.527505	0.334202	0.389456	0.351932	0.44922	0.109072	0.622896	0.602741	0.47151	0.4519	0.582988	0.147182	1.20255e+07	9.92575e+06	1.15108e+07	2.03565e+07	1.08693e+07	1.20255e+07	1.4774e+07	9.92575e+06	9.20624e+06	2.03672e+07	1.15108e+07	1.32713e+07
High	Master Protein	Q5E954	DnaJ homolog subfamily A member 1 OS=Bos taurus OX=9913 GN=DNAJA1 PE=2 SV=2	24.121	21	6	44	6	397	44.9	7.08	42.87	6	1.381	1.347	1.356	1.01	1.11	1.205	0.47	0.43	0.44	0.01	0.15	0.27	0.404645	0.405241	0.598551	0.592465	0.554514	0.585498	0.502215	0.610152	0.678626	0.664974	0.68573	0.680666	3.91137e+06	4.82899e+06	4.95817e+06	3.68253e+06	3.91137e+06	3.91345e+06	1.99822e+06	4.82899e+06	5.33589e+06	3.76102e+06	5.44228e+06	4.86086e+06
High	Master Protein	Q3ZCK1	Eukaryotic translation initiation factor 3 subunit L OS=Bos taurus OX=9913 GN=EIF3L PE=2 SV=1	24.069	14	8	16	8	564	66.7	6.34	7.76	8	1.1	1.303	2.016	0.965	0.777	0.714	0.14	0.38	1.01	-0.05	-0.36	-0.49	0.940662	0.495712	0.138638	0.837186	0.671154	0.283101	0.971545	0.681604	0.186886	0.869428	0.775287	0.362259	2.92961e+06	2.72197e+06	3.02219e+06	7.26344e+06	2.92961e+06	1.68494e+06	3.18113e+06	2.52637e+06	2.72197e+06	8.79403e+06	3.30967e+06	3.02219e+06
High	Master Protein	Q56JV9	40S ribosomal protein S3a OS=Bos taurus OX=9913 GN=RPS3A PE=2 SV=3	23.955	22	6	74	6	264	29.9	9.73	81.65	6	1.131	1.282	1.169	0.928	0.967	1.123	0.18	0.36	0.23	-0.11	-0.05	0.17	0.867134	0.543546	0.864477	0.935603	0.842396	0.743637	0.91821	0.725152	0.896239	0.950386	0.893308	0.818081	1.11638e+07	1.302e+07	1.49058e+07	1.48372e+07	1.11638e+07	1.07134e+07	1.45963e+07	1.23441e+07	1.302e+07	1.68577e+07	1.39182e+07	1.49058e+07
High	Master Protein	Q3T0U2	60S ribosomal protein L14 OS=Bos taurus OX=9913 GN=RPL14 PE=2 SV=3	23.843	22	4	57	4	214	23.4	10.78	85.81	4	1.004	1.154	1.251	0.91	0.809	0.871	0.01	0.21	0.32	-0.14	-0.31	-0.2	0.820665	0.896107	0.738457	0.82736	0.758036	0.645739	0.882983	0.959095	0.792426	0.862657	0.827461	0.735656	1.09409e+07	1.24623e+07	1.40066e+07	1.55408e+07	1.09409e+07	9.92851e+06	1.27616e+07	1.18173e+07	1.24623e+07	1.55637e+07	1.389e+07	1.40066e+07
High	Master Protein	Q1JPA0	Aldehyde dehydrogenase family 3 member B1 OS=Bos taurus OX=9913 GN=ALDH3B1 PE=2 SV=1	23.827	10	3	68	3	468	51.8	8.05	118.89	3	0.883	1.132	0.586	0.962	1.099	1.226	-0.18	0.18	-0.77	-0.06	0.14	0.29	0.511614	0.965883	0.135831	0.855572	0.574717	0.549385	0.607449	0.987945	0.183248	0.886484	0.697297	0.643947	1.00495e+07	1.03962e+07	1.0747e+07	9.83607e+06	1.00495e+07	1.00128e+07	1.37314e+07	1.14305e+07	1.03962e+07	9.70666e+06	1.01188e+07	1.14087e+07
High	Master Protein	sp	PRDX1_HUMAN	23.663	29	6	101	1	199	22.1	8.13	141.49	6	0.885	0.631	0.39	1.205	2.18	1.81	-0.18	-0.67	-1.36	0.27	1.12	0.86	0.516185	0.00870927	0.0367214	0.498527	0.0120867	0.153012	0.611148	0.0291014	0.0534832	0.585359	0.0235876	0.203579	275729	226801	188255	104033	398616	190726		226801	270652	219861	188255	90742.9
High	Master Protein	P31096	Osteopontin OS=Bos taurus OX=9913 GN=SPP1 PE=1 SV=2	23.631	32	6	54	6	278	30.9	4.65	67.54	6	0.75	0.788	0.573	1.032	1.54	1.741	-0.42	-0.34	-0.8	0.05	0.62	0.8	0.230246	0.107263	0.122953	0.489523	0.127996	0.0918804	0.317997	0.259419	0.166366	0.576035	0.196071	0.124476	1.49206e+07	1.28649e+07	1.23897e+07	1.02122e+07	1.30965e+07	1.49206e+07	1.8152e+07	1.62536e+07	1.28649e+07	1.19565e+07	1.23897e+07	1.12206e+07
High	Master Protein	Q5E983	Elongation factor 1-beta OS=Bos taurus OX=9913 GN=EEF1B PE=2 SV=3	23.544	44	6	46	5	225	24.8	4.67	64.05	6	0.796	1.056	0.984	0.959	0.827	0.923	-0.33	0.08	-0.02	-0.06	-0.27	-0.12	0.31641	0.784512	0.80708	0.871177	0.805748	0.778572	0.41042	0.898762	0.851715	0.899044	0.863245	0.847951	2.84714e+06	2.3589e+06	3.02808e+06	3.06823e+06	2.84714e+06	3.02441e+06	2.42936e+06	1.81989e+06	2.3589e+06	2.91383e+06	3.02808e+06	2.71618e+06
High	Master Protein	Q32LJ4	Tumor protein p63-regulated gene 1-like protein OS=Bos taurus OX=9913 GN=TPRG1L PE=2 SV=2	23.372	28	6	42	6	275	30.3	6.37	59.51	6	1.102	1.723	1.34	0.754	0.944	1.394	0.14	0.78	0.42	-0.41	-0.08	0.48	0.933648	0.0506437	0.617799	0.112989	0.896341	0.318641	0.966167	0.143286	0.696649	0.177352	0.937931	0.403202	7.67377e+06	9.23458e+06	1.24533e+07	9.18299e+06	7.67377e+06	7.91486e+06	2.44212e+06	9.23458e+06	1.04605e+07	8.10741e+06	1.48329e+07	1.24533e+07
High	Master Protein	Q9MZ06	Fibroblast growth factor-binding protein 1 OS=Bos taurus OX=9913 GN=FGFBP1 PE=1 SV=1	23.287	24	5	124	5	234	26.2	8.91	220.55	5	0.727	0.929	0.739	0.882	1.022	1.163	-0.46	-0.11	-0.44	-0.18	0.03	0.22	0.192088	0.391004	0.350804	0.652168	0.721741	0.662215	0.270694	0.610152	0.427173	0.71179	0.800895	0.749769	1.18731e+08	9.5936e+07	1.18193e+08	1.03577e+08	1.18731e+08	1.07138e+08	1.93252e+08	1.15338e+08	9.5936e+07	9.31642e+07	1.044e+08	1.18193e+08
High	Master Protein	P02672	Fibrinogen alpha chain OS=Bos taurus OX=9913 GN=FGA PE=1 SV=5	23.168	11	6	47	6	615	67	7.17	51.86	6	1.413	1.084	3.253	1.365	0.45	0.327	0.5	0.12	1.7	0.45	-1.15	-1.61	0.363872	0.876244	0.00853135	0.00659525	0.0481144	0.000479394	0.458418	0.955445	0.0135211	0.0129515	0.0833604	0.000760526	4.70245e+06	5.736e+06	5.17316e+06	1.66579e+07	4.70245e+06	4.65316e+06	7.81857e+06	5.33643e+06	5.736e+06	1.83141e+07	6.51574e+06	5.17316e+06
High	Master Protein	P10152	Angiogenin-1 OS=Bos taurus OX=9913 GN=ANG1 PE=1 SV=4	23.106	36	6	67	6	148	17	8.85	82.07	6	0.643	0.875	0.376	0.764	1.806	2.319	-0.64	-0.19	-1.41	-0.39	0.85	1.21	0.0872065	0.258871	0.0106686	0.136651	0.0483027	0.0100723	0.149408	0.508697	0.0166729	0.205849	0.0836601	0.0144442	2.01629e+07	8.66035e+06	1.97556e+07	4.72951e+06	2.04798e+07	2.01629e+07	9.94176e+06	8.66035e+06	1.50233e+07	6.38701e+06	2.23283e+07	8.23014e+06
High	Master Protein	Q32PD5	40S ribosomal protein S19 OS=Bos taurus OX=9913 GN=RPS19 PE=2 SV=3	22.925	41	6	43	6	145	16.1	10.32	44.28	6	0.903	1.27	0.82	0.764	1.141	1.548	-0.15	0.34	-0.29	-0.39	0.19	0.63	0.562178	0.571567	0.495843	0.136336	0.503858	0.186124	0.660305	0.750993	0.579132	0.20549	0.630649	0.24496	5.72616e+06	5.60564e+06	6.94221e+06	4.37895e+06	5.77242e+06	5.72616e+06	4.97741e+06	5.60564e+06	6.47655e+06	4.91656e+06	6.94221e+06	6.81489e+06
High	Master Protein	Q24JY1	60S ribosomal protein L23a OS=Bos taurus OX=9913 GN=RPL23A PE=2 SV=1	22.855	32	5	48	5	156	17.7	10.45	54.25	5	1.15	1.326	1.039	0.911	1.187	1.42	0.2	0.41	0.06	-0.13	0.25	0.51	0.822955	0.445517	0.910552	0.833414	0.434763	0.291899	0.884655	0.634207	0.933658	0.866673	0.567332	0.373144	1.14385e+07	1.39536e+07	1.40475e+07	1.13438e+07	1.18313e+07	1.02831e+07	1.14385e+07	1.24211e+07	1.39536e+07	1.41798e+07	1.40475e+07	1.36267e+07
High	Master Protein	Q3MHW6	Monocarboxylate transporter 1 OS=Bos taurus OX=9913 GN=SLC16A1 PE=2 SV=2	22.817	12	4	72	4	501	54.3	8.03	150.21	4	1.228	1.146	1.128	1.046	0.986	0.987	0.3	0.2	0.17	0.06	-0.02	-0.02	0.658859	0.922662	0.931838	0.431644	0.800674	0.941252	0.7452	0.959095	0.951264	0.525497	0.858825	0.959912	1.35977e+07	1.49556e+07	1.53839e+07	1.50159e+07	1.28352e+07	1.35977e+07	2.58104e+07	1.45572e+07	1.49556e+07	2.03269e+07	1.34661e+07	1.70323e+07
High	Master Protein	P79136	F-actin-capping protein subunit beta OS=Bos taurus OX=9913 GN=CAPZB PE=1 SV=1	22.733	25	6	55	6	301	33.7	6.43	46.64	6	1.269	1.29	2.1	0.977	0.713	0.612	0.34	0.37	1.07	-0.03	-0.49	-0.71	0.581832	0.524894	0.114331	0.771484	0.50463	0.120162	0.680437	0.710597	0.155909	0.821341	0.631223	0.161128	3.99856e+06	4.86195e+06	5.62498e+06	9.39921e+06	3.99856e+06	4.59928e+06	3.9929e+06	4.56159e+06	4.86195e+06	1.02581e+07	5.24572e+06	5.74195e+06
High	Master Protein	Q9N0V4	Glutathione S-transferase Mu 1 OS=Bos taurus OX=9913 GN=GSTM1 PE=1 SV=3	22.634	33	6	20	6	218	25.6	7.39	17.32	6	1.207	1.07	0.975	1.1	1.142	1.011	0.27	0.1	-0.04	0.14	0.19	0.02	0.699674	0.830991	0.791019	0.248991	0.501941	0.998579	0.782324	0.923244	0.837793	0.336541	0.628728	0.998579	2.43901e+07	2.90841e+07	2.11745e+07	2.42157e+07	2.43901e+07	2.29129e+07	2.93405e+07	2.85685e+07	2.90841e+07	3.06512e+07	2.03524e+07	2.68054e+07
High	Master Protein	Q3T145	Malate dehydrogenase, cytoplasmic OS=Bos taurus OX=9913 GN=MDH1 PE=2 SV=3	22.582	21	6	46	6	334	36.4	6.58	38.13	6	0.942	1.042	1.173	0.935	0.839	0.869	-0.09	0.06	0.23	-0.1	-0.25	-0.2	0.658948	0.738184	0.857695	0.980372	0.837718	0.64169	0.7452	0.861863	0.890853	0.984733	0.890126	0.735656	1.09668e+07	9.68629e+06	9.16476e+06	1.27625e+07	1.09668e+07	1.24654e+07	7.28786e+06	8.18526e+06	9.68629e+06	1.18614e+07	1.70406e+07	8.78645e+06
High	Master Protein	A0A3L0W4I5	Elongation factor G OS=Escherichia coli OX=562 GN=fusA PE=3 SV=1	22.575	10	5	20	1	701	77.4	5.44	17.96	5	0.878	0.781	4.634	1.124	0.206	0.183	-0.19	-0.36	2.21	0.17	-2.28	-2.45	0.500198	0.099258	0.0140261	0.648721	2.63625e-05	0.000869091	0.598448	0.245909	0.0218457	0.709313	0.000107532	0.00134663	302583	265698	236352	1.29184e+06	302583	168822	674588	122028	265698	2.24358e+06	384165	236352
High	Master Protein	P52556	Flavin reductase (NADPH) OS=Bos taurus OX=9913 GN=BLVRB PE=1 SV=2	22.573	32	5	36	5	206	22.1	7.11	32.35	5	0.672	0.978	0.662	0.727	1.004	1.159	-0.57	-0.03	-0.6	-0.46	0.01	0.21	0.117727	0.532179	0.231601	0.0652851	0.761204	0.671361	0.18964	0.717176	0.291943	0.112905	0.830252	0.758615	4.86267e+06	4.70261e+06	5.40009e+06	4.44686e+06	4.86267e+06	5.26692e+06	4.65815e+06	4.70261e+06	4.15889e+06	5.4706e+06	4.75187e+06	7.04064e+06
High	Master Protein	P81623	Endoplasmic reticulum resident protein 29 OS=Bos taurus OX=9913 GN=ERP29 PE=1 SV=2	22.566	25	6	55	6	258	28.8	5.82	67.14	6	1.018	0.814	1.189	1.092	0.873	0.741	0.03	-0.3	0.25	0.13	-0.2	-0.43	0.856024	0.143957	0.833349	0.270911	0.925399	0.338019	0.909781	0.329977	0.87134	0.356826	0.958904	0.425515	5.56918e+06	4.91174e+06	4.47519e+06	6.23617e+06	5.68009e+06	5.31622e+06	5.56918e+06	4.91174e+06	4.84004e+06	6.6445e+06	4.47519e+06	4.78342e+06
High	Master Protein	A0A0K4LCA7	Glyceraldehyde-3-phosphate dehydrogenase OS=Escherichia coli OX=562 GN=gapA PE=3 SV=1	22.525	21	4	25	4	331	35.5	7.87	25.11	4	1.643	1.213	2.908	1.892	1.284	0.258	0.72	0.28	1.54	0.92	0.36	-1.96	0.158125	0.721944	0.0182319	3.73295e-07	0.315344	2.3185e-05	0.227448	0.849122	0.0275552	9.37996e-07	0.425813	4.5421e-05	2.2047e+06	9.20158e+06	3.24061e+06	1.18063e+07	2.2047e+06	2.14437e+06	5.40674e+06	9.20158e+06	4.68952e+06	1.24102e+07	3.24061e+06	2.60078e+06
High	Master Protein	A7YY28	Protein ABHD14B OS=Bos taurus OX=9913 GN=ABHD14B PE=2 SV=1	22.505	37	6	48	6	210	22.4	6.52	37.44	6	0.964	0.909	0.988	1.178	1.057	0.877	-0.05	-0.14	-0.02	0.24	0.08	-0.19	0.715401	0.339027	0.81498	0.0985824	0.651536	0.660171	0.796711	0.610152	0.857732	0.1636	0.75802	0.747619	9.42379e+06	9.55999e+06	7.71639e+06	7.92243e+06	9.42379e+06	9.70644e+06	7.96098e+06	1.03426e+07	8.62987e+06	9.55999e+06	8.19417e+06	7.71639e+06
High	Master Protein	Q3MHX6	Protein OS-9 OS=Bos taurus OX=9913 GN=OS9 PE=2 SV=1	22.492	12	6	27	6	667	75.7	4.91	22.79	6	0.966	0.838	0.746	1.141	1.227	1.061	-0.05	-0.26	-0.42	0.19	0.3	0.09	0.721579	0.183359	0.362521	0.155383	0.381459	0.879454	0.801955	0.4104	0.440273	0.231049	0.504927	0.912523	5.22374e+06	4.72131e+06	4.28472e+06	4.45054e+06	5.446e+06	5.22374e+06	4.644e+06	4.72131e+06	4.89663e+06	4.65153e+06	6.97465e+06	4.28472e+06
High	Master Protein	P35541	Serum amyloid A protein OS=Bos taurus OX=9913 GN=SAA1 PE=1 SV=2	22.414	31	5	127	5	130	14.5	8.13	174.69	5	0.99	1.603	0.993	0.689	0.932	1.375	-0.01	0.68	-0.01	-0.54	-0.1	0.46	0.783428	0.104166	0.8236	0.0254958	0.924509	0.34	0.857802	0.25254	0.864185	0.0478323	0.958731	0.427588	6.86436e+07	6.22509e+07	9.44282e+07	6.34282e+07	6.86436e+07	6.08305e+07	7.30549e+07	6.14324e+07	6.22509e+07	6.42919e+07	9.82931e+07	8.89306e+07
High	Master Protein	Q58DA8	Palmitoyltransferase ZDHHC9 OS=Bos taurus OX=9913 GN=ZDHHC9 PE=2 SV=1	22.4	15	5	53	5	363	40.8	7.84	35.03	5	1.16	1.361	1.059	0.803	1.073	1.263	0.21	0.44	0.08	-0.32	0.1	0.34	0.800412	0.378221	0.946471	0.26053	0.620879	0.48921	0.869688	0.610152	0.962013	0.344549	0.729144	0.584791	8.59009e+06	9.27442e+06	1.01236e+07	8.1547e+06	7.43595e+06	8.59009e+06	8.78652e+06	9.27442e+06	9.19733e+06	9.59353e+06	1.01236e+07	1.15503e+07
High	Master Protein	Q3T025	60S ribosomal protein L17 OS=Bos taurus OX=9913 GN=RPL17 PE=2 SV=3	22.318	37	5	32	5	184	21.4	10.18	14.68	5	0.926	1.018	1.056	0.884	0.743	0.909	-0.11	0.03	0.08	-0.18	-0.43	-0.14	0.617741	0.65955	0.941884	0.669453	0.581245	0.744769	0.717295	0.830184	0.959165	0.726268	0.697297	0.818974	7.72966e+06	6.66382e+06	8.42685e+06	8.08021e+06	7.06555e+06	7.72966e+06	1.07424e+07	6.36146e+06	6.66382e+06	9.19205e+06	7.23767e+06	8.42685e+06
High	Master Protein	P31408	V-type proton ATPase subunit B, brain isoform OS=Bos taurus OX=9913 GN=ATP6V1B2 PE=1 SV=3	22.266	14	6	38	6	511	56.5	5.81	33.23	6	1.579	1.49	2.026	1.029	0.75	0.738	0.66	0.58	1.02	0.04	-0.42	-0.44	0.201186	0.196211	0.16798	0.503794	0.600079	0.330359	0.283143	0.427574	0.225416	0.590776	0.709315	0.416795	1.52429e+06	2.4666e+06	2.59308e+06	3.73296e+06	1.43306e+06	1.52429e+06	1.8568e+06	2.3564e+06	2.4666e+06	3.91361e+06	2.88427e+06	2.59308e+06
High	Master Protein	A6QPY0	Dolichyl-diphosphooligosaccharide--protein glycosyltransferase 48 kDa subunit OS=Bos taurus OX=9913 GN=DDOST PE=2 SV=2	22.236	14	5	41	5	439	48.8	5.83	46.49	5	1.176	1.275	1.751	1.09	0.681	0.714	0.23	0.35	0.81	0.12	-0.55	-0.49	0.766329	0.560368	0.253847	0.27678	0.425443	0.282144	0.843625	0.739441	0.318792	0.364025	0.556242	0.361125	3.00284e+06	4.44955e+06	3.68039e+06	6.13927e+06	3.00284e+06	3.44286e+06	2.45926e+06	3.72413e+06	4.44955e+06	4.86086e+06	3.68039e+06	3.39657e+06
High	Master Protein	Q0VCW4	L-serine dehydratase/L-threonine deaminase OS=Bos taurus OX=9913 GN=SDS PE=2 SV=1	22.205	20	5	44	5	327	34.4	7.37	50	5	1.597	2.009	3.784	0.719	0.426	0.528	0.67	1.01	1.92	-0.48	-1.23	-0.92	0.188281	0.00794262	0.00275656	0.0533252	0.032745	0.044692	0.265399	0.026877	0.00446692	0.093083	0.0587745	0.0617393	3.01743e+06	4.15429e+06	5.68495e+06	1.19753e+07	2.57342e+06	3.34956e+06	3.01743e+06	3.24782e+06	4.15429e+06	1.17095e+07	6.68738e+06	5.68495e+06
High	Master Protein	Q3SZ90	60S ribosomal protein L13a OS=Bos taurus OX=9913 GN=RPL13A PE=2 SV=3	22.166	31	6	59	6	203	23.5	11.11	76.66	6	0.977	1.503	1.16	0.675	0.852	1.287	-0.03	0.59	0.21	-0.57	-0.23	0.36	0.749737	0.182065	0.879019	0.0171751	0.871378	0.453467	0.827909	0.40837	0.90796	0.0323788	0.918708	0.545374	9.53498e+06	8.92634e+06	1.29131e+07	9.71993e+06	9.53498e+06	8.654e+06	1.10774e+07	8.43711e+06	8.92634e+06	1.31093e+07	1.29131e+07	1.23935e+07
High	Master Protein	Q3ZC84	Cytosolic non-specific dipeptidase OS=Bos taurus OX=9913 GN=CNDP2 PE=2 SV=1	22.146	14	5	35	5	475	52.6	5.87	28.38	5	0.968	0.75	0.927	1.094	0.885	0.876	-0.05	-0.41	-0.11	0.13	-0.18	-0.19	0.726691	0.0671149	0.69851	0.265094	0.95594	0.659804	0.80663	0.17998	0.76389	0.349503	0.976788	0.747534	3.50015e+06	4.20095e+06	3.7805e+06	3.79997e+06	4.62836e+06	3.50015e+06	2.41336e+06	4.20095e+06	3.73671e+06	4.39446e+06	3.97512e+06	3.7805e+06
High	Master Protein	Q5E995	40S ribosomal protein S6 OS=Bos taurus OX=9913 GN=RPS6 PE=2 SV=1	22.13	19	5	64	5	249	28.6	10.84	103.01	5	0.976	1.181	0.98	0.924	0.977	0.978	-0.04	0.24	-0.03	-0.11	-0.03	-0.03	0.745909	0.81502	0.800515	0.913116	0.819073	0.919253	0.824199	0.923216	0.846077	0.931471	0.873731	0.941409	2.60357e+07	2.57394e+07	3.07336e+07	2.40741e+07	2.44775e+07	2.60357e+07	2.96342e+07	2.57394e+07	2.3864e+07	2.95357e+07	2.28433e+07	3.07336e+07
High	Master Protein	Q9BGI1	Peroxiredoxin-5, mitochondrial OS=Bos taurus OX=9913 GN=PRDX5 PE=2 SV=2	22.119	37	6	39	6	219	23.2	8.07	47.36	6	0.912	1.043	1.199	0.919	0.822	0.887	-0.13	0.06	0.26	-0.12	-0.28	-0.17	0.583205	0.741222	0.817088	0.879539	0.792232	0.68749	0.681595	0.864665	0.858563	0.905777	0.853814	0.773766	6.83122e+06	6.48477e+06	7.40891e+06	7.27509e+06	7.00063e+06	6.83122e+06	3.90183e+06	5.95784e+06	6.48477e+06	7.54349e+06	7.99099e+06	7.40891e+06
High	Master Protein	O97680	Thioredoxin OS=Bos taurus OX=9913 GN=TXN PE=3 SV=3	22.101	67	5	73	5	105	11.8	5.03	117.79	5	1.008	1.026	0.934	1.024	1.123	1.312	0.01	0.04	-0.1	0.03	0.17	0.39	0.830178	0.68523	0.712348	0.525855	0.533766	0.418553	0.890274	0.848421	0.772441	0.606025	0.663849	0.506357	3.14935e+07	3.09068e+07	3.29517e+07	2.76261e+07	3.14935e+07	3.29023e+07	2.14875e+07	3.67463e+07	3.04868e+07	3.09068e+07	2.87423e+07	3.29517e+07
High	Master Protein	A0A783S9P7	Elongation factor G OS=Escherichia coli OX=562 GN=fusA PE=3 SV=1	22.068	11	5	10	1	704	77.6	5.34	11.53	5	100		100	100	2.481	0.01	6.64		6.64	6.64	1.31	-6.64	1e-17		1e-17	1e-17	0.0040162	1e-17	2.84317e-17		3.12755e-17	2.74987e-17	0.00829648	3.52929e-17		554599		223565				554599
High	Master Protein	Q08D86	Putative glycerol kinase 5 OS=Bos taurus OX=9913 GN=GK5 PE=2 SV=1	22.036	15	6	39	6	528	58.7	6.21	27.3	6	0.94	1.017	0.79	0.944	1.262	1.251	-0.09	0.02	-0.34	-0.08	0.34	0.32	0.653876	0.655115	0.440911	0.963045	0.339534	0.507706	0.740533	0.828595	0.528989	0.971017	0.455696	0.602541	4.96647e+06	5.36156e+06	4.79383e+06	3.90433e+06	5.0449e+06	4.96647e+06	4.27917e+06	5.36156e+06	5.4809e+06	4.73664e+06	5.13493e+06	4.79383e+06
High	Master Protein	Q9TT94	Stearoyl-CoA desaturase OS=Bos taurus OX=9913 GN=SCD PE=2 SV=2	22.013	13	4	41	4	359	41.7	9.17	39.85	4	0.96	1.114	0.995	0.874	1.049	1.12	-0.06	0.16	-0.01	-0.19	0.07	0.16	0.707082	0.974266	0.827619	0.608226	0.666445	0.749971	0.788957	0.988414	0.867643	0.680444	0.772144	0.823633	1.34753e+07	1.57836e+07	1.44861e+07	1.57359e+07	1.36356e+07	1.34753e+07	1.29596e+07	1.65649e+07	1.32387e+07	1.57836e+07	1.34674e+07	1.44861e+07
High	Master Protein	Q2KJD0	Tubulin beta-5 chain OS=Bos taurus OX=9913 GN=TUBB5 PE=2 SV=1	21.978	16	6	52	1	444	49.6	4.89	34.41	6	2.086	1.116	3.27	1.619	0.506	0.313	1.06	0.16	1.71	0.69	-0.98	-1.68	0.0274053	0.980404	0.0470119	0.00153576	0.100466	0.00842868	0.0502618	0.988414	0.0681369	0.00316977	0.16222	0.0121245	520604	1.08599e+06	670901	2.14577e+06	490252	520604	964309	1.08599e+06	749306	2.29684e+06	546957	670901
High	Master Protein	Q5E9E2	Myosin regulatory light polypeptide 9 OS=Bos taurus OX=9913 GN=MYL9 PE=2 SV=3	21.858	41	6	46	6	172	19.9	4.81	48.27	6	1.37	1.353	2.947	0.983	0.543	0.464	0.45	0.44	1.56	-0.03	-0.88	-1.11	0.41993	0.393897	0.0167098	0.737548	0.149326	0.0159109	0.518178	0.610152	0.0259298	0.790526	0.22278	0.022627	3.19153e+06	4.58105e+06	5.43257e+06	1.35752e+07	2.48732e+06	3.38244e+06	3.19153e+06	3.27424e+06	4.58105e+06	1.39665e+07	5.43257e+06	4.88936e+06
High	Master Protein	Q2YDL1	Syntaxin-binding protein 6 OS=Bos taurus OX=9913 GN=STXBP6 PE=2 SV=1	21.793	29	5	30	5	210	23.7	9.29	43.82	5	1.027	0.964	0.903	1.178	1.175	1.12	0.04	-0.05	-0.15	0.24	0.23	0.16	0.877349	0.490058	0.652359	0.0992497	0.451926	0.748705	0.925638	0.679681	0.728513	0.164657	0.585651	0.82242	9.3336e+06	1.04977e+07	9.95259e+06	8.15826e+06	9.3336e+06	6.77109e+06	1.16364e+07	1.19118e+07	1.04977e+07	1.00092e+07	7.18687e+06	1.18253e+07
High	Master Protein	P52898	Dihydrodiol dehydrogenase 3 OS=Bos taurus OX=9913 PE=2 SV=1	21.652	19	7	52	7	323	36.8	7.8	58.27	7	1.011	1.167	0.835	0.843	1.127	1.397	0.02	0.22	-0.26	-0.25	0.17	0.48	0.83657	0.855907	0.522598	0.438396	0.527092	0.31526	0.894438	0.938911	0.6057	0.528376	0.656149	0.39922	1.51844e+07	1.51826e+07	1.84387e+07	1.27592e+07	1.44177e+07	1.51844e+07	2.14052e+07	1.51826e+07	1.53154e+07	1.50079e+07	1.69946e+07	1.8847e+07
High	Master Protein	P61284	60S ribosomal protein L12 OS=Bos taurus OX=9913 GN=RPL12 PE=2 SV=1	21.474	34	4	29	4	165	17.8	9.42	26.99	4	1.062	1.174	0.866	0.872	0.986	1.269	0.09	0.23	-0.21	-0.2	-0.02	0.34	0.968039	0.834615	0.581855	0.598487	0.799543	0.480352	0.986763	0.924444	0.664469	0.670484	0.858048	0.575546	6.40825e+06	6.5865e+06	7.00854e+06	5.67694e+06	6.40825e+06	6.09026e+06	6.45304e+06	6.89176e+06	6.5865e+06	5.53728e+06	6.97617e+06	7.00854e+06
High	Master Protein	D3K0R6	Plasma membrane calcium-transporting ATPase 4 OS=Bos taurus OX=9913 GN=ATP2B4 PE=1 SV=2	21.345	5	4	39	4	1207	133.7	6.47	44.62	4	0.883	1.111	0.752	0.813	1.316	1.575	-0.18	0.15	-0.41	-0.3	0.4	0.66	0.511473	0.965292	0.372696	0.300221	0.283021	0.169248	0.607449	0.987938	0.451978	0.390399	0.392692	0.22448	5.21556e+06	5.07351e+06	5.81072e+06	3.20091e+06	5.15278e+06	5.21556e+06	6.91074e+06	5.07351e+06	4.89397e+06	5.37816e+06	6.10475e+06	5.81072e+06
High	Master Protein	sp	K1C15_SHEEP	21.317	9	5	116	1	453	48.7	4.79	211.95	5	2.195	0.874	0.88	2.733	1.956	0.963	1.13	-0.19	-0.19	1.45	0.97	-0.05	0.017511	0.256756	0.607813	9.32587e-15	0.0276964	0.881729	0.0326416	0.505037	0.687892	2.55801e-14	0.0506154	0.912742	4.34636e+06	7.47889e+06	4.07189e+06	3.8231e+06	5.10382e+06	4.34636e+06	1.69252e+06	7.47889e+06	6.5312e+06	1.12049e+07	4.07189e+06	1.48009e+06
High	Master Protein	Q3T0V4	40S ribosomal protein S11 OS=Bos taurus OX=9913 GN=RPS11 PE=2 SV=3	21.138	46	7	64	7	158	18.4	10.3	71.66	7	1.164	1.27	1.315	0.915	0.904	1.051	0.22	0.34	0.39	-0.13	-0.14	0.07	0.791617	0.572177	0.650659	0.858957	0.993629	0.901842	0.861532	0.751547	0.726936	0.889142	0.995277	0.928308	1.13567e+07	1.3645e+07	1.45391e+07	1.41984e+07	1.13567e+07	1.05157e+07	1.59814e+07	1.2213e+07	1.3645e+07	1.59303e+07	1.45391e+07	1.36017e+07
High	Master Protein	P30932	CD9 antigen OS=Bos taurus OX=9913 GN=CD9 PE=2 SV=2	20.989	24	4	207	4	226	25.2	6.73	272.56	4	0.763	1.176	1.035	0.865	0.848	1.039	-0.39	0.23	0.05	-0.21	-0.24	0.06	0.254349	0.828728	0.90368	0.5538	0.860481	0.930763	0.349412	0.923244	0.928308	0.627949	0.909336	0.951385	1.09221e+08	1.18136e+08	1.37234e+08	1.35234e+08	1.23216e+08	1.09221e+08	9.86765e+07	1.18136e+08	1.09573e+08	1.33333e+08	1.37234e+08	1.41342e+08
High	Master Protein	A6QP05	Dehydrogenase/reductase SDR family member 12 OS=Bos taurus OX=9913 GN=DHRS12 PE=2 SV=1	20.947	21	6	41	6	317	35	8.18	25.74	6	1.081	1.246	0.821	1.014	1.377	1.539	0.11	0.32	-0.28	0.02	0.46	0.62	0.985093	0.63151	0.479268	0.572351	0.228657	0.194618	0.988049	0.806402	0.562402	0.645395	0.333089	0.255746	2.93014e+06	3.01019e+06	3.09576e+06	1.75229e+06	2.31484e+06	2.93014e+06	3.14949e+06	2.92996e+06	3.01019e+06	3.08811e+06	3.09576e+06	3.19381e+06
High	Master Protein	P80311	Peptidyl-prolyl cis-trans isomerase B OS=Bos taurus OX=9913 GN=PPIB PE=1 SV=4	20.665	29	6	57	6	216	23.7	9.32	53.85	6	1.175	1.06	1.168	1.017	0.986	0.946	0.23	0.08	0.22	0.02	-0.02	-0.08	0.768848	0.796315	0.865568	0.559948	0.800487	0.837936	0.845528	0.906926	0.897002	0.634389	0.858793	0.898278	5.96562e+06	6.34916e+06	6.67279e+06	7.60586e+06	5.97441e+06	5.96562e+06	4.69028e+06	6.32655e+06	6.34916e+06	8.18097e+06	9.18368e+06	6.67279e+06
High	Master Protein	Q32PI5	Serine/threonine-protein phosphatase 2A 65 kDa regulatory subunit A alpha isoform OS=Bos taurus OX=9913 GN=PPP2R1A PE=1 SV=1	20.663	11	6	19	6	589	65.2	5.15	17.86	6	1.558	1.292	1.68	1.144	1.011	0.933	0.64	0.37	0.75	0.19	0.02	-0.1	0.217193	0.518589	0.297007	0.150804	0.744384	0.805115	0.301467	0.707238	0.369938	0.225906	0.815014	0.871117	2.13559e+06	2.97346e+06	3.84094e+06	3.47983e+06	2.05599e+06	2.13559e+06	2.51323e+06	2.57188e+06	2.97346e+06	4.52593e+06	4.24948e+06	3.81313e+06
High	Master Protein	Q9TU25	Ras-related C3 botulinum toxin substrate 2 OS=Bos taurus OX=9913 GN=RAC2 PE=2 SV=1	20.616	30	5	124	2	192	21.4	7.61	101.4	5	0.794	0.792	1.097	1.013	0.697	0.646	-0.33	-0.34	0.13	0.02	-0.52	-0.63	0.312662	0.113004	0.905332	0.716958	0.46329	0.389104	0.406346	0.271658	0.929438	0.77224	0.590158	0.47727	1.47801e+06	1.1845e+06	1.11192e+06	1.71924e+06	1.57566e+06	1.38641e+06		373746	1.1845e+06	1.47258e+06	1.49912e+06	1.11192e+06
High	Master Protein	Q0VC89	Palmitoyltransferase ZDHHC20 OS=Bos taurus OX=9913 GN=ZDHHC20 PE=2 SV=1	20.578	14	4	27	4	365	41.9	7.66	20.93	4	0.724	0.893	0.639	0.831	1.264	1.4	-0.47	-0.16	-0.65	-0.27	0.34	0.49	0.188053	0.299094	0.199814	0.379256	0.336997	0.312145	0.265149	0.549601	0.261106	0.480833	0.4528	0.395667	4.99907e+06	3.5736e+06	4.41251e+06	2.89776e+06	4.7736e+06	4.99907e+06	7.67844e+06	3.2757e+06	3.5736e+06	3.63874e+06	4.2888e+06	5.07919e+06
High	Master Protein	Q2HJD5	Ethylmalonyl-CoA decarboxylase OS=Bos taurus OX=9913 GN=ECHDC1 PE=2 SV=1	20.527	19	5	40	5	306	33.5	7.74	51.87	5	1.095	1.178	0.874	0.964	1.257	1.247	0.13	0.24	-0.19	-0.05	0.33	0.32	0.950882	0.822745	0.597683	0.844158	0.345052	0.515159	0.976631	0.923216	0.67813	0.875662	0.462108	0.610396	4.62768e+06	4.70515e+06	4.77842e+06	3.66006e+06	4.69658e+06	4.62768e+06	3.51719e+06	4.71409e+06	4.70515e+06	4.48926e+06	5.08706e+06	4.77842e+06
High	Master Protein	Q17QT7	CYFIP-related Rac1 interactor A OS=Bos taurus OX=9913 GN=CYRIA PE=2 SV=1	20.514	19	5	30	3	323	37.3	6.01	26.44	5	0.886	0.846	0.683	0.921	1.235	1.208	-0.17	-0.24	-0.55	-0.12	0.3	0.27	0.518776	0.198698	0.288331	0.824346	0.371551	0.508632	0.61408	0.427574	0.359948	0.862657	0.492652	0.6035	1.48516e+06	1.33399e+06	1.53342e+06	899848	1.48516e+06	1.5204e+06	1.20711e+06	1.44171e+06	1.33399e+06	1.07007e+06	1.53342e+06	1.53366e+06
High	Master Protein	Q1RMU4	Erlin-2 OS=Bos taurus OX=9913 GN=ERLIN2 PE=2 SV=1	20.511	16	5	50	5	338	37.7	5.49	90.33	5	1.089	1.028	0.965	1.071	1.212	1.132	0.12	0.04	-0.05	0.1	0.28	0.18	0.966915	0.690989	0.771079	0.337575	0.400593	0.723651	0.986763	0.849122	0.821151	0.434391	0.527684	0.807016	6.09221e+06	5.96964e+06	5.64617e+06	4.70691e+06	6.09221e+06	5.82132e+06	6.64266e+06	6.26496e+06	5.96964e+06	5.93633e+06	5.64617e+06	5.26958e+06
High	Master Protein	Q17QL5	Cell cycle control protein 50A OS=Bos taurus OX=9913 GN=TMEM30A PE=1 SV=1	20.404	21	6	41	6	361	40.7	8.46	53.81	6	1.137	1.116	1.188	0.878	0.898	1.023	0.18	0.16	0.25	-0.19	-0.16	0.03	0.853286	0.979907	0.833696	0.631667	0.990561	0.969631	0.907549	0.988414	0.871482	0.693032	0.992753	0.980933	5.17569e+06	5.10784e+06	5.83289e+06	5.97254e+06	5.17569e+06	5.56756e+06	3.84856e+06	4.34507e+06	5.10784e+06	6.11467e+06	6.10047e+06	5.83289e+06
High	Master Protein	A7MB62	Actin-related protein 2 OS=Bos taurus OX=9913 GN=ACTR2 PE=1 SV=1	20.278	18	6	31	6	394	44.7	6.74	35.95	6	1.213	1.268	2.376	1.405	0.949	0.614	0.28	0.34	1.25	0.49	-0.08	-0.7	0.688589	0.575932	0.0607588	0.00344608	0.884713	0.122583	0.772028	0.754989	0.0876586	0.00698757	0.929163	0.164332	3.19711e+06	2.32665e+06	4.19763e+06	7.96969e+06	3.19711e+06	3.36012e+06	2.21753e+06	2.28627e+06	2.32665e+06	7.83238e+06	4.19763e+06	4.09094e+06
High	Master Protein	A2VDZ9	Vesicle-associated membrane protein-associated protein B OS=Bos taurus OX=9913 GN=VAPB PE=2 SV=1	20.223	30	6	35	5	243	27.1	7.3	28.93	6	0.942	1.031	1.13	0.879	1.005	1.013	-0.09	0.04	0.18	-0.19	0.01	0.02	0.659515	0.701014	0.929145	0.638887	0.758021	0.993566	0.745369	0.849122	0.949446	0.700115	0.827461	0.995936	4.02333e+06	4.72854e+06	5.5349e+06	4.32168e+06	3.82022e+06	4.02333e+06	6.84549e+06	4.72854e+06	3.88151e+06	5.76205e+06	4.20667e+06	7.12344e+06
High	Master Protein	Q2LGB5	Toll-interacting protein OS=Bos taurus OX=9913 GN=TOLLIP PE=2 SV=1	20.18	30	5	36	5	273	30.1	5.47	69.05	5	0.776	0.871	0.914	0.996	0.894	0.903	-0.37	-0.2	-0.13	-0.01	-0.16	-0.15	0.277515	0.249001	0.674683	0.664652	0.980342	0.72767	0.37755	0.490993	0.749961	0.721927	0.992351	0.810439	5.46703e+06	4.60867e+06	4.46225e+06	4.98578e+06	4.7225e+06	5.46703e+06	8.27644e+06	4.11229e+06	4.60867e+06	4.92812e+06	4.48253e+06	4.09349e+06
High	Master Protein	sp	HBA_HUMAN	20.065	28	3	77	1	141	15.1	8.68	47.04	3	5.028	4.957	51.643	1.195	0.102	0.086	2.33	2.31	5.69	0.26	-3.29	-3.55	2.8427e-07	1.29623e-11	1e-17	0.15384	6.08995e-10	2.08722e-14	7.70541e-07	7.40464e-11	3.12755e-17	0.229006	5.8686e-09	7.33104e-14	228857	1.15059e+06	1.13446e+06	1.18188e+07			228857	1.13505e+06	1.15059e+06	8.16878e+06	1.73699e+06	949570
High	Master Protein	O77769	Short-chain dehydrogenase/reductase 3 OS=Bos taurus OX=9913 GN=DHRS3 PE=2 SV=1	19.938	18	4	56	4	302	33.5	8.84	88.57	4	0.816	0.791	0.646	0.978	1.11	1.133	-0.29	-0.34	-0.63	-0.03	0.15	0.18	0.359165	0.111294	0.209112	0.761514	0.555445	0.721803	0.453343	0.268193	0.26568	0.812527	0.686568	0.805131	1.83579e+07	1.29358e+07	1.41302e+07	1.25538e+07	1.80304e+07	1.83579e+07	2.11978e+07	1.25044e+07	1.35186e+07	1.29358e+07	1.49818e+07	1.41302e+07
High	Master Protein	P61823	Ribonuclease pancreatic OS=Bos taurus OX=9913 GN=RNASE1 PE=1 SV=1	19.843	45	4	27	3	150	16.5	8.62	33.97	4	0.677	1.321	0.094	0.317	5.432	8.019	-0.56	0.4	-3.42	-1.66	2.44	3	0.124025	0.456684	1.15956e-08	4.21885e-15	3.30185e-07	1.39784e-10	0.193399	0.641639	3.49667e-08	1.15778e-14	2.61597e-06	4.19845e-10	4.09541e+06	2.69993e+06	6.47737e+06	402963	2.9116e+06	4.09541e+06	7.31169e+06	3.77663e+06	2.69993e+06	745673	6.47737e+06	3.59686e+06
High	Master Protein	Q29RR0	Ras-related protein Rab-26 OS=Bos taurus OX=9913 GN=RAB26 PE=2 SV=1	19.833	22	5	187	4	256	27.8	9.31	310.69	5	0.92	0.838	0.82	1.058	1.215	1.061	-0.12	-0.25	-0.29	0.08	0.28	0.08	0.602939	0.184384	0.469329	0.39704	0.396946	0.765672	0.701287	0.412232	0.552454	0.490642	0.523641	0.837285	2.02116e+06	1.8365e+06	1.90359e+06	1.56811e+06	2.15661e+06	2.02116e+06	1.83001e+06	1.98769e+06	1.69336e+06	1.8365e+06	1.94823e+06	1.90359e+06
High	Master Protein	Q58CQ2	Actin-related protein 2/3 complex subunit 1B OS=Bos taurus OX=9913 GN=ARPC1B PE=1 SV=4	19.682	14	4	32	4	372	40.9	8.35	49.8	4	1.505	1.753	3.497	0.782	0.486	0.518	0.59	0.81	1.81	-0.35	-1.04	-0.95	0.263149	0.0419562	0.00504224	0.187447	0.0783148	0.0385146	0.360851	0.126917	0.0080775	0.273919	0.129414	0.0533495	3.1611e+06	4.14033e+06	5.42461e+06	8.19592e+06	2.61807e+06	3.1611e+06	4.16025e+06	3.25856e+06	4.14033e+06	1.2169e+07	5.42461e+06	5.21457e+06
High	Master Protein	P13135	Calpain small subunit 1 OS=Bos taurus OX=9913 GN=CAPNS1 PE=2 SV=1	19.598	17	4	48	4	263	27.9	5.2	66.27	4	1.576	1.364	1.898	1.117	0.813	0.703	0.66	0.45	0.92	0.16	-0.3	-0.51	0.202898	0.372603	0.181609	0.205586	0.769327	0.261303	0.285008	0.610152	0.241524	0.29385	0.83676	0.335877	2.91551e+06	4.21116e+06	4.16344e+06	5.53135e+06	2.87622e+06	3.19959e+06	2.91551e+06	4.21116e+06	4.08019e+06	5.79512e+06	4.55589e+06	4.16344e+06
High	Master Protein	Q5EAD6	60S ribosomal protein L15 OS=Bos taurus OX=9913 GN=RPL15 PE=2 SV=3	19.595	27	6	45	6	204	24.1	11.62	70.47	6	1.16	1.41	1.47	0.918	0.76	0.777	0.21	0.5	0.56	-0.12	-0.4	-0.36	0.800408	0.297988	0.471257	0.873336	0.625457	0.415333	0.869688	0.548073	0.553949	0.900586	0.733252	0.503413	5.91394e+06	9.55875e+06	9.41851e+06	1.14315e+07	5.90114e+06	5.91782e+06	5.91394e+06	8.2532e+06	9.55875e+06	1.06061e+07	9.41851e+06	1.06614e+07
High	Master Protein	Q5EA68	Protein transport protein Sec61 subunit alpha isoform 1 OS=Bos taurus OX=9913 GN=SEC61A1 PE=2 SV=3	19.55	8	4	54	4	476	52.2	8.06	61.31	4	0.971	1.179	1.29	0.896	0.813	0.934	-0.04	0.24	0.37	-0.16	-0.3	-0.1	0.733124	0.821177	0.683863	0.740498	0.766804	0.807546	0.813264	0.923216	0.755624	0.793182	0.834685	0.872641	1.5191e+07	1.42297e+07	18133370	1.77249e+07	1.5191e+07	1.29957e+07	2.13217e+07	1.40748e+07	1.42297e+07	2.11356e+07	1.44791e+07	1.97691e+07
High	Master Protein	Q9GL65	Toll-like receptor 4 OS=Bos taurus OX=9913 GN=TLR4 PE=1 SV=2	19.514	8	6	45	6	841	96	6.81	25.38	6	0.987	1.143	0.922	0.88	1.131	1.249	-0.02	0.19	-0.12	-0.18	0.18	0.32	0.774941	0.933037	0.689855	0.642501	0.519679	0.511644	0.851177	0.96294	0.758645	0.703365	0.648704	0.606793	3.06328e+06	3.47262e+06	4.01082e+06	2.62447e+06	2.88607e+06	3.06328e+06	3.84129e+06	3.47262e+06	3.47451e+06	3.23938e+06	3.31438e+06	4.01082e+06
High	Master Protein	Q3T0X6	40S ribosomal protein S16 OS=Bos taurus OX=9913 GN=RPS16 PE=2 SV=3	19.461	34	5	63	5	146	16.4	10.21	73.43	5	1.032	1.181	1.274	1.036	0.796	0.791	0.05	0.24	0.35	0.05	-0.33	-0.34	0.891847	0.815682	0.705685	0.472092	0.721764	0.447779	0.936315	0.923216	0.767376	0.55661	0.800895	0.53904	4.5521e+06	5.33481e+06	5.8914e+06	6.98979e+06	6.02337e+06	4.5521e+06	4.27645e+06	4.66176e+06	6.59341e+06	5.33481e+06	5.8914e+06	4.78411e+06
High	Master Protein	P33046	Cathelicidin-4 OS=Bos taurus OX=9913 GN=CATHL4 PE=1 SV=1	19.356	26	3	106	2	144	16.5	6.64	141.21	3	1.1	1.242	2.467	0.796	0.415	0.31	0.14	0.31	1.3	-0.33	-1.27	-1.69	0.939746	0.643132	0.0493899	0.233591	0.0271751	0.000251502	0.971349	0.818364	0.071481	0.321091	0.0496961	0.00040719	1.16808e+07	1.03946e+07	1.28986e+07	3.77719e+07	1.07395e+07	1.16808e+07	1.74376e+07	8.95502e+06	1.03946e+07	4.62953e+07	1.66228e+07	1.28986e+07
High	Master Protein	Q5E9B1	L-lactate dehydrogenase B chain OS=Bos taurus OX=9913 GN=LDHB PE=2 SV=4	19.11	17	5	46	4	334	36.7	6.44	55.18	5	1.077	1.248	2.65	1.028	0.414	0.386	0.11	0.32	1.41	0.04	-1.27	-1.37	0.994543	0.626294	0.0325754	0.508637	0.026998	0.00290868	0.99566	0.801022	0.0474996	0.591972	0.0493887	0.00435792	2.41075e+06	3.04556e+06	3.1415e+06	9.31284e+06	2.41075e+06	2.36543e+06	3.22625e+06	2.78295e+06	3.04556e+06	8.76011e+06	3.1415e+06	2.42744e+06
High	Master Protein	A0A246VVN5	30S ribosomal protein S4 (Fragment) OS=Escherichia coli OX=562 GN=BIQ87_25855 PE=3 SV=1	18.918	30	5	52	5	154	17.3	9.69	98.46	5	1.506	1.274	9.13	1.259	0.169	0.143	0.59	0.35	3.19	0.33	-2.57	-2.81	0.261994	0.561154	3.20119e-07	0.0332548	1.90113e-06	1.36902e-09	0.359452	0.739933	8.37348e-07	0.0591924	1.26937e-05	3.97659e-09	6.18157e+06	8.40741e+06	7.64946e+06	6.44225e+07	6.18157e+06	5.46623e+06	1.12956e+07	6.33038e+06	8.40741e+06	9.41797e+07	1.05025e+07	6.35318e+06
High	Master Protein	Q3ZBV8	Threonine--tRNA ligase 1, cytoplasmic OS=Bos taurus OX=9913 GN=TARS1 PE=2 SV=1	18.872	9	6	21	6	723	83.4	6.77	13.31	6	1.119	0.771	1.238	1.329	0.837	0.677	0.16	-0.38	0.31	0.41	-0.26	-0.56	0.895133	0.0871692	0.757394	0.0115742	0.832527	0.215203	0.939072	0.219739	0.808452	0.0219419	0.885476	0.282216	4.90434e+06	5.10637e+06	3.22507e+06	5.82359e+06	3.55183e+06	4.99635e+06	4.90434e+06	4.73458e+06	5.10637e+06	6.08255e+06	3.22507e+06	5.47915e+06
High	Master Protein	P40673	High mobility group protein B2 OS=Bos taurus OX=9913 GN=HMGB2 PE=1 SV=3	18.822	18	4	40	4	209	24	7.81	55.54	4	2.009	2.743	3.932	0.924	0.632	0.704	1.01	1.46	1.98	-0.11	-0.66	-0.51	0.0375299	4.64465e-05	0.00202659	0.911223	0.311114	0.26287	0.0684549	0.000173005	0.00333756	0.93045	0.421462	0.337806	4.94551e+06	8.54407e+06	1.42429e+07	2.26243e+07	3.66705e+06	4.94551e+06	1.06677e+07	5.60411e+06	8.54407e+06	2.19056e+07	1.27624e+07	1.42429e+07
High	Master Protein	P54149	Mitochondrial peptide methionine sulfoxide reductase OS=Bos taurus OX=9913 GN=MSRA PE=1 SV=2	18.807	33	5	38	5	233	25.8	7.58	32.51	5	1.069	1.128	1.072	1.061	1.181	0.955	0.1	0.17	0.1	0.09	0.24	-0.07	0.983655	0.98041	0.969938	0.371915	0.44371	0.860701	0.987761	0.988414	0.976122	0.473967	0.576929	0.912523	3.82503e+06	4.36546e+06	3.62003e+06	3.62062e+06	4.03128e+06	3.82503e+06	1.55966e+06	4.36546e+06	3.54561e+06	4.46042e+06	3.62003e+06	4.51814e+06
High	Master Protein	Q0VC36	14-3-3 protein sigma OS=Bos taurus OX=9913 GN=SFN PE=2 SV=1	18.802	15	4	90	1	248	27.8	4.72	117.38	4	1.416	1.186	1.016	1.133	1.354	1.195	0.5	0.25	0.02	0.18	0.44	0.26	0.359983	0.800077	0.665694	0.418115	0.247647	0.504131	0.454269	0.910143	0.741437	0.513758	0.353828	0.598992	518488	695147	613611	513272	518488	545605	374235	695147	652366	772384	578677	613611
High	Master Protein	Q3SZJ9	Phosphomannomutase 2 OS=Bos taurus OX=9913 GN=PMM2 PE=2 SV=1	18.776	22	5	32	5	246	28	6.38	36.59	5	1.16	1.17	0.971	0.987	1.193	1.13	0.21	0.23	-0.04	-0.02	0.26	0.18	0.800596	0.847257	0.782073	0.713844	0.425855	0.728321	0.869711	0.933638	0.830059	0.769192	0.556643	0.810988	4.95515e+06	6.26662e+06	5.74044e+06	4.99912e+06	5.01195e+06	4.91872e+06	4.95515e+06	6.34251e+06	5.9435e+06	6.26662e+06	5.74044e+06	6.40537e+06
High	Master Protein	A0A6M0PKD9	Outer membrane protein A OS=Escherichia coli OX=562 GN=ompA PE=3 SV=1	18.586	16	5	24	1	353	37.8	6.25	32.47	5	100		100	100	1.481	0.01	6.64		6.64	6.64	0.57	-6.64	1e-17		1e-17	1e-17	0.158695	1e-17	2.84317e-17		3.12755e-17	2.74987e-17	0.235915	3.52929e-17		332830		350861				663824	275333	332830
High	Master Protein	Q3T0L2	Endoplasmic reticulum resident protein 44 OS=Bos taurus OX=9913 GN=ERP44 PE=2 SV=1	18.55	11	3	19	3	406	46.8	5.31	17.55	3	1.184	1.138	1.43	1.122	0.954	0.681	0.24	0.19	0.52	0.17	-0.07	-0.55	0.74832	0.947371	0.710639	0.280651	0.873509	0.424476	0.826692	0.97399	0.771593	0.366979	0.919884	0.513159	1.06033e+06	1.50603e+06	1.20572e+06	1.73041e+06	1.26176e+06	1.06033e+06	751577	1.50603e+06	1.33588e+06	2.07664e+06	1.20572e+06	1.48437e+06
High	Master Protein	Q9N2J2	Phospholipid hydroperoxide glutathione peroxidase OS=Bos taurus OX=9913 GN=GPX4 PE=2 SV=2	18.506	28	5	40	5	197	22.2	8.65	42.15	5	0.936	0.893	0.774	1.098	1.131	1.099	-0.1	-0.16	-0.37	0.13	0.18	0.14	0.644766	0.299401	0.411344	0.255793	0.520326	0.793885	0.735069	0.549911	0.49599	0.344549	0.649064	0.860238	9.00566e+06	9.14591e+06	7.72616e+06	6.87028e+06	9.39937e+06	9.00566e+06	6.18363e+06	9.79238e+06	9.14591e+06	7.09403e+06	7.8602e+06	7.72616e+06
High	Master Protein	Q3SZK8	Na(+)/H(+) exchange regulatory cofactor NHE-RF1 OS=Bos taurus OX=9913 GN=SLC9A3R1 PE=2 SV=1	18.435	17	5	28	5	368	39.6	5.39	29.29	5	0.998	0.988	1.517	1.163	0.685	0.557	0	-0.02	0.6	0.22	-0.54	-0.84	0.804862	0.561826	0.425722	0.11896	0.435295	0.0654456	0.871556	0.740127	0.512348	0.18	0.56789	0.0899482	2.68686e+06	2.88439e+06	3.03074e+06	4.96721e+06	2.68686e+06	2.67192e+06	4.59054e+06	2.88439e+06	2.71585e+06	5.93162e+06	2.41543e+06	3.03074e+06
High	Master Protein	P15467	Ribonuclease 4 OS=Bos taurus OX=9913 GN=RNASE4 PE=1 SV=4	18.38	37	3	40	3	119	13.7	8.51	53.2	3	0.936	0.887	0.691	1.055	1.45	1.426	-0.1	-0.17	-0.53	0.08	0.54	0.51	0.644214	0.285655	0.274879	0.396218	0.177048	0.285788	0.734596	0.533352	0.343751	0.489849	0.261838	0.365606	1.39975e+07	1.11674e+07	1.17606e+07	6.92448e+06	1.03045e+07	1.39975e+07	1.42147e+07	1.30324e+07	1.11674e+07	9.17039e+06	1.0286e+07	1.17606e+07
High	Master Protein	Q0VBZ9	MARCKS-related protein OS=Bos taurus OX=9913 GN=MARCKSL1 PE=2 SV=1	18.307	48	4	35	4	198	19.8	4.69	52.59	4	0.798	0.706	0.673	0.975	1.128	1.038	-0.33	-0.5	-0.57	-0.04	0.17	0.05	0.321128	0.0351134	0.247144	0.778314	0.525462	0.93326	0.416136	0.110487	0.310915	0.826501	0.654466	0.953366	3.62749e+06	8.57279e+06	8.30617e+06	6.87052e+06	3.39497e+06	3.62749e+06	8.62708e+06	8.57279e+06	7.60125e+06	8.83543e+06	7.17214e+06	1.13952e+07
High	Master Protein	P43033	Platelet-activating factor acetylhydrolase IB subunit beta OS=Bos taurus OX=9913 GN=PAFAH1B1 PE=1 SV=2	18.288	18	5	23	5	410	46.6	7.37	11.58	5	0.994	1.149	1.021	0.958	1.068	1.16	-0.01	0.2	0.03	-0.06	0.09	0.21	0.793481	0.911997	0.833094	0.882157	0.630685	0.648642	0.862873	0.959095	0.87134	0.908299	0.738585	0.737499	2.35404e+06	2.62762e+06	2.67471e+06	2.21836e+06	2.35404e+06	2.24699e+06	2.56661e+06	2.16645e+06	2.62762e+06	3.05624e+06	2.62448e+06	2.67471e+06
High	Master Protein	P81947	Tubulin alpha-1B chain OS=Bos taurus OX=9913 PE=1 SV=2	18.272	11	4	22	4	451	50.1	5.06	9.72	4	1.12	1.247	1.88	0.95	0.522	0.519	0.16	0.32	0.91	-0.07	-0.94	-0.95	0.89153	0.630196	0.189676	0.936519	0.120233	0.0400683	0.936168	0.804982	0.251921	0.950905	0.18963	0.0554568	1.70182e+06	1.90991e+06	2.24665e+06	3.66189e+06	2.02541e+06	1.70182e+06	1.11081e+06	1.73048e+06	1.90991e+06	3.44417e+06	2.56251e+06	2.24665e+06
High	Master Protein	sp	TRYP_PIG	18.205	25	4	385	4	231	24.4	7.18	677.91	4	1.446	0.668	0.811	1.4	1.656	1.005	0.53	-0.58	-0.3	0.49	0.73	0.01	0.324658	0.0183081	0.479159	0.00371007	0.0838698	0.9876	0.420506	0.0594826	0.562402	0.00751722	0.138215	0.99207	1.43274e+09	2.086e+09	1.98348e+09	1.11224e+09	1.43274e+09	1.26661e+09	2.36042e+09	2.17225e+09	2.086e+09	1.89371e+09	1.26289e+09	1.98348e+09
High	Master Protein	A5D7J5	Rho-related GTP-binding protein RhoU OS=Bos taurus OX=9913 GN=RHOU PE=2 SV=1	18.179	27	6	31	6	255	27.8	8.06	27.28	6	1.144	1.195	1.2	0.959	1.053	1.021	0.19	0.26	0.26	-0.06	0.07	0.03	0.836949	0.773144	0.815937	0.873175	0.659722	0.973582	0.894664	0.893019	0.857812	0.900586	0.765988	0.984152	4.11162e+07	3.55036e+07	3.62872e+07	1.21638e+08	5.21901e+07	4.11162e+07	2.39231e+07	2.58253e+07	3.55036e+07	8.43798e+07	3.04355e+07	3.62872e+07
High	Master Protein	P30671	Guanine nucleotide-binding protein G(I)/G(S)/G(O) subunit gamma-7 OS=Bos taurus OX=9913 GN=GNG7 PE=1 SV=1	18.16	60	3	41	3	68	7.5	8.51	77.92	3	0.78	1.184	0.948	0.712	0.868	1.177	-0.36	0.24	-0.08	-0.49	-0.2	0.24	0.284408	0.805845	0.738838	0.0461228	0.913085	0.635337	0.383941	0.91465	0.792666	0.080797	0.949057	0.730635	7.02673e+06	5.35058e+06	7.86577e+06	6.43083e+06	6.92372e+06	7.02673e+06	8.45335e+06	4.56448e+06	5.35058e+06	6.83244e+06	6.63869e+06	7.86577e+06
High	Master Protein	Q5E988	40S ribosomal protein S5 OS=Bos taurus OX=9913 GN=RPS5 PE=2 SV=3	18.092	23	4	18	4	204	22.9	9.72	21.3	4	1.012	1.105	0.608	0.798	1.087	1.104	0.02	0.14	-0.72	-0.32	0.12	0.14	0.840376	0.945865	0.178604	0.220306	0.595507	0.647296	0.89761	0.972911	0.23759	0.303755	0.704524	0.736132	1.03843e+06	1.22302e+06	1.64706e+06	752381	1.47333e+06	1.03843e+06	789622	1.22302e+06	1.22819e+06	723052	1.64706e+06	812474
High	Master Protein	A7E3Q8	Plastin-3 OS=Bos taurus OX=9913 GN=PLS3 PE=2 SV=1	18.058	7	5	18	5	630	70.8	5.6	7.41	5	1.349	1.556	4.451	1.219	0.423	0.375	0.43	0.64	2.15	0.29	-1.24	-1.41	0.449653	0.135822	0.000901692	0.0774212	0.0314291	0.00227292	0.547279	0.312947	0.00165616	0.133341	0.0564684	0.00350064	1.12306e+06	1.61464e+06	1.64581e+06	4.17388e+06	1.12306e+06	1.30273e+06	429418	1.34004e+06	1.61464e+06	4.61231e+06	2.47588e+06	1.64581e+06
High	Master Protein	Q5E973	60S ribosomal protein L18 OS=Bos taurus OX=9913 GN=RPL18 PE=2 SV=3	18.024	26	4	91	4	188	21.5	11.69	150.39	4	1.008	1.308	1.126	0.805	0.856	1.101	0.01	0.39	0.17	-0.31	-0.22	0.14	0.82871	0.484723	0.936734	0.266304	0.881348	0.790309	0.889412	0.673452	0.955461	0.351013	0.926523	0.856734	2.18383e+07	1.79579e+07	2.25166e+07	2.0882e+07	2.37089e+07	2.18383e+07	1.35696e+07	7.32214e+06	2.22669e+07	1.79579e+07	2.25166e+07	2.02484e+07
High	Master Protein	A0A376UZV4	Aldehyde dehydrogenase OS=Escherichia coli OX=562 GN=aldB PE=3 SV=1	17.948	8	2	7	2	512	56.3	5.64	8.44	2	2.306	0.629	0.356	1.328	4.505	3.777	1.21	-0.67	-1.49	0.41	2.17	1.92	0.0111099	0.00834115	0.0246647	0.218895	4.80392e-06	0.00501332	0.0215431	0.0279415	0.0361629	0.30204	2.866e-05	0.00732683	574571	492343	185942	80340.6		881334	374582	4.29551e+06	492343	201284		51825.5
High	Master Protein	Q29RM3	Receptor expression-enhancing protein 5 OS=Bos taurus OX=9913 GN=REEP5 PE=2 SV=1	17.864	17	3	42	3	189	21.4	8.12	57.5	3	1.267	1.267	1.288	1.028	0.97	0.895	0.34	0.34	0.36	0.04	-0.04	-0.16	0.585363	0.578346	0.686967	0.508327	0.835193	0.707688	0.683818	0.756416	0.755963	0.591738	0.887964	0.7918	6.47084e+06	7.09932e+06	7.76943e+06	8.53347e+06	6.47084e+06	5.99742e+06	6.51004e+06	7.04467e+06	7.09932e+06	8.67916e+06	7.95189e+06	7.4609e+06
High	Master Protein	A0A7B4KCG4	Chaperone protein DnaK OS=Escherichia coli OX=562 GN=dnaK PE=2 SV=1	17.65	10	3	113	2	638	69.1	4.97	229.96	3	100		100	100	2.449	0.01	6.64		6.64	6.64	1.29	-6.64	1e-17		1e-17	1e-17	0.00450134	1e-17	2.84317e-17		3.12755e-17	2.74987e-17	0.00911843	3.52929e-17		152875		9988.64				572948	152875	10317.7
High	Master Protein	Q3T0E0	Copper transport protein ATOX1 OS=Bos taurus OX=9913 GN=ATOX1 PE=3 SV=1	17.616	85	5	18	5	68	7.4	7.24	18.04	5	0.627	0.632	0.971	1.061	1.011	1.262	-0.67	-0.66	-0.04	0.09	0.02	0.34	0.072802	0.00898507	0.761282	0.373337	0.744872	0.490195	0.125636	0.0299978	0.811889	0.475554	0.815219	0.585285	1.24407e+06	5.43783e+06	4.80912e+06	4.02447e+06	1.24407e+06	1.44639e+06	983088	5.50005e+06	5.33529e+06	5.43783e+06	4.80912e+06	5.32663e+06
High	Master Protein	Q2T9X2	T-complex protein 1 subunit delta OS=Bos taurus OX=9913 GN=CCT4 PE=1 SV=3	17.516	10	5	42	5	542	58.2	7.33	42.84	5	1.271	1.359	1.562	0.934	0.779	0.833	0.35	0.44	0.64	-0.1	-0.36	-0.26	0.577901	0.381351	0.386086	0.977236	0.678242	0.550166	0.676135	0.610152	0.467766	0.982128	0.782476	0.644714	2.4511e+06	3.1814e+06	3.5812e+06	4.28794e+06	2.31719e+06	2.4511e+06	3.21995e+06	3.03322e+06	3.1814e+06	4.08289e+06	3.46373e+06	3.5812e+06
High	Master Protein	P00171	Cytochrome b5 OS=Bos taurus OX=9913 GN=CYB5A PE=1 SV=3	17.498	41	4	31	4	134	15.3	5.03	19.3	4	1.193	1.168	1.121	0.964	1.04	1.046	0.26	0.22	0.16	-0.05	0.06	0.07	0.728724	0.853446	0.944229	0.844611	0.685672	0.913696	0.808718	0.937499	0.960778	0.875965	0.789246	0.93712	9.4454e+06	1.02233e+07	1.0011e+07	9.66336e+06	9.4454e+06	8.1259e+06	9.46133e+06	1.08987e+07	1.00196e+07	1.02233e+07	7.85852e+06	1.01498e+07
High	Master Protein	Q56JZ1	60S ribosomal protein L13 OS=Bos taurus OX=9913 GN=RPL13 PE=2 SV=3	17.415	23	5	67	5	211	24.3	11.59	79.93	5	0.924	0.896	1.05	0.967	0.948	0.963	-0.11	-0.16	0.07	-0.05	-0.08	-0.05	0.613164	0.305425	0.931101	0.827478	0.888322	0.882969	0.712715	0.559689	0.950868	0.862657	0.932232	0.913471	7.68619e+06	6.76495e+06	6.77992e+06	8.48753e+06	7.91336e+06	7.68619e+06	5.70449e+06	6.06381e+06	6.76495e+06	7.27659e+06	9.87663e+06	6.77992e+06
High	Master Protein	Q3MHR3	Dynein light chain 2, cytoplasmic OS=Bos taurus OX=9913 GN=DYNLL2 PE=3 SV=1	17.376	49	3	20	3	89	10.3	7.37	7.57	3	1.142	1.089	1.39	0.847	0.982	1.052	0.19	0.12	0.48	-0.24	-0.03	0.07	0.84139	0.891198	0.557215	0.457257	0.80985	0.899859	0.898479	0.959095	0.639221	0.540624	0.866785	0.926453	2.66084e+06	3.26807e+06	3.94677e+06	3.52826e+06	2.66084e+06	2.89733e+06	988237	2.60784e+06	3.26807e+06	3.33086e+06	3.64074e+06	3.94677e+06
High	Master Protein	Q32LG3	Malate dehydrogenase, mitochondrial OS=Bos taurus OX=9913 GN=MDH2 PE=1 SV=1	17.321	19	5	18	5	338	35.6	8.54	7.86	5	1.598	1.081	2.949	1.188	0.433	0.37	0.68	0.11	1.56	0.25	-1.21	-1.44	0.187408	0.86557	0.0166481	0.131497	0.0370966	0.00277104	0.264378	0.946651	0.0258578	0.198473	0.0664974	0.00416126	1.55929e+06	1.44925e+06	1.27573e+06	4.27311e+06	1.61637e+06	1.32071e+06	1.55929e+06	950265	1.44925e+06	4.93464e+06	1.27573e+06	1.4546e+06
High	Master Protein	Q3ZBT5	Syntaxin-7 OS=Bos taurus OX=9913 GN=STX7 PE=2 SV=1	17.307	18	4	34	4	261	29.6	5.43	27.21	4	1.107	1.104	1.053	0.965	1.011	1.049	0.15	0.14	0.07	-0.05	0.02	0.07	0.922918	0.941423	0.936314	0.836634	0.74476	0.906265	0.956729	0.969341	0.955226	0.869022	0.815219	0.931738	3.02268e+06	3.60871e+06	3.34365e+06	3.04296e+06	3.02268e+06	2.94237e+06	4.96667e+06	3.60871e+06	3.03263e+06	3.79695e+06	3.26933e+06	4.51258e+06
High	Master Protein	Q32L99	Prostaglandin reductase 2 OS=Bos taurus OX=9913 GN=PTGR2 PE=2 SV=1	17.289	13	4	21	4	351	38.4	5.53	1.61	4	1.464	1.277	1.264	1.356	1.379	1.018	0.55	0.35	0.34	0.44	0.46	0.03	0.304837	0.553804	0.719652	0.00755403	0.227251	0.982388	0.397529	0.731504	0.77455	0.0148075	0.331217	0.991683	2.42497e+06	3.57632e+06	2.90495e+06	3.09212e+06	2.42497e+06	2.5432e+06	1.60174e+06	3.78461e+06	3.57632e+06	3.22649e+06	3.1607e+06	2.90495e+06
High	Master Protein	A8YXY3	Selenoprotein F OS=Bos taurus OX=9913 GN=SELENOF PE=2 SV=2	17.272	25	3	30	3	162	18	5.21	28.12	3	0.616	0.887	0.77	0.881	0.951	1.158	-0.7	-0.17	-0.38	-0.18	-0.07	0.21	0.063594	0.285383	0.405022	0.64692	0.881056	0.671811	0.109958	0.533352	0.488716	0.70763	0.926396	0.758956	1.06124e+07	1.18759e+07	1.34372e+07	1.01947e+07	1.06124e+07	1.04473e+07	1.85386e+07	1.19644e+07	1.05042e+07	1.18759e+07	1.15e+07	1.34372e+07
High	Master Protein	Q3ZBH0	T-complex protein 1 subunit beta OS=Bos taurus OX=9913 GN=CCT2 PE=1 SV=3	17.268	10	5	31	5	535	57.4	6.64	39.06	5	1.498	1.218	1.884	1.078	0.918	0.829	0.58	0.28	0.91	0.11	-0.12	-0.27	0.269388	0.708214	0.324507	0.313127	0.960509	0.592271	0.367241	0.849122	0.401147	0.405241	0.980167	0.688072	1.30627e+06	2.52732e+06	2.3454e+06	2.392e+06	1.30627e+06	1.1806e+06	2.44297e+06	2.05456e+06	2.52732e+06	3.26955e+06	2.3261e+06	2.38844e+06
High	Master Protein	Q2KJI3	CYFIP-related Rac1 interactor B OS=Bos taurus OX=9913 GN=CYRIB PE=2 SV=1	17.131	16	4	25	2	324	36.7	6.06	26.86	4	1.291	1.068	1.587	1.221	0.753	0.68	0.37	0.1	0.67	0.29	-0.41	-0.56	0.543438	0.824213	0.720837	0.27539	0.608564	0.635638	0.639592	0.923216	0.77566	0.362285	0.717472	0.730635	491363	630790	459873	676013	453598	532272		589024	630790	794428	459873	579058
High	Master Protein	A6QPF8	Transmembrane protein 120B OS=Bos taurus OX=9913 GN=TMEM120B PE=2 SV=1	17.095	12	3	30	3	339	40.3	9.06	33.42	3	1.156	1.4	1.089	0.826	1.095	1.19	0.21	0.49	0.12	-0.28	0.13	0.25	0.808743	0.312089	0.99926	0.355033	0.581503	0.611236	0.872007	0.568167	0.999458	0.455666	0.697297	0.706738	3.69257e+06	4.3294e+06	4.68855e+06	3.90017e+06	3.70078e+06	3.69257e+06	2.30492e+06	4.36044e+06	4.3294e+06	4.08356e+06	5.13307e+06	4.49358e+06
High	Master Protein	Q56JV3	GTP-binding protein Rheb OS=Bos taurus OX=9913 GN=RHEB PE=2 SV=1	17.081	18	3	55	3	184	20.5	6.8	126.39	3	0.9	1.032	0.982	0.869	1.058	1.07	-0.15	0.05	-0.03	-0.2	0.08	0.1	0.554358	0.705149	0.803007	0.579612	0.649359	0.858978	0.651871	0.849122	0.848356	0.651899	0.755893	0.912523	1.88933e+07	1.83206e+07	1.88517e+07	1.77884e+07	1.88933e+07	1.97156e+07	1.43552e+07	1.92435e+07	1.83206e+07	1.75758e+07	2.26774e+07	1.88517e+07
High	Master Protein	A6QLP7	Translocon-associated protein subunit alpha OS=Bos taurus OX=9913 GN=SSR1 PE=2 SV=1	17.031	12	3	50	3	286	32	4.45	58.53	3	1.017	1.266	1.197	0.771	0.847	1.223	0.02	0.34	0.26	-0.38	-0.24	0.29	0.852094	0.582088	0.82046	0.154847	0.858674	0.554812	0.907068	0.760065	0.861568	0.23038	0.908223	0.649119	7.31312e+06	7.71561e+06	9.1693e+06	8.03569e+06	7.66325e+06	7.31312e+06	5.41288e+06	5.53114e+06	7.73441e+06	7.71561e+06	1.1417e+07	7.18027e+06
High	Master Protein	P80209	Cathepsin D OS=Bos taurus OX=9913 GN=CTSD PE=1 SV=2	16.885	17	5	23	5	390	42.5	7.05	25.54	5	2.2	1.114	6.248	0.918	0.311	0.258	1.14	0.16	2.64	-0.12	-1.68	-1.95	0.0171981	0.976402	2.6747e-05	0.747878	0.00249059	2.73666e-05	0.0320695	0.988414	6.1972e-05	0.799822	0.00551929	5.3572e-05	780056	769254	783847	4.96306e+06	771309	780056	1.58045e+06	638674	769254	6.19771e+06	630326	1.00174e+06
High	Master Protein	P61257	60S ribosomal protein L26 OS=Bos taurus OX=9913 GN=RPL26 PE=2 SV=1	16.805	28	5	70	5	145	17.2	10.55	110.19	5	1.07	1.14	1.007	0.925	1.093	1.145	0.1	0.19	0.01	-0.11	0.13	0.2	0.98811	0.940557	0.850997	0.920148	0.584553	0.698756	0.990518	0.968949	0.8859	0.937796	0.697297	0.783518	7.9717e+06	9.69232e+06	1.06776e+07	8.70374e+06	7.82675e+06	7.9717e+06	1.00448e+07	8.46748e+06	9.69232e+06	1.07942e+07	9.60915e+06	1.06776e+07
High	Master Protein	Q0III3	Cytoplasmic dynein 1 intermediate chain 2 OS=Bos taurus OX=9913 GN=DYNC1I2 PE=1 SV=1	16.741	9	4	22	4	612	68.3	5.33	10.84	4	0.847	0.876	0.82	1.018	0.896	1.046	-0.24	-0.19	-0.29	0.03	-0.16	0.06	0.427894	0.260471	0.470443	0.562871	0.986199	0.809422	0.523656	0.511337	0.553508	0.637301	0.992351	0.874115	1.97895e+06	1.65588e+06	1.98488e+06	1.69822e+06	1.97895e+06	1.72204e+06	3.85513e+06	1.58024e+06	1.65588e+06	2.59454e+06	1.54506e+06	1.98488e+06
High	Master Protein	P55859	Purine nucleoside phosphorylase OS=Bos taurus OX=9913 GN=PNP PE=1 SV=3	16.717	25	5	26	5	289	32	6.34	14.79	5	1.469	1.319	1.746	1.062	0.79	0.702	0.56	0.4	0.8	0.09	-0.34	-0.51	0.298602	0.460356	0.320559	0.37004	0.706401	0.30228	0.389969	0.64521	0.396751	0.47202	0.797824	0.383746	1.64692e+06	2.60091e+06	1.87788e+06	3.26974e+06	1.23722e+06	1.64692e+06	2.22599e+06	2.60091e+06	2.11144e+06	4.22433e+06	1.68237e+06	1.87788e+06
High	Master Protein	A6QL88	Phosphatidylinositol-3-phosphatase SAC1 OS=Bos taurus OX=9913 GN=SACM1L PE=2 SV=1	16.669	10	6	20	6	587	67.1	7.4	18.49	6	0.794	0.814	0.917	1.073	0.903	0.908	-0.33	-0.3	-0.12	0.1	-0.15	-0.14	0.313133	0.143723	0.603489	0.384114	0.99782	0.914809	0.406761	0.329818	0.683765	0.480833	0.998371	0.938073	1.55321e+06	1.32431e+06	1.8401e+06	1.28463e+06	1.48789e+06	1.55321e+06	2.33325e+06	1.32431e+06	1.18512e+06	2.15926e+06	1.20467e+06	1.99445e+06
High	Master Protein	Q865V6	Macrophage-capping protein OS=Bos taurus OX=9913 GN=CAPG PE=2 SV=1	16.635	13	4	50	4	349	38.9	6.62	77.17	4	1.197	1.403	1.659	0.972	0.733	0.806	0.26	0.49	0.73	-0.04	-0.45	-0.31	0.720283	0.308032	0.31179	0.795617	0.554675	0.484333	0.800847	0.562917	0.387417	0.841907	0.685773	0.580044	3.08902e+06	4.33187e+06	4.92719e+06	6.19529e+06	3.08902e+06	3.06732e+06	6.28037e+06	3.79897e+06	4.33187e+06	7.22389e+06	4.03328e+06	5.18025e+06
High	Master Protein	Q5EAD2	D-3-phosphoglycerate dehydrogenase OS=Bos taurus OX=9913 GN=PHGDH PE=2 SV=3	16.526	11	5	29	5	533	56.4	6.89	5.13	5	1.315	1.308	1.345	0.972	0.972	1.04	0.39	0.39	0.43	-0.04	-0.04	0.06	0.503497	0.483163	0.745245	0.828567	0.831302	0.808535	0.601721	0.671751	0.798522	0.862657	0.884502	0.873341	1.69976e+06	2.02254e+06	1.52618e+06	2.07997e+06	1.71974e+06	1.69976e+06	1.33168e+06	1.93654e+06	2.02254e+06	2.33571e+06	1.52618e+06	1.44853e+06
High	Master Protein	O02739	Serpin B6 OS=Bos taurus OX=9913 GN=SERPINB6 PE=2 SV=1	16.41	16	6	28	5	378	42.5	5.6	23.88	6	0.778	0.942	0.803	0.801	0.995	1.258	-0.36	-0.09	-0.32	-0.32	-0.01	0.33	0.280568	0.426005	0.440625	0.248667	0.778835	0.455537	0.380994	0.610152	0.528771	0.336188	0.841509	0.547607	1.7458e+06	1.44548e+06	1.68055e+06	1.39399e+06	2.12376e+06	1.7458e+06	1.42486e+06	1.44548e+06	1.48293e+06	1.0437e+06	1.68055e+06	1.52619e+06
High	Master Protein	P32007	ADP/ATP translocase 3 OS=Bos taurus OX=9913 GN=SLC25A6 PE=1 SV=3	16.284	15	4	17	3	298	32.9	9.8	19.48	4	1.214	1.37	2.504	0.937	0.533	0.565	0.28	0.45	1.32	-0.09	-0.91	-0.82	0.685953	0.362652	0.0453447	0.994138	0.134537	0.0719069	0.770042	0.610152	0.065796	0.99524	0.205742	0.0979609	1.90393e+06	2.84491e+06	2708561	4.9586e+06	2.26399e+06	1.90393e+06	1.26132e+06	2.23916e+06	2.84491e+06	5.21137e+06	2.67159e+06	3.2157e+06
High	Master Protein	Q2KJI2	Dolichyl-diphosphooligosaccharide--protein glycosyltransferase subunit STT3A OS=Bos taurus OX=9913 GN=STT3A PE=2 SV=1	16.256	6	4	24	4	705	80.6	8.1	12.73	4	1.242	1.349	1.412	0.92	0.763	0.811	0.31	0.43	0.5	-0.12	-0.39	-0.3	0.631954	0.400195	0.532313	0.885065	0.635664	0.495324	0.726755	0.610152	0.615125	0.910775	0.742989	0.590445	2.35614e+06	3.08086e+06	2.8267e+06	3.61963e+06	2.75122e+06	2.35614e+06	2.16043e+06	3.2141e+06	2.59547e+06	3.08086e+06	3.0375e+06	2.7485e+06
High	Master Protein	Q3SZ01	SH3 domain-containing YSC84-like protein 1 OS=Bos taurus OX=9913 GN=SH3YL1 PE=2 SV=1	16.202	19	5	38	5	341	37	9.11	38.04	5	1.008	1.215	0.957	1.053	1.047	0.958	0.01	0.28	-0.06	0.07	0.07	-0.06	0.830513	0.715649	0.755677	0.403066	0.670411	0.870482	0.890454	0.849122	0.80679	0.497182	0.774923	0.912523	3.6204e+06	4.35294e+06	3.99284e+06	3.79453e+06	3.6204e+06	3.20888e+06	4.35348e+06	3.75206e+06	4.87552e+06	4.35294e+06	3.25303e+06	3.99284e+06
High	Master Protein	P79103	40S ribosomal protein S4 OS=Bos taurus OX=9913 GN=RPS4 PE=2 SV=3	16.061	16	4	29	4	263	29.6	10.15	39.76	4	1.04	1.293	1.12	0.784	0.902	1.114	0.06	0.37	0.16	-0.35	-0.15	0.16	0.911975	0.516266	0.946576	0.194482	0.999726	0.761621	0.953518	0.705251	0.962013	0.282902	0.999726	0.834102	4.29645e+06	6.14996e+06	7.72433e+06	5.94387e+06	4.36143e+06	4.25181e+06	4.29645e+06	5.18296e+06	6.14996e+06	6.24118e+06	8.41082e+06	7.72433e+06
High	Master Protein	sp	REF_HEVBR	16.014	41	5	14	5	138	14.7	5.19	19.45	5	1.169	0.641	1.513	2.365	1.452	0.432	0.22	-0.64	0.6	1.24	0.54	-1.21	0.781487	0.0108128	0.428815	2.10607e-11	0.175866	0.00845596	0.856082	0.0359496	0.515578	5.50381e-11	0.260162	0.0121603	2.39495e+06	2.86785e+06	2.03152e+06	4.82717e+06	2.39495e+06	3.47906e+06	2.11147e+06	2.68984e+07	2.42215e+06	2.86785e+06	967200	2.03152e+06
High	Master Protein	Q3ZCF3	S-phase kinase-associated protein 1 OS=Bos taurus OX=9913 GN=SKP1 PE=2 SV=1	15.981	21	4	27	4	163	18.6	4.54	30.21	4	0.744	0.958	0.822	0.835	0.921	1.26	-0.43	-0.06	-0.28	-0.26	-0.12	0.33	0.220976	0.471784	0.499736	0.396422	0.9532	0.494186	0.305685	0.658453	0.583083	0.489991	0.974557	0.589227	5.00545e+06	4.82837e+06	4.64396e+06	3.30653e+06	5.00545e+06	4.6954e+06	5.62177e+06	4.82837e+06	3.84775e+06	5.33374e+06	3.38043e+06	5.10687e+06
High	Master Protein	Q3ZCD0	CD81 antigen OS=Bos taurus OX=9913 GN=CD81 PE=2 SV=1	15.967	25	3	43	3	236	25.8	5.52	57	3	0.662	0.751	1.223	1.147	0.491	0.675	-0.59	-0.41	0.29	0.2	-1.03	-0.57	0.106719	0.0673257	0.779918	0.145642	0.0836379	0.21157	0.174079	0.180424	0.828816	0.218664	0.137874	0.277523	5.12135e+06	3.11718e+06	3.90001e+06	5.92842e+06	5.12135e+06	7.61119e+06	2.69447e+06	3.11718e+06	2.85408e+06	5.175e+06	3.90001e+06	2.86652e+06
High	Master Protein	P54229	Cathelicidin-5 OS=Bos taurus OX=9913 GN=CATHL5 PE=1 SV=1	15.947	25	4	127	2	159	17.6	8.15	165.13	4	0.611	0.86	1.154	0.641	0.457	0.649	-0.71	-0.22	0.21	-0.64	-1.13	-0.62	0.0598998	0.226827	0.889003	0.00571235	0.0530584	0.170107	0.103772	0.451281	0.915651	0.0112708	0.0917798	0.225562	7.72101e+06	3.68095e+06	6.1768e+06	8.01997e+06	7.72101e+06	6.07752e+06	9.21646e+06	2.56843e+06	3.68095e+06	9.05086e+06	5.03876e+06	6.36462e+06
High	Master Protein	Q5E938	Eukaryotic translation initiation factor 1 OS=Bos taurus OX=9913 GN=EIF1 PE=3 SV=1	15.898	42	3	19	3	113	12.7	7.44	27.22	3	0.72	0.888	0.788	0.858	0.994	1.331	-0.47	-0.17	-0.34	-0.22	-0.01	0.41	0.182506	0.288381	0.418034	0.494974	0.782641	0.368141	0.257667	0.533352	0.503575	0.582069	0.844649	0.455815	1.8034e+06	1.0812e+06	1.34592e+06	942478	2.04546e+06	1.8034e+06	228506	1.60621e+06	1.0812e+06	931007	1.34592e+06	1.60799e+06
High	Master Protein	Q32KY0	Apolipoprotein D OS=Bos taurus OX=9913 GN=APOD PE=2 SV=1	15.773	24	4	73	4	189	21.4	4.84	85.01	4	0.755	0.975	0.632	0.841	1.209	1.338	-0.4	-0.04	-0.66	-0.25	0.27	0.42	0.239985	0.524055	0.191484	0.426733	0.404528	0.384522	0.330698	0.710597	0.254254	0.520998	0.532094	0.472328	1.56597e+07	1.25677e+07	1.51236e+07	1.08359e+07	1.76445e+07	1.56597e+07	1.50122e+07	1.52924e+07	1.25677e+07	1.12529e+07	1.54926e+07	1.51236e+07
High	Master Protein	Q29RJ2	TBC1 domain family member 24 OS=Bos taurus OX=9913 GN=TBC1D24 PE=2 SV=1	15.764	10	5	27	5	516	58.4	8.25	22.6	5	0.779	1.23	0.75	0.747	1.176	1.562	-0.36	0.3	-0.42	-0.42	0.23	0.64	0.283458	0.675171	0.362426	0.0978895	0.450134	0.186846	0.383941	0.839079	0.440263	0.162549	0.583885	0.245848	2.5108e+06	1.96007e+06	2.83872e+06	1.67601e+06	2.52455e+06	2.5108e+06	1.86258e+06	1.86426e+06	2.27394e+06	1.96007e+06	3.25277e+06	2.83872e+06
High	Master Protein	Q148J6	Actin-related protein 2/3 complex subunit 4 OS=Bos taurus OX=9913 GN=ARPC4 PE=1 SV=3	15.725	23	4	60	4	168	19.7	8.43	57.22	4	1.827	1.402	2.803	1.088	0.626	0.515	0.87	0.49	1.49	0.12	-0.68	-0.96	0.0775528	0.309921	0.0230705	0.281721	0.298764	0.0367477	0.133447	0.565851	0.0339438	0.368112	0.405439	0.0509433	3.59367e+06	4.75568e+06	3.79864e+06	8.35804e+06	3.59367e+06	4.00401e+06	1.76549e+06	3.61484e+06	4.75568e+06	9.20481e+06	6.00283e+06	3.7257e+06
High	Master Protein	Q2KJ46	26S proteasome non-ATPase regulatory subunit 3 OS=Bos taurus OX=9913 GN=PSMD3 PE=2 SV=1	15.652	8	4	21	4	534	60.9	8.6	31.12	4	1.323	1.216	1.513	1.073	0.836	0.802	0.4	0.28	0.6	0.1	-0.26	-0.32	0.490262	0.713158	0.517585	0.36154	0.830586	0.622161	0.58827	0.849122	0.60058	0.462703	0.884104	0.718234	1.59698e+06	1.88041e+06	1.5402e+06	2.46699e+06	1.71393e+06	1.59698e+06	1.23078e+06	1.64159e+06	1.88041e+06	2.29922e+06	1.76741e+06	1.5402e+06
High	Master Protein	Q28204	Calcium-activated potassium channel subunit alpha-1 OS=Bos taurus OX=9913 GN=KCNMA1 PE=1 SV=2	15.646	7	6	12	6	1166	130	6.77	3.99	6	0.836	0.924	1.001	0.832	1.026	1.023	-0.26	-0.11	0	-0.27	0.04	0.03	0.401854	0.376696	0.748308	0.368301	0.714488	0.814501	0.499213	0.610152	0.800954	0.470246	0.797824	0.877748	1.66036e+06	1.42918e+06	1.66672e+06	1.23145e+06	1.31807e+06	1.66036e+06	2.38809e+06	1.48315e+06	1.01238e+06	1.42918e+06	1.41905e+06	1.68651e+06
High	Master Protein	Q58DW5	60S ribosomal protein L5 OS=Bos taurus OX=9913 GN=RPL5 PE=2 SV=3	15.635	12	3	24	3	297	34.3	9.72	19.67	3	0.965	1.249	1.203	0.753	0.901	1.263	-0.05	0.32	0.27	-0.41	-0.15	0.34	0.71861	0.624081	0.810857	0.111173	0.998657	0.48975	0.799485	0.799472	0.854356	0.177352	0.999024	0.58505	4.13673e+06	4.57549e+06	6.06558e+06	5.13035e+06	4.88993e+06	3.79211e+06	4.13673e+06	4.26385e+06	4.91448e+06	4.57549e+06	4.93345e+06	6.38989e+06
High	Master Protein	P19035	Apolipoprotein C-III OS=Bos taurus OX=9913 GN=APOC3 PE=1 SV=2	15.568	28	2	51	2	96	10.7	5.11	105.31	2	0.791	1.491	1.216	0.388	0.741	1.443	-0.34	0.58	0.28	-1.37	-0.43	0.53	0.307531	0.195119	0.79133	1.58287e-10	0.577361	0.269641	0.40036	0.42691	0.837868	4.1246e-10	0.697297	0.346072	2.20771e+07	1.49832e+07	28179776	1.98632e+07	2.20771e+07	2.57555e+07	1.21355e+07	9.70153e+06	1.79784e+07	1.49832e+07	3.8675e+07	2.62046e+07
High	Master Protein	P19661	Cathelicidin-3 OS=Bos taurus OX=9913 GN=CATHL3 PE=1 SV=2	15.552	29	4	109	2	190	21.6	10.87	118.01	4	1.128	1.783	3.928	0.546	0.292	0.459	0.17	0.83	1.97	-0.87	-1.78	-1.12	0.874067	0.0348198	0.0020444	8.87944e-05	0.00134503	0.0145645	0.923902	0.109736	0.00335814	0.000203581	0.00311072	0.0207353	1.79757e+06	1.74374e+06	2.94666e+06	7.28045e+06	1.64201e+06	1.79757e+06	4.94786e+06	956645	1.74374e+06	6.0632e+06	2.82715e+06	2.94666e+06
High	Master Protein	Q2KJD2	Vesicle-associated membrane protein 3 OS=Bos taurus OX=9913 GN=VAMP3 PE=3 SV=1	15.522	32	2	27	2	104	11.5	8.79	46.79	2	0.987	1.028	0.962	1.087	0.83	0.989	-0.02	0.04	-0.06	0.12	-0.27	-0.02	0.775327	0.692004	0.765756	0.287394	0.812655	0.948408	0.851427	0.849122	0.815999	0.374621	0.869274	0.964143	4.00689e+06	4.34278e+06	3.88213e+06	4.01339e+06	4.00689e+06	4.51992e+06	2.1752e+06	4.34278e+06	4.43646e+06	4.11962e+06	4.23608e+06	3.88213e+06
High	Master Protein	P08037	Beta-1,4-galactosyltransferase 1 OS=Bos taurus OX=9913 GN=B4GALT1 PE=1 SV=3	15.46	13	5	54	5	402	44.8	9.31	74.22	5	1.142	1.075	1.199	1.1	0.926	0.87	0.19	0.1	0.26	0.14	-0.11	-0.2	0.841526	0.847734	0.816521	0.24956	0.939096	0.644556	0.898479	0.933793	0.858145	0.337227	0.96346	0.735656	7.27479e+06	8.15619e+06	8.54053e+06	9.10978e+06	7.27479e+06	7.84708e+06	5.93386e+06	8.15619e+06	7.99133e+06	9.16209e+06	8.54053e+06	6.73334e+06
High	Master Protein	A0JNB0	Tyrosine-protein kinase Fyn OS=Bos taurus OX=9913 GN=FYN PE=2 SV=1	15.417	7	4	71	4	537	60.7	6.67	94.4	4	1.147	1.212	0.912	0.949	1.158	1.263	0.2	0.28	-0.13	-0.08	0.21	0.34	0.82985	0.724992	0.669578	0.936235	0.477797	0.488922	0.890224	0.850438	0.744779	0.950795	0.601814	0.584583	2.57203e+07	2.7826e+07	2.75518e+07	2.32956e+07	2.57203e+07	2.77489e+07	2.4172e+07	2.8989e+07	2.66451e+07	2.7826e+07	2.75518e+07	3.19807e+07
High	Master Protein	Q862I1	60S ribosomal protein L24 OS=Bos taurus OX=9913 GN=RPL24 PE=2 SV=2	15.337	25	4	35	4	157	17.8	11.25	38.59	4	1.134	1.032	1.457	1.047	0.815	0.853	0.18	0.05	0.54	0.07	-0.3	-0.23	0.858741	0.705387	0.483826	0.426849	0.773352	0.600991	0.911943	0.849122	0.566745	0.520998	0.840634	0.696779	2.98523e+06	5.04174e+06	4.69598e+06	5.5732e+06	4.12458e+06	2.98523e+06	2.39195e+06	5.04174e+06	4.33563e+06	5.48792e+06	4.81809e+06	4.69598e+06
High	Master Protein	Q3T0K2	T-complex protein 1 subunit gamma OS=Bos taurus OX=9913 GN=CCT3 PE=1 SV=1	15.323	8	4	14	4	545	60.5	6.8	9.87	4	1.161	1.249	1.127	0.984	1.141	1.087	0.22	0.32	0.17	-0.02	0.19	0.12	0.798319	0.62371	0.915622	0.798447	0.504055	0.712036	0.867943	0.799254	0.938666	0.844242	0.630649	0.795795	1.18526e+06	1.56831e+06	1.42742e+06	1.56592e+06	1.42019e+06	1.18526e+06	324888	1.39202e+06	1.56831e+06	1.65131e+06	1.73416e+06	1.42742e+06
High	Master Protein	Q5KR47	Tropomyosin alpha-3 chain OS=Bos taurus OX=9913 GN=TPM3 PE=2 SV=1	15.322	15	4	36	2	284	32.8	4.72	45.75	4	1.728	1.204	2.75	1.404	0.713	0.453	0.79	0.27	1.46	0.49	-0.49	-1.14	0.114346	0.746019	0.0259533	0.00415379	0.503745	0.0148252	0.184416	0.869231	0.0379751	0.00831986	0.630649	0.0210947	1.81158e+06	2.02637e+06	1.72743e+06	3.96341e+06	1.29041e+06	1.81158e+06	1.96996e+06	938690	2.02637e+06	4.68204e+06	2.20823e+06	1.72743e+06
High	Master Protein	Q10741	Disintegrin and metalloproteinase domain-containing protein 10 OS=Bos taurus OX=9913 GN=ADAM10 PE=1 SV=1	15.316	10	5	22	5	748	84.1	7.77	7.53	5	1.045	0.966	1.061	1.074	0.873	0.908	0.06	-0.05	0.08	0.1	-0.2	-0.14	0.924727	0.496347	0.885078	0.336633	0.926676	0.885445	0.958233	0.682008	0.913098	0.433385	0.958904	0.914924	2.03682e+06	2.32591e+06	1.97278e+06	1.8867e+06	1.92398e+06	2.03682e+06	2.27223e+06	2.32591e+06	2.24056e+06	2.50693e+06	1.97278e+06	1.17299e+06
High	Master Protein	P81644	Apolipoprotein A-II OS=Bos taurus OX=9913 GN=APOA2 PE=1 SV=2	15.294	27	3	102	3	100	11.2	8.1	196.46	3	0.83	1.096	0.992	0.86	0.993	1.062	-0.27	0.13	-0.01	-0.22	-0.01	0.09	0.388732	0.917472	0.823467	0.527519	0.784589	0.877445	0.483475	0.959095	0.864185	0.607684	0.846248	0.912523	5.88994e+07	4.86472e+07	6.17712e+07	5.81725e+07	6.66394e+07	5.88994e+07	2.5678e+07	4.86472e+07	4.21912e+07	6.03466e+07	6.53519e+07	6.17712e+07
High	Master Protein	A0A6G3HKG2	Chaperone protein ClpB (Fragment) OS=Escherichia coli OX=562 GN=clpB PE=3 SV=1	15.282	5	4	30	2	816	91	5.54	46.83	4	1.157	1.482	8.095	0.873	0.154	0.179	0.21	0.57	3.02	-0.2	-2.7	-2.48	0.807998	0.204272	3.24146e-05	0.507506	5.00491e-07	1.24929e-05	0.871556	0.427574	7.26703e-05	0.590909	3.5465e-06	2.49128e-05	375687	376431	433420	3.41311e+06	427465	375687	169941	376431	327155	2.90344e+06	443394	433420
High	Master Protein	Q56JU9	40S ribosomal protein S24 OS=Bos taurus OX=9913 GN=RPS24 PE=2 SV=2	15.275	35	4	25	4	131	15.2	10.9	24.48	4	0.808	1.128	0.875	0.637	0.8	1.1	-0.31	0.17	-0.19	-0.65	-0.32	0.14	0.341662	0.980866	0.554444	0.0059225	0.733479	0.718742	0.438916	0.988414	0.636765	0.0116473	0.809233	0.802241	1.98503e+06	1.29738e+06	2.60684e+06	1.24042e+06	1.98503e+06	1.64494e+06	2.36716e+06	909865	1.29738e+06	1.50127e+06	2.79125e+06	1.21724e+06
High	Master Protein	Q9N287	DnaJ homolog subfamily C member 12 OS=Bos taurus OX=9913 GN=DNAJC12 PE=2 SV=1	15.236	22	4	40	4	198	23.3	5.21	57.13	4	1.019	1.264	0.905	0.798	1.117	1.251	0.03	0.34	-0.14	-0.32	0.16	0.32	0.858498	0.587532	0.656449	0.242392	0.543619	0.507475	0.911866	0.765671	0.732327	0.329894	0.673482	0.602407	8.50838e+06	6.58125e+06	9.36629e+06	6.34344e+06	6.7617e+06	9.30567e+06	8.50838e+06	7.08438e+06	6.58125e+06	6.51865e+06	9.36629e+06	1.11582e+07
High	Master Protein	A0A6M0PPY2	ATP synthase subunit alpha OS=Escherichia coli OX=562 GN=atpA PE=3 SV=1	15.193	8	4	37	4	513	55.1	5.83	64.3	4	1.867	1.278	8.888	1.419	0.154	0.126	0.9	0.35	3.15	0.5	-2.7	-2.99	0.0662149	0.552146	4.50227e-07	0.00271714	5.01969e-07	1.08591e-10	0.114416	0.729557	1.15261e-06	0.0055219	3.55234e-06	3.30418e-10	2.43379e+06	3.20312e+06	3.00367e+06	2.38243e+07	2.43379e+06	1.53193e+06	3.76879e+06	3.20312e+06	3.01549e+06	2.50996e+07	4.48154e+06	2.49919e+06
High	Master Protein	O46631	Tyrosine-protein phosphatase non-receptor type substrate 1 OS=Bos taurus OX=9913 GN=SIRPA PE=2 SV=1	15.183	13	3	25	3	506	55.1	7.72	36.79	3	1.005	1.033	0.717	0.994	1.14	1.072	0.01	0.05	-0.48	-0.01	0.19	0.1	0.822491	0.708747	0.314972	0.675307	0.505491	0.854992	0.884458	0.849122	0.390603	0.731886	0.632009	0.912363	5.31285e+06	5.30159e+06	4.96536e+06	4.92517e+06	5.31285e+06	5.54476e+06	2.76402e+06	6.29805e+06	5.30159e+06	4.80997e+06	6.38289e+06	4.96536e+06
High	Master Protein	Q2KJH4	WD repeat-containing protein 1 OS=Bos taurus OX=9913 GN=WDR1 PE=2 SV=3	15.183	10	5	20	5	606	66.2	6.73	11.28	5	1.541	1.17	1.742	1.01	0.859	0.691	0.62	0.23	0.8	0.01	-0.22	-0.53	0.230813	0.849195	0.259052	0.591415	0.890582	0.239947	0.318634	0.93463	0.325086	0.664071	0.933999	0.311904	2.42003e+06	2.21065e+06	2.33103e+06	4.0241e+06	2.29785e+06	2.42003e+06	3.03061e+06	2.21065e+06	2.06092e+06	4.7286e+06	2.15881e+06	3.04106e+06
High	Master Protein	O97817	Adhesion G protein-coupled receptor L2 OS=Bos taurus OX=9913 GN=ADGRL2 PE=2 SV=1	15.178	3	4	24	4	1478	165.4	6.35	32.28	4	0.906	1.282	0.994	0.772	0.956	1.254	-0.14	0.36	-0.01	-0.37	-0.06	0.33	0.569606	0.542327	0.7248	0.155246	0.868018	0.462814	0.667453	0.724252	0.779094	0.230909	0.915521	0.555703	1.47978e+06	1.50726e+06	1.71655e+06	1.2826e+06	1.68892e+06	1.47978e+06	1.41457e+06	1.53748e+06	1.39378e+06	1.50726e+06	1.71655e+06	1.79069e+06
High	Master Protein	Q28034	Glucosidase 2 subunit beta OS=Bos taurus OX=9913 GN=PRKCSH PE=2 SV=1	15.079	11	4	24	4	533	60.1	4.45	25.48	4	0.914	1.048	1.181	0.902	0.781	0.887	-0.13	0.07	0.24	-0.15	-0.36	-0.17	0.588155	0.755856	0.920912	0.769191	0.681175	0.759711	0.686578	0.879067	0.943132	0.81906	0.785194	0.833065	1.81204e+06	1.84542e+06	1.96532e+06	2.3591e+06	1.81204e+06	1.73589e+06	2.64134e+06	1.84542e+06	1.3607e+06	2.40802e+06	1.86275e+06	2.02856e+06
High	Master Protein	P25417	Cystatin-B OS=Bos taurus OX=9913 GN=CSTB PE=1 SV=1	15.06	34	2	43	2	98	11.1	6.79	63.64	2	0.663	0.616	0.636	0.909	1.19	0.91	-0.59	-0.7	-0.65	-0.14	0.25	-0.14	0.107972	0.00638958	0.195928	0.817373	0.430854	0.745947	0.174993	0.0218626	0.25658	0.860058	0.562771	0.819742	1.36675e+07	8.31953e+06	8.28283e+06	6.36759e+06	1.37897e+07	1.36675e+07	2.64689e+06	8.31953e+06	8.86693e+06	6.57767e+06	8.28283e+06	1.00542e+07
High	Master Protein	Q56K03	60S ribosomal protein L27a OS=Bos taurus OX=9913 GN=RPL27A PE=2 SV=3	15.03	28	4	42	4	148	16.6	11.12	71.78	4	1.021	1.292	1.159	0.828	0.886	1.032	0.03	0.37	0.21	-0.27	-0.18	0.05	0.863	0.518606	0.8813	0.365782	0.958644	0.948018	0.915642	0.707238	0.909758	0.46758	0.97896	0.964143	7.55888e+06	7.66775e+06	8.89092e+06	9.11676e+06	8.23483e+06	7.55888e+06	4.45933e+06	6.63431e+06	7.66775e+06	9.07729e+06	1.01046e+07	8.80532e+06
High	Master Protein	Q5E966	Eukaryotic translation initiation factor 3 subunit I OS=Bos taurus OX=9913 GN=EIF3I PE=2 SV=1	14.964	23	5	18	5	325	36.5	5.64	1.7	5	1.242	1.314	1.337	0.997	0.908	1.041	0.31	0.39	0.42	0	-0.14	0.06	0.630563	0.47133	0.629055	0.658201	0.984681	0.912132	0.726755	0.658208	0.707652	0.716212	0.992351	0.936078	2.22166e+06	2.62161e+06	2.47514e+06	3.11467e+06	2.22166e+06	2.0697e+06	2.35742e+06	2.62161e+06	2.62089e+06	2.75911e+06	2.6558e+06	1.86981e+06
High	Master Protein	Q08DK5	Endophilin-B2 OS=Bos taurus OX=9913 GN=SH3GLB2 PE=2 SV=1	14.892	10	4	41	4	395	44	5.81	58.68	4	1.11	1.111	1	0.933	1.051	1.055	0.15	0.15	0	-0.1	0.07	0.08	0.915701	0.965423	0.837879	0.967151	0.664118	0.892817	0.955441	0.987938	0.875382	0.973799	0.769956	0.921055	3.20333e+06	3.89598e+06	3.56888e+06	3.38585e+06	3.10373e+06	3.20333e+06	4.70491e+06	3.89598e+06	3.37149e+06	4.36686e+06	3.53232e+06	4.1488e+06
High	Master Protein	Q2TBX5	Translocon-associated protein subunit delta OS=Bos taurus OX=9913 GN=SSR4 PE=2 SV=1	14.745	25	3	30	3	172	18.8	5.78	66.76	3	0.865	1.077	1.277	0.831	0.687	0.867	-0.21	0.11	0.35	-0.27	-0.54	-0.21	0.469088	0.853717	0.702206	0.381253	0.440119	0.636507	0.567063	0.937539	0.764076	0.480833	0.573495	0.731169	3.18503e+06	2.72702e+06	3.84639e+06	4.00009e+06	3.47848e+06	3.18503e+06	2.94839e+06	2.31184e+06	3.03961e+06	2.72702e+06	3.84639e+06	2.40096e+06
High	Master Protein	Q29455	DnaJ homolog subfamily C member 5 OS=Bos taurus OX=9913 GN=DNAJC5 PE=1 SV=1	14.614	20	2	29	2	198	22.1	5.07	34.31	2	1.748	1.599	1.814	1.142	1.097	0.988	0.81	0.68	0.86	0.19	0.13	-0.02	0.105662	0.106284	0.220064	0.154424	0.577	0.94446	0.173019	0.257363	0.278402	0.229813	0.697297	0.961929	8.31672e+06	1.49555e+07	1.33454e+07	9.83401e+06	8.31672e+06	8.88414e+06	5.43464e+06	1.53513e+07	1.49555e+07	1.02794e+07	1.13787e+07	1.33454e+07
High	Master Protein	G3N131	Histone H1.1 OS=Bos taurus OX=9913 GN=H1-1 PE=1 SV=1	14.538	15	3	47	1	218	22.1	10.93	94.41	3	1.285	1.04	2.671	0.927	0.391	0.389	0.36	0.06	1.42	-0.11	-1.35	-1.36	0.552706	0.72989	0.192933	0.761982	0.017555	0.0968194	0.650071	0.855179	0.255419	0.812821	0.0334542	0.130925	359029	281837	373326	959144	202582	359029	780040	281837	260364	1.1675e+06	280813	373326
High	Master Protein	Q3SWY6	Serine/threonine-protein kinase 25 OS=Bos taurus OX=9913 GN=STK25 PE=2 SV=1	14.531	12	4	29	4	426	48	6.84	42.11	4	0.905	1.138	0.774	0.825	1.081	1.221	-0.14	0.19	-0.37	-0.28	0.11	0.29	0.564914	0.948995	0.400323	0.351854	0.60661	0.542764	0.662681	0.975377	0.483393	0.4519	0.715634	0.637352	2.423e+06	2.23809e+06	2.66205e+06	2.13746e+06	2.24088e+06	2.423e+06	2.67078e+06	2.20077e+06	2.23809e+06	2.27091e+06	2.66205e+06	3.02396e+06
High	Master Protein	Q3MHN5	Vitamin D-binding protein OS=Bos taurus OX=9913 GN=GC PE=2 SV=1	14.528	16	4	13	4	474	53.3	5.52	3.96	4	0.837	0.597	0.849	1.066	0.945	0.857	-0.26	-0.74	-0.24	0.09	-0.08	-0.22	0.405396	0.00408463	0.549956	0.355935	0.893459	0.611501	0.503029	0.0140603	0.632742	0.456716	0.936176	0.706884	3.34111e+06	2.98052e+06	3.05235e+06	2.88898e+06	3.92441e+06	3.34111e+06	2.56318e+06	2.98052e+06	2.51847e+06	3.3489e+06	3.05235e+06	3.11331e+06
High	Master Protein	Q0VCX1	Complement C1s subcomponent OS=Bos taurus OX=9913 GN=C1S PE=2 SV=2	14.474	7	4	15	4	689	76.6	5.08	9.44	4	2.843	0.885	3.967	1.685	0.506	0.265	1.51	-0.18	1.99	0.75	-0.98	-1.92	0.00121121	0.279539	0.0105075	0.00727353	0.100134	0.000726229	0.00259102	0.529507	0.0164314	0.014268	0.161732	0.00113975	685623	506633	356138	3.03956e+06	685623	640981	722302	506633	147984	3.10562e+06	317513	356138
High	Master Protein	Q2KIY3	WD repeat and FYVE domain-containing protein 1 OS=Bos taurus OX=9913 GN=WDFY1 PE=2 SV=1	14.378	10	4	14	4	410	46.3	7.33	7.98	4	0.812	1.117	0.974	0.704	1.037	1.578	-0.3	0.16	-0.04	-0.51	0.05	0.66	0.349399	0.983708	0.615116	0.0490533	0.690703	0.207509	0.444452	0.990155	0.694757	0.0857365	0.794323	0.272336	668266	910716	1.02305e+06	600510	646688	668266	1.24931e+06	714299	910716	1.0175e+06	784961	1.17776e+06
High	Master Protein	P45879	Voltage-dependent anion-selective channel protein 1 OS=Bos taurus OX=9913 GN=VDAC1 PE=1 SV=3	14.378	19	4	13	4	283	30.7	8.54	2.25	4	1.462	1.408	2.272	1.071	0.687	0.588	0.55	0.49	1.18	0.1	-0.54	-0.77	0.306498	0.300386	0.0771132	0.336563	0.438555	0.0935525	0.399118	0.551466	0.107241	0.433385	0.571668	0.126641	4.89584e+06	6.07439e+06	7.10386e+06	6.88139e+06	4.89584e+06	5.59949e+06	4.09651e+06	5.87624e+06	6.07439e+06	7.63839e+06	7.80816e+06	7.10386e+06
High	Master Protein	O02811	Phosphatidylinositol 4-kinase alpha OS=Bos taurus OX=9913 GN=PI4KA PE=2 SV=2	14.347	2	4	9	4	2102	235	7.06	4.32	4	1.015	1.113	0.889	0.896	1.128	1.353	0.02	0.15	-0.17	-0.16	0.17	0.44	0.84706	0.972497	0.493081	0.569979	0.524858	0.361251	0.902765	0.988414	0.576383	0.643735	0.654177	0.451199	512471	479300	497428	343875	333220	512471	627896	374690	479300	599276	505484	497428
High	Master Protein	Q762I5	Resistin OS=Bos taurus OX=9913 GN=RETN PE=3 SV=1	14.318	36	3	61	3	109	11.5	7.74	69.17	3	1.389	1.632	2.377	0.783	0.557	0.667	0.47	0.71	1.25	-0.35	-0.84	-0.58	0.394775	0.0878563	0.0605377	0.189097	0.1708	0.198933	0.490876	0.221331	0.0873645	0.275868	0.252805	0.261349	5.2178e+06	6.49828e+06	8.54986e+06	1.45835e+07	4.25122e+06	6.09235e+06	5.2178e+06	4.25424e+06	6.49828e+06	1.42016e+07	9.48944e+06	8.47292e+06
High	Master Protein	Q0VD53	Vacuolar protein sorting-associated protein 26A OS=Bos taurus OX=9913 GN=VPS26A PE=2 SV=1	14.308	15	4	40	4	327	38.1	6.57	33.37	4	1.034	1.292	0.899	0.817	1.048	1.152	0.05	0.37	-0.15	-0.29	0.07	0.2	0.895202	0.518803	0.614663	0.315982	0.668789	0.666555	0.939072	0.707265	0.6944	0.408837	0.773866	0.753849	2.48823e+06	2.45271e+06	2.74094e+06	2.5057e+06	2.42136e+06	2.48823e+06	2.48998e+06	2.68755e+06	2.30415e+06	2.45271e+06	3.26154e+06	2.74094e+06
High	Master Protein	Q3T054	GTP-binding nuclear protein Ran OS=Bos taurus OX=9913 GN=RAN PE=2 SV=3	14.281	19	4	25	4	216	24.4	7.49	19.46	4	1.011	1.075	1.408	0.93	0.686	0.738	0.02	0.1	0.49	-0.11	-0.54	-0.44	0.838079	0.846127	0.617895	0.947636	0.4369	0.33066	0.895692	0.933638	0.696649	0.959318	0.569847	0.417071	1.48188e+06	2.33041e+06	2.75568e+06	3.39574e+06	1.48188e+06	1.4256e+06	2.57808e+06	1.25643e+06	2.33041e+06	3.77311e+06	2.61257e+06	2.79171e+06
High	Master Protein	Q32LK2	Cysteine-rich and transmembrane domain-containing protein 1 OS=Bos taurus OX=9913 GN=CYSTM1 PE=3 SV=1	14.28	11	2	67	2	103	11.1	4.44	133.82	2	0.842	0.915	0.819	0.99	0.794	0.812	-0.25	-0.13	-0.29	-0.01	-0.33	-0.3	0.415606	0.352981	0.493508	0.697422	0.718342	0.498638	0.513554	0.610152	0.576749	0.753293	0.79824	0.593567	2.88407e+07	2.71092e+07	2.87041e+07	3.63488e+07	2.85233e+07	2.88407e+07	5.54324e+07	2.46563e+07	2.71092e+07	2.84417e+07	2.87041e+07	2.39194e+07
High	Master Protein	P81187	Complement factor B OS=Bos taurus OX=9913 GN=CFB PE=1 SV=2	14.22	7	4	14	4	761	85.3	7.68	7.37	4	0.818	1.035	0.596	0.725	1.104	1.653	-0.29	0.05	-0.75	-0.46	0.14	0.72	0.36294	0.713937	0.185625	0.0701196	0.564923	0.162592	0.457459	0.849122	0.246669	0.121034	0.695937	0.215819	1.84857e+06	1.0073e+06	1.28692e+06	572394	1.89073e+06	1.84857e+06	475490	1.0073e+06	1.14794e+06	874906	2.31658e+06	1.28692e+06
High	Master Protein	P00442	Superoxide dismutase [Cu-Zn] OS=Bos taurus OX=9913 GN=SOD1 PE=1 SV=2	14.211	24	3	21	3	152	15.7	6.32	21.86	3	1.479	1.36	2.651	1.268	0.67	0.475	0.56	0.44	1.41	0.34	-0.58	-1.07	0.288397	0.37995	0.0324991	0.0289032	0.398124	0.0194175	0.383941	0.610152	0.047402	0.0528171	0.525068	0.0275602	1.95412e+06	2.72029e+06	2.23349e+06	4.30813e+06	1.95412e+06	2.08383e+06	1.58185e+06	2.72029e+06	2.47277e+06	4.60203e+06	2.08115e+06	2.23349e+06
High	Master Protein	Q58DA0	26S proteasome non-ATPase regulatory subunit 4 OS=Bos taurus OX=9913 GN=PSMD4 PE=2 SV=1	14.151	17	4	8	4	382	41.4	4.79	4.55	4	0.85	1.091	1.109	0.882	0.796	0.976	-0.24	0.13	0.15	-0.18	-0.33	-0.04	0.433226	0.900945	0.918889	0.613217	0.721255	0.918708	0.528894	0.959095	0.941442	0.683033	0.800821	0.941129	1.59592e+06	1.15375e+06	1.29141e+06	1.67663e+06	1.59592e+06	2.21693e+06	133557	1.15375e+06	2.70205e+06	1.07636e+06	2.94729e+06	820191
High	Master Protein	P68265	Glycolipid transfer protein OS=Bos taurus OX=9913 GN=GLTP PE=1 SV=2	14.137	19	4	8	4	209	23.9	7.85	3.58	4	0.993	1.221	0.849	0.967	1.18	1.258	-0.01	0.29	-0.24	-0.05	0.24	0.33	0.791254	0.698685	0.508362	0.824556	0.444723	0.489793	0.861376	0.849122	0.591645	0.862657	0.57797	0.58505	1.71702e+06	2.89914e+06	2.90619e+06	1.35978e+06	1.49923e+06	1.71702e+06	2.86424e+06	2.89914e+06	2.47073e+06	3.0793e+06	2.70823e+06	3.3548e+06
High	Master Protein	Q2KHU8	Eukaryotic translation initiation factor 2 subunit 3 OS=Bos taurus OX=9913 GN=EIF2S3 PE=2 SV=1	14.115	11	4	11	4	472	51	8.4	11.86	4	1.311	1.253	1.474	1.042	0.966	0.945	0.39	0.33	0.56	0.06	-0.05	-0.08	0.508673	0.614311	0.53292	0.445077	0.844512	0.882935	0.606958	0.790762	0.615686	0.533086	0.894896	0.913471	1.47981e+06	2.72152e+06	2.14063e+06	2.93009e+06	1.84626e+06	1.47981e+06	1.23858e+06	2.62362e+06	2.77628e+06	2.72152e+06	2.21173e+06	1.99936e+06
High	Master Protein	Q3ZCH0	Stress-70 protein, mitochondrial OS=Bos taurus OX=9913 GN=HSPA9 PE=2 SV=1	14.065	8	4	9	3	679	73.7	6.3	6.5	4	2.23	0.629	1.365	3.458	1.194	0.448	1.16	-0.67	0.45	1.79	0.26	-1.16	0.0151712	0.00841857	0.829201	4.44089e-16	0.425126	0.106258	0.0283691	0.0281536	0.868249	1.22057e-15	0.556234	0.143424	351131	1.76508e+06	295848	1.62078e+06			351131			1.76508e+06	226435	387093
High	Master Protein	Q2KJ22	Ubiquitin carboxyl-terminal hydrolase MINDY-1 OS=Bos taurus OX=9913 GN=MINDY1 PE=2 SV=1	14.051	9	4	36	4	469	51.3	4.98	28.26	4	1.195	1.338	0.961	0.891	1.238	1.441	0.26	0.42	-0.06	-0.17	0.31	0.53	0.7245	0.421602	0.764491	0.706799	0.368253	0.271015	0.804532	0.610152	0.814995	0.762358	0.488398	0.347558	3.24822e+06	3.53624e+06	4.35757e+06	2.97444e+06	2.64965e+06	3.24822e+06	3.91647e+06	4.3589e+06	3.53624e+06	3.45029e+06	4.30385e+06	4.8716e+06
High	Master Protein	Q3SZC4	NSFL1 cofactor p47 OS=Bos taurus OX=9913 GN=NSFL1C PE=2 SV=1	14.035	13	4	18	4	370	40.6	5.19	14.34	4	0.87	1.146	1.032	0.766	0.905	1.167	-0.2	0.2	0.05	-0.38	-0.14	0.22	0.479694	0.92065	0.794038	0.142704	0.992054	0.578197	0.577144	0.959095	0.840286	0.21461	0.994066	0.672943	1.64868e+06	1.30565e+06	1.82802e+06	1.26389e+06	1.6019e+06	1.64868e+06	1.94519e+06	1.04738e+06	1.30565e+06	1.46616e+06	1.90615e+06	1.5071e+06
High	Master Protein	Q3MIC0	60S ribosomal protein L37a OS=Bos taurus OX=9913 GN=RPL37A PE=3 SV=3	13.974	50	4	21	4	92	10.3	10.43	15.6	4	0.967	1.174	1.474	0.786	0.721	0.972	-0.05	0.23	0.56	-0.35	-0.47	-0.04	0.723984	0.834038	0.532169	0.191164	0.52333	0.966297	0.804126	0.924444	0.6151	0.278374	0.652661	0.978139	2.17225e+06	1.30684e+06	2.0227e+06	2.26456e+06	2.17225e+06	1.68845e+06	2.43215e+06	1.30684e+06	1.12695e+06	2.08908e+06	2.0227e+06	2.29523e+06
High	Master Protein	A3KN22	NEDD8-conjugating enzyme Ubc12 OS=Bos taurus OX=9913 GN=UBE2M PE=2 SV=1	13.81	25	4	28	4	183	20.9	7.69	21.74	4	1.083	0.933	1.026	1.028	1.067	1.038	0.11	-0.1	0.04	0.04	0.09	0.05	0.98187	0.401318	0.886834	0.509011	0.63254	0.932588	0.986763	0.610152	0.91435	0.592263	0.74012	0.95287	3.87474e+06	3.98485e+06	3.00841e+06	3.47281e+06	4.29318e+06	3.87474e+06	2.27289e+06	3.98485e+06	3.3972e+06	4.36976e+06	2.44194e+06	3.31032e+06
High	Master Protein	Q3T003	60S ribosomal protein L18a OS=Bos taurus OX=9913 GN=RPL18A PE=2 SV=1	13.799	21	3	32	3	176	20.7	10.71	52.13	3	0.953	1.008	1.19	0.867	0.831	0.951	-0.07	0.01	0.25	-0.21	-0.27	-0.07	0.687598	0.626186	0.830545	0.56793	0.815992	0.851904	0.771674	0.801022	0.869371	0.641555	0.8713	0.909634	6.31908e+06	5.71779e+06	6.81959e+06	6.61104e+06	6.99819e+06	6.1605e+06	6.31908e+06	5.71779e+06	5.29933e+06	7.16415e+06	6.81959e+06	6.41715e+06
High	Master Protein	P80724	Brain acid soluble protein 1 OS=Bos taurus OX=9913 GN=BASP1 PE=1 SV=3	13.68	30	4	13	4	227	23	4.6	9.39	4	0.991	0.7	4.296	0.908	0.548	0.182	-0.01	-0.51	2.1	-0.14	-0.87	-2.46	0.786439	0.0318913	0.0100901	0.695628	0.156636	3.1014e-05	0.857802	0.100825	0.0157885	0.751655	0.233197	5.90638e-05	197861	328894	267125	2.70179e+06		85063.1	460234	78132	328894	3.29159e+06	267125	301360
High	Master Protein	Q9N0K1	Leukocyte surface antigen CD47 OS=Bos taurus OX=9913 GN=CD47 PE=2 SV=1	13.617	8	3	83	3	303	33.3	8.43	118.1	3	1.025	1.143	1.223	0.952	0.952	1.003	0.04	0.19	0.29	-0.07	-0.07	0	0.874178	0.932371	0.780423	0.913762	0.877142	0.981263	0.923902	0.962502	0.82883	0.931813	0.922995	0.990743	3.29036e+07	3.21451e+07	3.58365e+07	3.75181e+07	3.29036e+07	3.35954e+07	2.43782e+07	2.86047e+07	3.56859e+07	3.21451e+07	4.11824e+07	3.06471e+07
High	Master Protein	Q3T114	2-iminobutanoate/2-iminopropanoate deaminase OS=Bos taurus OX=9913 GN=RIDA PE=2 SV=3	13.611	41	4	12	4	137	14.3	6.65	5.56	4	1.274	2.723		0.504	0.877	0.431	0.35	1.45		-0.99	-0.19	-1.21	0.572507	5.3263e-05		0.00416942	0.936219	0.0367947	0.670411	0.00019821		0.00834808	0.961517	0.0509948	61872.3	514713	149718	3.23279e+06	69107.9	55394.4		514713	73194.9	3.07333e+06	168507	133025
High	Master Protein	Q9TRY0	Peptidyl-prolyl cis-trans isomerase FKBP4 OS=Bos taurus OX=9913 GN=FKBP4 PE=1 SV=4	13.599	10	4	14	4	459	51.5	5.39	12.48	4	1.139	1.339	1.525	0.856	0.873	0.994	0.19	0.42	0.61	-0.22	-0.2	-0.01	0.84753	0.419636	0.675572	0.487119	0.925322	0.833416	0.903087	0.610152	0.750784	0.573455	0.958904	0.895118	571195	1.1568e+06	1.31766e+06	1.23882e+06	518779	571195	681930	1.1568e+06	1.06549e+06	1.32936e+06	836844	1.33363e+06
High	Master Protein	Q2YDJ9	Mannose-1-phosphate guanyltransferase beta OS=Bos taurus OX=9913 GN=GMPPB PE=2 SV=1	13.578	15	4	16	4	360	39.8	6.6	11.62	4	0.676	0.98	1.193	0.919	0.665	0.803	-0.57	-0.03	0.25	-0.12	-0.59	-0.32	0.122318	0.539857	0.969058	0.83813	0.386207	0.653	0.193399	0.721435	0.975866	0.870075	0.510698	0.741302	1.07904e+06	1.68148e+06	1.48887e+06	2.15343e+06	1.07904e+06	919486	2.46464e+06	1.68148e+06	1.32152e+06	1.95268e+06	1.6162e+06	1.48887e+06
High	Master Protein	Q58DD4	Syndecan-2 OS=Bos taurus OX=9913 GN=SDC2 PE=2 SV=1	13.565	11	2	28	2	202	22.4	4.93	51.12	2	0.656	0.793	1.089	0.885	0.75	0.733	-0.61	-0.33	0.12	-0.18	-0.42	-0.45	0.100121	0.11454	0.99926	0.672332	0.598945	0.321308	0.165313	0.274854	0.999458	0.7291	0.708282	0.406377	1.7884e+07	1.15393e+07	1.67004e+07	1.62098e+07	1.31803e+07	1.7884e+07	2.25381e+07	1.15393e+07	1.12053e+07	1.49696e+07	1.09384e+07	2.40687e+07
High	Master Protein	Q3ZBH8	40S ribosomal protein S20 OS=Bos taurus OX=9913 GN=RPS20 PE=3 SV=1	13.561	19	2	32	2	119	13.4	9.94	60.11	2	0.908	1.073	0.73	0.749	1.275	1.374	-0.14	0.1	-0.45	-0.42	0.35	0.46	0.574334	0.839012	0.335612	0.103215	0.325106	0.341075	0.672256	0.92777	0.409859	0.170922	0.438123	0.428729	7.02176e+06	6.42279e+06	8.432e+06	6.82706e+06	6.92223e+06	7.02176e+06	7.7835e+06	7.11269e+06	6.42279e+06	6.36026e+06	6.87442e+06	1.03402e+07
High	Master Protein	A0A6M0PNN9	50S ribosomal protein L7/L12 OS=Escherichia coli OX=562 GN=rplL PE=3 SV=1	13.503	40	3	10	1	121	12.3	4.65	6.6	3	100			100	100		6.64			6.64	6.64		1e-17			1e-17	1e-17		2.84317e-17			2.74987e-17	1.00462e-16			144569						277621	144569	110921
High	Master Protein	Q32PA4	14 kDa phosphohistidine phosphatase OS=Bos taurus OX=9913 GN=PHPT1 PE=2 SV=1	13.417	30	3	28	3	125	13.9	5.82	40.22	3	0.714	0.929	0.586	0.722	1.101	1.411	-0.49	-0.11	-0.77	-0.47	0.14	0.5	0.172881	0.3917	0.136756	0.0572387	0.57102	0.300702	0.246486	0.610152	0.184447	0.0997215	0.697297	0.38201	3.29787e+06	3.66736e+06	3.02835e+06	2.95854e+06	3.29787e+06	2.92771e+06	5.1926e+06	3.66736e+06	3.1189e+06	6.20429e+06	2.90987e+06	3.02835e+06
High	Master Protein	Q0VCM4	Glycogen phosphorylase, liver form OS=Bos taurus OX=9913 GN=PYGL PE=2 SV=1	13.401	5	4	12	4	851	97.4	7.12	8.94	4	2.165	1.311	3.333	1.553	0.69	0.386	1.11	0.39	1.74	0.64	-0.53	-1.37	0.0198215	0.478176	0.0521079	0.00360665	0.446943	0.0258707	0.0365284	0.665745	0.0753498	0.00731041	0.580577	0.0363767	415193	815558	817606	2.11512e+06	425128	415193	106519	328435	815558	2.28397e+06	1.08882e+06	817606
High	Master Protein	P00432	Catalase OS=Bos taurus OX=9913 GN=CAT PE=1 SV=3	13.277	8	3	24	3	527	59.9	7.28	18.15	3	1.075	0.992	1.337	0.981	0.811	0.728	0.1	-0.01	0.42	-0.03	-0.3	-0.46	1	0.575897	0.85389	0.818032	0.761486	0.608956	1	0.754989	0.887918	0.860418	0.830392	0.704419	863571	1.84932e+06	1.13303e+06	1.38006e+06	863571	850136	1.70771e+06	884327	2.07262e+06	1.84932e+06	1.63955e+06	1.13303e+06
High	Master Protein	Q2TA46	Ubiquitin-like protein 3 OS=Bos taurus OX=9913 GN=UBL3 PE=3 SV=1	13.236	31	3	59	3	117	13.1	6.77	55.49	3	0.712	0.891	0.705	0.779	0.967	1.179	-0.49	-0.17	-0.5	-0.36	-0.05	0.24	0.169728	0.293685	0.296015	0.178201	0.843517	0.633294	0.242249	0.541406	0.368995	0.26097	0.894191	0.728949	7.71736e+06	6.47296e+06	7.17695e+06	6.03676e+06	8.49748e+06	7.71736e+06	7.61943e+06	6.62763e+06	6.47296e+06	6.10022e+06	7.17695e+06	1.07083e+07
High	Master Protein	Q2TA08	BAG family molecular chaperone regulator 5 OS=Bos taurus OX=9913 GN=BAG5 PE=2 SV=1	13.184	8	3	12	3	447	50.9	5.99	9.92	3	1.057	1.043	0.823	1.02	1.284	1.257	0.08	0.06	-0.28	0.03	0.36	0.33	0.953477	0.740116	0.461191	0.685645	0.315041	0.442259	0.978357	0.863865	0.548046	0.741904	0.425813	0.532896	1.10478e+06	1.17994e+06	1.09457e+06	865625	794866	1.11678e+06	1.10478e+06	1.17994e+06	1.35938e+06	1.01059e+06	1.09457e+06	1.40146e+06
High	Master Protein	Q2HJ57	Coactosin-like protein OS=Bos taurus OX=9913 GN=COTL1 PE=2 SV=3	13.181	39	4	18	4	142	16	5.22	9.99	4	1.127	1.159	1.462	1.029	0.767	0.763	0.17	0.21	0.55	0.04	-0.38	-0.39	0.875395	0.881079	0.554353	0.518853	0.645605	0.435706	0.924124	0.958362	0.636765	0.598591	0.752006	0.52599	2.2501e+06	1.94239e+06	2.20509e+06	2.75115e+06	2.2501e+06	2.17417e+06	2.38299e+06	1.91355e+06	1.94239e+06	3.34336e+06	2.33829e+06	2.20509e+06
High	Master Protein	Q58DR5	Secretory carrier-associated membrane protein 3 OS=Bos taurus OX=9913 GN=SCAMP3 PE=2 SV=1	13.176	9	2	12	2	347	38.3	7.28	17.54	2	1.251	1.242	1.809	1.08	0.689	0.697	0.32	0.31	0.85	0.11	-0.54	-0.52	0.614917	0.643004	0.451576	0.497078	0.444362	0.537803	0.714597	0.818364	0.539733	0.584037	0.577638	0.632833	937970	688055	1.05343e+06	1.37818e+06	937970	949141	520867	568323	688055	1.6471e+06	1.13448e+06	1.05343e+06
High	Master Protein	P30922	Chitinase-3-like protein 1 OS=Bos taurus OX=9913 GN=CHI3L1 PE=1 SV=3	13.134	16	4	26	4	383	43	8.68	22.66	4	0.876	1.029	0.903	0.908	1.022	1.095	-0.19	0.04	-0.15	-0.14	0.03	0.13	0.495114	0.693651	0.594039	0.813386	0.722233	0.73449	0.593427	0.849122	0.675634	0.856816	0.801089	0.816259	1.71367e+06	2.02978e+06	2.08184e+06	1.79507e+06	1.85876e+06	1.71367e+06	1.1771e+06	2.02978e+06	2.02708e+06	2.42048e+06	2.68793e+06	2.08184e+06
High	Master Protein	A6H769	40S ribosomal protein S7 OS=Bos taurus OX=9913 GN=RPS7 PE=2 SV=1	13.127	22	3	20	3	194	22.1	10.1	30.61	3	0.871	1.532	0.525	0.782	1.303	1.964	-0.2	0.62	-0.93	-0.35	0.38	0.97	0.483751	0.155412	0.0796768	0.187751	0.295906	0.0395391	0.58111	0.353194	0.110745	0.274288	0.401861	0.054739	4.33773e+06	5.33121e+06	6.46088e+06	4.04352e+06	4.33773e+06	4.12537e+06	6.46415e+06	4.2958e+06	5.6613e+06	5.33121e+06	6.46088e+06	5.36029e+06
High	Master Protein	P58108	5'-AMP-activated protein kinase subunit gamma-1 OS=Bos taurus OX=9913 GN=PRKAG1 PE=2 SV=2	13.122	9	3	25	3	330	37.5	6.76	26.89	3	0.951	1.095	0.98	0.996	1.038	1.079	-0.07	0.13	-0.03	-0.01	0.05	0.11	0.681702	0.913537	0.750777	0.663017	0.689396	0.803602	0.765953	0.959095	0.803032	0.720728	0.792988	0.870031	2.04089e+06	2.26436e+06	2.30433e+06	2.08959e+06	2.04089e+06	2.03659e+06	2.62087e+06	1.93243e+06	2.26436e+06	2.54872e+06	2.62499e+06	2.14002e+06
High	Master Protein	A0A6M0PQE0	Outer membrane protein A OS=Escherichia coli OX=562 GN=ompA PE=3 SV=1	13.102	12	4	13	1	350	37.9	6.06	19.23	4	100		100	100	0.682	0.01	6.64		6.64	6.64	-0.55	-6.64	1e-17		1e-17	1e-17	0.426451	1e-17	2.84317e-17		3.12755e-17	2.74987e-17	0.557288	3.52929e-17		349767		512995				349767	316097	404687
High	Master Protein	Q3T0S6	60S ribosomal protein L8 OS=Bos taurus OX=9913 GN=RPL8 PE=2 SV=3	13.093	11	2	33	2	257	28	11.03	64.91	2	1.116	1.389	1.396	0.804	0.809	0.945	0.16	0.47	0.48	-0.32	-0.3	-0.08	0.901614	0.33068	0.54993	0.261838	0.758575	0.835988	0.945272	0.598552	0.632742	0.345463	0.827882	0.896752	9.04256e+06	9.26239e+06	1.24062e+07	1.07012e+07	9.04256e+06	7.85798e+06	9.27294e+06	7.76477e+06	9.26239e+06	1.09739e+07	1.06397e+07	1.24062e+07
High	Master Protein	Q3T0F4	40S ribosomal protein S10 OS=Bos taurus OX=9913 GN=RPS10 PE=2 SV=1	12.96	15	3	17	3	165	18.9	10.15	28.44	3	0.852	1.387	0.918	0.777	1.085	1.449	-0.23	0.47	-0.12	-0.36	0.12	0.53	0.437948	0.333892	0.617682	0.177151	0.599444	0.28026	0.534248	0.602741	0.696649	0.259502	0.708718	0.358803	1.98502e+06	1.72184e+06	2.24202e+06	1.56838e+06	1.98502e+06	2.14391e+06	979605	1.36065e+06	1.72184e+06	1.96839e+06	2.58255e+06	1.66777e+06
High	Master Protein	P01888	Beta-2-microglobulin OS=Bos taurus OX=9913 GN=B2M PE=1 SV=2	12.931	30	3	61	3	118	13.7	8	98.56	3	1.378	1.028	5.08	1.194	0.222	0.173	0.46	0.04	2.34	0.26	-2.17	-2.53	0.409543	0.690012	0.000214037	0.0810594	6.7086e-05	4.47467e-08	0.507352	0.849122	0.000435753	0.139474	0.000220309	1.21952e-07	1.83599e+07	2.70167e+07	2.3006e+07	1.46945e+08	1.83599e+07	1.71536e+07	3.42896e+07	2.70167e+07	2.34409e+07	1.49132e+08	2.21221e+07	2.3006e+07
High	Master Protein	Q9TU03	Rho GDP-dissociation inhibitor 2 OS=Bos taurus OX=9913 GN=ARHGDIB PE=2 SV=3	12.86	23	3	20	3	200	22.8	5.2	4.78	3	1.653	1.845	7.963	0.896	0.248	0.232	0.72	0.88	2.99	-0.16	-2.01	-2.11	0.152508	0.0233883	8.23278e-05	0.639216	0.000243842	0.000158441	0.224439	0.0742535	0.000175681	0.700333	0.00067137	0.000263262	154356	413647	284796	3.28579e+06		154356		400231	413647	2.23802e+06	272651	297482
High	Master Protein	Q3T087	60S ribosomal protein L11 OS=Bos taurus OX=9913 GN=RPL11 PE=2 SV=3	12.86	17	3	28	3	178	20.2	9.6	28.11	3	0.869	0.961	0.829	0.921	1.138	1.229	-0.2	-0.06	-0.27	-0.12	0.19	0.3	0.479402	0.482112	0.512471	0.891792	0.507844	0.54413	0.577052	0.670524	0.595878	0.916827	0.634659	0.638664	1.24309e+08	1.4921e+08	1.48614e+08	1.38512e+08	1.43741e+08	1.24309e+08	6.67513e+07	1.59369e+08	1.3777e+08	1.4921e+08	1.73907e+08	1.48614e+08
High	Master Protein	Q8MJ50	Osteoclast-stimulating factor 1 OS=Bos taurus OX=9913 GN=OSTF1 PE=2 SV=1	12.818	21	3	23	3	214	23.8	5.5	22.74	3	0.639	0.684	0.729	0.905	0.862	0.939	-0.65	-0.55	-0.46	-0.14	-0.21	-0.09	0.0828276	0.0243014	0.329639	0.792425	0.898093	0.917963	0.142431	0.0770121	0.403051	0.83902	0.939041	0.940743	3.05863e+06	1.76002e+06	1.98299e+06	2.1476e+06	3.05863e+06	3.28215e+06	1.53593e+06	1.56677e+06	1.86777e+06	1.76002e+06	2.63393e+06	1.98299e+06
High	Master Protein	Q3T0Q4	Nucleoside diphosphate kinase B OS=Bos taurus OX=9913 GN=NME2 PE=1 SV=1	12.778	27	4	29	4	152	17.3	7.97	5.83	4	1.466	1.482	1.803	1.04	0.753	0.743	0.55	0.57	0.85	0.06	-0.41	-0.43	0.301896	0.204121	0.286892	0.45678	0.608932	0.340448	0.393982	0.427574	0.358331	0.540202	0.71775	0.428047	1.77933e+06	2.33878e+06	2.58258e+06	3.36656e+06	1.79444e+06	1.52564e+06	1.77933e+06	2.33878e+06	2.32773e+06	3.58095e+06	2.90512e+06	2.18167e+06
High	Master Protein	Q3T0B2	26S proteasome non-ATPase regulatory subunit 6 OS=Bos taurus OX=9913 GN=PSMD6 PE=2 SV=1	12.772	8	3	19	3	389	45.5	5.72	24.51	3	0.98	1.172	1.273	0.921	0.79	0.948	-0.03	0.23	0.35	-0.12	-0.34	-0.08	0.758435	0.842355	0.777671	0.891022	0.707711	0.844054	0.835965	0.930436	0.827068	0.916209	0.797824	0.903241	2.17102e+06	2.45604e+06	2.9387e+06	2.92996e+06	2.17102e+06	2.16518e+06	3.68437e+06	2.45604e+06	1.90023e+06	3.12589e+06	2.1529e+06	2.9387e+06
High	Master Protein	A7MAZ5	Histone H1.3 OS=Bos taurus OX=9913 GN=H1-3 PE=1 SV=1	12.745	14	3	88	1	221	22.1	10.96	174.56	3	1.095	1.556	2.63	0.704	0.34	0.506	0.13	0.64	1.4	-0.51	-1.56	-0.98	0.950693	0.135722	0.0340518	0.0373174	0.00548927	0.0324699	0.976625	0.312898	0.0496237	0.0656264	0.0109968	0.0451107	2.21839e+07	2.43007e+07	3.45263e+07	7.15527e+07	1.78704e+07	2.21839e+07	3.03186e+07	1.42128e+07	2.43007e+07	7.32666e+07	3.75485e+07	3.45263e+07
High	Master Protein	Q2TBQ8	6-phosphogluconolactonase OS=Bos taurus OX=9913 GN=PGLS PE=2 SV=1	12.714	19	4	15	4	258	27.5	5.85	10.05	4	0.839	0.875	0.8	0.973	1.141	1.059	-0.25	-0.19	-0.32	-0.04	0.19	0.08	0.40898	0.257315	0.443965	0.791891	0.50375	0.845539	0.507006	0.505887	0.531768	0.838618	0.630649	0.904345	2.58042e+06	2.58091e+06	2.26165e+06	2.29668e+06	2.58042e+06	2.98154e+06	1.81806e+06	2.59734e+06	2.58091e+06	2.38582e+06	2.26165e+06	2.84634e+06
High	Master Protein	Q17QG5	Ubiquitin-conjugating enzyme E2 G2 OS=Bos taurus OX=9913 GN=UBE2G2 PE=2 SV=1	12.62	29	3	34	3	165	18.5	4.7	40.01	3	0.601	0.792	0.645	0.683	0.924	1.306	-0.73	-0.34	-0.63	-0.55	-0.11	0.38	0.0529809	0.1128	0.208177	0.0212958	0.945495	0.427001	0.0946366	0.271332	0.26568	0.0399943	0.968847	0.515968	7.44664e+06	4.36667e+06	7.05596e+06	4.76017e+06	7.44664e+06	7.11954e+06	7.6524e+06	5.64956e+06	4.36667e+06	4.25431e+06	5.66065e+06	7.90109e+06
High	Master Protein	Q3SZ62	Phosphoglycerate mutase 1 OS=Bos taurus OX=9913 GN=PGAM1 PE=2 SV=3	12.586	25	4	14	4	254	28.8	7.18	13.78	4	1.131	0.948	1.112	1.316	0.918	0.485	0.18	-0.08	0.15	0.4	-0.12	-1.04	0.866033	0.442342	0.852241	0.0355401	0.96011	0.182118	0.917501	0.630587	0.886647	0.0625616	0.979943	0.239935	816473	1.77218e+06	710038	905917	866625	816473	712072	1.77218e+06	998910	2.64285e+06	710038	744096
High	Master Protein	A1A4J1	ATP-dependent 6-phosphofructokinase, liver type OS=Bos taurus OX=9913 GN=PFKL PE=2 SV=1	12.581	6	3	16	3	780	85.2	7.36	5.87	3	0.943	1.106	0.89	0.922	1.182	1.228	-0.08	0.15	-0.17	-0.12	0.24	0.3	0.662332	0.949336	0.56707	0.852832	0.441228	0.484946	0.747604	0.975476	0.649347	0.883815	0.574527	0.580643	1.39607e+06	1.51535e+06	1.71893e+06	1.184e+06	1.39607e+06	1.47168e+06	121621	1.31518e+06	1.6703e+06	1.51535e+06	2.10808e+06	1.71893e+06
High	Master Protein	Q0II48	Bcl-2-like protein 15 OS=Bos taurus OX=9913 GN=BCL2L15 PE=2 SV=1	12.579	27	4	20	4	162	17.7	4.74	14.62	4	1.094	1.129	1.396	1.08	0.872	0.766	0.13	0.17	0.48	0.11	-0.2	-0.38	0.953277	0.976779	0.71632	0.368135	0.923756	0.574784	0.978339	0.988414	0.772441	0.470145	0.958499	0.670341	1.53548e+06	1.4445e+06	1.80219e+06	1.55078e+06	1.53548e+06	1.78647e+06	1.14221e+06	1.01671e+06	1.47203e+06	1.4445e+06	1.95247e+06	1.49906e+06
High	Master Protein	Q95135	Excitatory amino acid transporter 3 OS=Bos taurus OX=9913 GN=SLC1A1 PE=2 SV=1	12.575	6	2	19	2	524	57.3	5.58	10.48	2	0.987	1.212	1.016	0.848	1.112	1.092	-0.02	0.28	0.02	-0.24	0.15	0.13	0.775546	0.723692	0.811469	0.462357	0.552097	0.774014	0.851493	0.849168	0.854614	0.545965	0.683052	0.844423	2.18449e+06	2.24958e+06	2.48955e+06	1.79588e+06	2.18449e+06	1.94239e+06	2.55422e+06	2.24958e+06	1.91587e+06	2.45517e+06	2.7454e+06	1.94627e+06
High	Master Protein	Q3T199	40S ribosomal protein S23 OS=Bos taurus OX=9913 GN=RPS23 PE=2 SV=1	12.428	29	4	24	4	143	15.8	10.49	32.1	4	1.198	1.075	1.081	1.079	1.017	0.997	0.26	0.1	0.11	0.11	0.02	0	0.718277	0.846069	0.986149	0.312487	0.731834	0.967496	0.799281	0.933638	0.989087	0.40451	0.809233	0.97916	4.22538e+06	4.34516e+06	4.14374e+06	4.77159e+06	4.90845e+06	4.10042e+06	4.22538e+06	4.16085e+06	4.34516e+06	5.3553e+06	4.14374e+06	3.88576e+06
High	Master Protein	Q3T0P7	Integral membrane protein 2B OS=Bos taurus OX=9913 GN=ITM2B PE=2 SV=1	12.403	11	3	41	3	266	30.4	5.22	54.96	3	1.143	1.074	3.288	1.057	0.381	0.317	0.19	0.1	1.72	0.08	-1.39	-1.66	0.839437	0.841858	0.00790559	0.386212	0.0143399	0.000332667	0.896786	0.930143	0.0125966	0.480833	0.0274717	0.00053471	3.50595e+06	3.84938e+06	3.99575e+06	1.2071e+07	3.50595e+06	3.13655e+06	4.22413e+06	3.84938e+06	3.40057e+06	1.2704e+07	3.65851e+06	4.03315e+06
High	Master Protein	A0A2X2YZR0	Heat resistance protein YfdX2 OS=Escherichia coli OX=562 GN=yfdX2 PE=4 SV=1	12.381	14	4	11	3	295	31.8	5.07	12.35	4	5.023	2.698	7.465	1.057	0.278	0.168	2.33	1.43	2.9	0.08	-1.85	-2.57	2.8908e-07	6.37486e-05	3.03206e-05	0.65462	0.000819622	6.69859e-07	7.79628e-07	0.000234823	6.89551e-05	0.712601	0.00196326	1.65477e-06	98346.4	889888	516252	3.76344e+06			98346.4	387211	889888	4.23577e+06	516252	815143
High	Master Protein	Q3T0W9	60S ribosomal protein L19 OS=Bos taurus OX=9913 GN=RPL19 PE=1 SV=1	12.318	13	2	32	2	196	23.5	11.47	45.61	2	1.407	1.444	1.501	1	1.018	0.891	0.49	0.53	0.59	0	0.03	-0.17	0.370266	0.250162	0.44016	0.641753	0.729509	0.697656	0.461904	0.493038	0.528339	0.702687	0.807727	0.782799	5.6639e+06	7.40721e+06	7.74686e+06	9.3243e+06	5.6639e+06	5.16046e+06	1.00022e+07	7.40721e+06	6.67469e+06	1.3282e+07	7.71435e+06	7.74686e+06
High	Master Protein	P68102	Eukaryotic translation initiation factor 2 subunit 1 OS=Bos taurus OX=9913 GN=EIF2S1 PE=2 SV=2	12.277	13	4	20	4	315	36.1	5.08	23.38	4	1.065	1.324	1.262	0.884	0.786	0.84	0.09	0.4	0.34	-0.18	-0.35	-0.25	0.973314	0.450776	0.876279	0.627809	0.695094	0.733346	0.986763	0.641236	0.905315	0.693032	0.797824	0.815435	1.2833e+06	1.60824e+06	1.76834e+06	1.98723e+06	1.2833e+06	1.18668e+06	1.79582e+06	1.60824e+06	1.27424e+06	2.24953e+06	1.90752e+06	1.76834e+06
High	Master Protein	Q3SZU5	Signal peptidase complex subunit 3 OS=Bos taurus OX=9913 GN=SPCS3 PE=2 SV=1	12.229	18	3	30	3	180	20.3	8.62	34.03	3	0.854	0.889	0.989	0.946	0.944	1.025	-0.23	-0.17	-0.02	-0.08	-0.08	0.04	0.443759	0.290072	0.816034	0.952947	0.897703	0.964851	0.541091	0.535486	0.857812	0.963075	0.939041	0.976869	4.84329e+06	4.86007e+06	5.00812e+06	4.52763e+06	4.23067e+06	4.84329e+06	5.05917e+06	4.19648e+06	4.86007e+06	5.29979e+06	5.39755e+06	5.00812e+06
High	Master Protein	Q5E9D5	Destrin OS=Bos taurus OX=9913 GN=DSTN PE=2 SV=3	12.195	19	3	24	3	165	18.5	7.85	19.46	3	1.079	1.18	1.063	1.105	0.987	0.9	0.11	0.24	0.09	0.14	-0.02	-0.15	0.990232	0.817964	0.903017	0.236419	0.797055	0.762991	0.992087	0.923216	0.927815	0.324814	0.855956	0.83511	2.31121e+06	2.56574e+06	2.57721e+06	2.50463e+06	2.31121e+06	2.2839e+06	3.51909e+06	2.83313e+06	2.38456e+06	2.56574e+06	2.65386e+06	2.57721e+06
High	Master Protein	A4FUC9	Rhophilin-2 OS=Bos taurus OX=9913 GN=RHPN2 PE=2 SV=1	12.192	7	4	12	4	686	77.1	6.42	7.48	4	1.212	0.988	0.75	1.23	1.515	1.257	0.28	-0.02	-0.42	0.3	0.6	0.33	0.689918	0.562052	0.366171	0.0748755	0.140214	0.441275	0.773032	0.740127	0.444492	0.128997	0.214303	0.531961	1.15798e+06	1.74711e+06	1.27619e+06	952342	1.15798e+06	1.07037e+06	1.37715e+06	1.91321e+06	1.74711e+06	937566	1.09962e+06	2.10333e+06
High	Master Protein	Q2YDM1	ADP-ribosylation factor-like protein 1 OS=Bos taurus OX=9913 GN=ARL1 PE=2 SV=1	12.089	24	3	19	3	181	20.4	5.72	13.52	3	1.476	1.517	1.293	1.265	1.336	1.09	0.56	0.6	0.37	0.34	0.42	0.12	0.291379	0.168614	0.9231	0.0993374	0.264012	0.64074	0.384385	0.379525	0.944607	0.164752	0.375138	0.735537	913337	1.01407e+06	698005	766106	1.01244e+06	913337	126873	882721	1.63381e+06	1.01407e+06	2.24057e+06	698005
High	Master Protein	A0A6M0PYH6	DNA-binding protein HU-alpha OS=Escherichia coli OX=562 GN=hupA PE=3 SV=1	12.085	42	3	5	3	90	9.5	9.41	6.22	3	1.975			1.015	0.969	0.754	0.98			0.02	-0.05	-0.41	0.0430358			0.90528	0.839384	0.8114	0.0782043			0.924994	0.8912	0.875327	123854	628628	387034	543952			123854	1.27907e+06	457692	628628	516575	387034
High	Master Protein	A6QLG5	40S ribosomal protein S9 OS=Bos taurus OX=9913 GN=RPS9 PE=2 SV=1	12.078	19	4	30	4	194	22.6	10.65	38.24	4	1.071	1.001	1.347	1.046	0.764	0.844	0.1	0	0.43	0.07	-0.39	-0.24	0.989529	0.605088	0.609613	0.428642	0.638297	0.577882	0.991754	0.784199	0.689311	0.522311	0.745291	0.672744	4.98938e+06	5.38978e+06	4.7573e+06	5.85489e+06	5.22286e+06	4.98938e+06	4.58455e+06	3.73239e+06	5.51801e+06	5.38978e+06	7.11337e+06	4.7573e+06
High	Master Protein	Q3T0L7	60S ribosomal protein L28 OS=Bos taurus OX=9913 GN=RPL28 PE=2 SV=3	12.054	22	3	42	3	137	15.7	11.97	61.3	3	0.959	1.223	1.055	0.848	0.979	1.111	-0.06	0.29	0.08	-0.24	-0.03	0.15	0.704386	0.694141	0.938524	0.462344	0.816298	0.76875	0.78677	0.849122	0.956515	0.545965	0.871455	0.83982	7.57059e+06	8.50896e+06	1.05906e+07	8.83404e+06	7.53765e+06	7.57059e+06	1.79972e+07	8.50896e+06	7.0658e+06	1.12176e+07	8.74355e+06	1.05906e+07
High	Master Protein	P19858	L-lactate dehydrogenase A chain OS=Bos taurus OX=9913 GN=LDHA PE=2 SV=2	11.975	11	3	6	2	332	36.6	8	2.13	3	1.376	0.797	2.946	1.727	0.462	0.27	0.46	-0.33	1.56	0.79	-1.11	-1.89	0.411953	0.119189	0.0904993	0.00528197	0.0574907	0.00962153	0.509746	0.282782	0.124962	0.0104407	0.0964985	0.0138094	418712	576081	333608	1.23363e+06	440358	398130		241389		1.37483e+06
High	Master Protein	Q56JX5	40S ribosomal protein S25 OS=Bos taurus OX=9913 GN=RPS25 PE=2 SV=1	11.962	22	3	51	3	125	13.7	10.11	59.93	3	1.258	1.389	0.97	0.945	1.497	1.681	0.33	0.47	-0.04	-0.08	0.58	0.75	0.600904	0.330647	0.7801	0.958485	0.149387	0.114919	0.699376	0.598552	0.82883	0.96795	0.222809	0.15495	6.69739e+06	7.37815e+06	8.56247e+06	5.50623e+06	7.19071e+06	6.69739e+06	3.85721e+06	7.37815e+06	9.49704e+06	7.11444e+06	8.74608e+06	8.46439e+06
High	Master Protein	Q5E9A1	Nascent polypeptide-associated complex subunit alpha OS=Bos taurus OX=9913 GN=NACA PE=1 SV=1	11.924	13	2	15	2	215	23.4	4.56	13.53	2	0.837	1.081	0.963	0.781	1.007	1.199	-0.26	0.11	-0.05	-0.36	0.01	0.26	0.403546	0.864977	0.639634	0.188292	0.754307	0.513974	0.501083	0.946261	0.717156	0.275005	0.824217	0.609273	911562	795580	1.01133e+06	773047	911562	921049	314797	696254	795580	910824	1.01133e+06	1.03051e+06
High	Master Protein	O62829	Protein phosphatase 1A OS=Bos taurus OX=9913 GN=PPM1A PE=2 SV=1	11.869	11	3	12	3	382	42.5	5.25	7.48	3	1.084	1.127	1.031	0.984	1.106	0.915	0.12	0.17	0.04	-0.02	0.15	-0.13	0.97781	0.981483	0.777945	0.848459	0.561613	0.984678	0.986763	0.988414	0.827068	0.879619	0.692461	0.99207	1.35525e+06	1.30989e+06	1.15426e+06	1.36729e+06	1.35525e+06	1.41175e+06	726374	2.2229e+06	1.23461e+06	1.30989e+06	1.15426e+06	1.79078e+06
High	Master Protein	Q3T0N5	Mitogen-activated protein kinase 13 OS=Bos taurus OX=9913 GN=MAPK13 PE=2 SV=1	11.866	11	4	23	4	366	42.2	8.57	14.15	4	0.985	0.993	0.911	1.072	1.283	1.145	-0.02	-0.01	-0.13	0.1	0.36	0.2	0.770487	0.578102	0.605431	0.36286	0.316171	0.611767	0.846807	0.756344	0.685657	0.464173	0.426823	0.707032	1.91566e+06	1.77483e+06	1.73692e+06	1.50817e+06	1.91566e+06	2.34269e+06	1.87688e+06	1.77483e+06	1.86478e+06	1.50368e+06	1.73692e+06	1.83255e+06
High	Master Protein	Q2KIJ6	UBX domain-containing protein 6 OS=Bos taurus OX=9913 GN=UBXN6 PE=2 SV=1	11.825	9	3	26	3	441	49.7	7.84	28.24	3	0.985	1.028	1.092	0.896	0.967	1.153	-0.02	0.04	0.13	-0.16	-0.05	0.21	0.771157	0.692741	0.994368	0.736657	0.841785	0.681526	0.84737	0.849122	0.995551	0.79016	0.893134	0.768405	6.28485e+06	6.03631e+06	8.44819e+06	3.69674e+07	5.61849e+06	6.28485e+06	9.66665e+06	5.9741e+06	6.03631e+06	3.2589e+07	8.44819e+06	9.61475e+06
High	Master Protein	Q3T0D0	Heterogeneous nuclear ribonucleoprotein K OS=Bos taurus OX=9913 GN=HNRNPK PE=2 SV=1	11.748	9	3	10	3	464	51	5.26	8.44	3	0.88	0.718	1.284	0.932	0.507	0.453	-0.18	-0.48	0.36	-0.1	-0.98	-1.14	0.505826	0.0423487	0.925767	0.7181	0.101203	0.131497	0.603965	0.128008	0.946377	0.773162	0.163313	0.17573	841497	453719	521222	1.14966e+06	267600	841497	868880	417559	453719	1.21366e+06	172211	521222
High	Master Protein	P05631	ATP synthase subunit gamma, mitochondrial OS=Bos taurus OX=9913 GN=ATP5F1C PE=1 SV=3	11.698	10	3	20	3	298	33.1	9.33	17.06	3	1.078	0.887	2.305	1.324	0.567	0.391	0.11	-0.17	1.2	0.4	-0.82	-1.35	0.992332	0.28397	0.113083	0.0342814	0.186552	0.0133744	0.994004	0.533352	0.154332	0.0609597	0.27507	0.0190621	1.19954e+06	1.30373e+06	1.10083e+06	2.94564e+06	1.19888e+06	1.19954e+06	1.90874e+06	1.25891e+06	1.30373e+06	3.39424e+06	1.12093e+06	852346
High	Master Protein	P48035	Fatty acid-binding protein, adipocyte OS=Bos taurus OX=9913 GN=FABP4 PE=2 SV=2	11.682	21	3	221	2	132	14.7	5.66	402.92	3	1.699	0.754	1.207	2.103	1.201	0.527	0.76	-0.41	0.27	1.07	0.26	-0.92	0.127917	0.0701967	0.804252	4.94832e-09	0.415419	0.0439119	0.195066	0.186954	0.849316	1.2735e-08	0.544573	0.0606944	5.07635e+06	8.9583e+06	3.96435e+06	6.69291e+06	5.07635e+06	7.79278e+06	4.58437e+06	8.77287e+06	9.02348e+06	8.9583e+06	3.45467e+06	1.0615e+07
High	Master Protein	A2VDY3	Charged multivesicular body protein 4a OS=Bos taurus OX=9913 GN=CHMP4A PE=2 SV=1	11.676	15	3	20	3	222	24.9	4.67	23.7	3	0.912	0.985	0.866	0.891	1.03	1.133	-0.13	-0.02	-0.21	-0.17	0.04	0.18	0.584131	0.554041	0.553283	0.713466	0.704786	0.686525	0.682528	0.731576	0.6363	0.768937	0.797824	0.77285	2.25663e+06	2.03292e+06	2.33458e+06	1.9064e+06	2.11125e+06	2.25663e+06	3.53026e+06	2.03292e+06	1.79915e+06	2.47733e+06	2.19004e+06	2.62327e+06
High	Master Protein	Q3SYX9	Actin-related protein 2/3 complex subunit 5 OS=Bos taurus OX=9913 GN=ARPC5 PE=1 SV=3	11.667	36	3	13	3	151	16.2	6.18	16.79	3	0.87	1.266	1.913	1.05	0.486	0.499	-0.2	0.34	0.94	0.07	-1.04	-1	0.479904	0.582609	0.26074	0.457336	0.078403	0.0681428	0.577229	0.760496	0.32688	0.540624	0.12952	0.0935548	1.32143e+06	1.67954e+06	1.7131e+06	2.5363e+06	1.32143e+06	1.33024e+06	567045	845758	1.67954e+06	2.93171e+06	1.78052e+06	1.7131e+06
High	Master Protein	Q0III6	DnaJ homolog subfamily B member 6 OS=Bos taurus OX=9913 GN=DNAJB6 PE=2 SV=1	11.645	14	3	15	3	242	26.9	7.61	20.92	3	0.746	0.972	0.947	0.932	0.985	1.031	-0.42	-0.04	-0.08	-0.1	-0.02	0.04	0.224012	0.513877	0.737093	0.963135	0.801053	0.945644	0.309644	0.70295	0.791129	0.971017	0.858892	0.962561	2.98077e+06	2.57649e+06	3.11599e+06	2.63521e+06	2.98077e+06	2.80968e+06	4.04977e+06	2.57649e+06	2.964e+06	2.49107e+06	2.58448e+06	3.34871e+06
High	Master Protein	P35605	Coatomer subunit beta' OS=Bos taurus OX=9913 GN=COPB2 PE=1 SV=3	11.616	4	3	18	3	906	102.3	5.27	2.09	3	1.24	1.343	1.733	0.908	0.78	0.758	0.31	0.43	0.79	-0.14	-0.36	-0.4	0.635163	0.412209	0.505272	0.730653	0.681005	0.625028	0.726755	0.610152	0.588809	0.784497	0.785163	0.721056	852385	1.00771e+06	1.23026e+06	1.64558e+06	852385	491462	1.22536e+06	870277	1.00771e+06	2.05208e+06	1.04592e+06	1.23026e+06
High	Master Protein	P04973	Clathrin light chain A OS=Bos taurus OX=9913 GN=CLTA PE=1 SV=1	11.606	11	4	34	4	243	26.7	4.51	29.58	4	1.779	1.207	1.872	1.522	0.852	0.655	0.83	0.27	0.9	0.61	-0.23	-0.61	0.0937283	0.737369	0.192889	0.000453757	0.871755	0.180194	0.156065	0.861163	0.255419	0.000973619	0.918927	0.237523	2.92474e+06	6.28171e+06	4.06156e+06	7.25372e+06	2.53345e+06	2.92474e+06	5.25798e+06	6.058e+06	6.28171e+06	9.60147e+06	3.98643e+06	4.52043e+06
High	Master Protein	A4IFE3	Beta-centractin OS=Bos taurus OX=9913 GN=ACTR1B PE=2 SV=1	11.588	9	3	19	3	376	42.3	6.55	26.73	3	1.366	1.268	1.483	1.02	0.976	0.994	0.45	0.34	0.57	0.03	-0.03	-0.01	0.426093	0.57738	0.45804	0.543697	0.821179	0.959129	0.523208	0.756142	0.54707	0.618693	0.875119	0.972698	3.04116e+06	3.82435e+06	4.0082e+06	3.52069e+06	3.04116e+06	2.63947e+06	4.33652e+06	3.82435e+06	2.88697e+06	4.15486e+06	3.94881e+06	4.0082e+06
High	Master Protein	A0A6N7NQP1	50S ribosomal protein L1 OS=Escherichia coli OX=562 GN=rplA PE=3 SV=1	11.558	15	3	14	3	231	24.1	9.58	27.22	3	2.021	1.357	8.642	1.49	0.505	0.135	1.01	0.44	3.11	0.57	-0.99	-2.89	0.03574	0.386555	6.39089e-07	0.00080879	0.0989413	4.2301e-10	0.0652124	0.610152	1.63115e-06	0.00172652	0.159901	1.24211e-09	2.35386e+06	4.00964e+06	3.37205e+06	2.58896e+07	2.35386e+06	1.76263e+06	5.84014e+06	3.56179e+06	4.00964e+06	3.47033e+07	3.64668e+06	2.39104e+06
High	Master Protein	Q58D08	Pyrroline-5-carboxylate reductase 3 OS=Bos taurus OX=9913 GN=PYCR3 PE=2 SV=1	11.534	12	3	17	3	308	32	7.24	8.05	3	1.309	1.356	1.725	1.106	0.727	0.718	0.39	0.44	0.79	0.15	-0.46	-0.48	0.51239	0.388132	0.505343	0.410576	0.538989	0.501325	0.607463	0.610152	0.588809	0.505296	0.669732	0.596256	525750	453920	1.2331e+06	1.71096e+06	907001	296865	525750	453920	445233	1.54409e+06	1.2331e+06	1.30222e+06
High	Master Protein	A0A6N7NNV2	Chaperone protein DnaK OS=Escherichia coli OX=562 GN=dnaK PE=2 SV=1	11.522	3	2	10	1	641	68.6	4.98	3.89	2	2.033	1.037	22.707	1.528	0.105	0.064	1.02	0.05	4.51	0.61	-3.25	-3.96	0.0340342	0.719936	4.49584e-07	0.138155	9.74973e-10	6.00645e-08	0.0622274	0.849122	1.15155e-06	0.208	8.26674e-09	1.63264e-07	74733.9	99972.8	84055.7	1.31029e+06	49040.8		113888	99406.8	99972.8	1.50669e+06	84055.7	65066.1
High	Master Protein	Q08E24	Store-operated calcium entry-associated regulatory factor OS=Bos taurus OX=9913 GN=SARAF PE=2 SV=1	11.518	12	3	7	3	335	36.3	7.84	1.74	3	0.651	0.887	0.81	0.74	0.846	1.021	-0.62	-0.17	-0.3	-0.43	-0.24	0.03	0.0944817	0.284102	0.435757	0.110315	0.8556	0.774997	0.156388	0.533352	0.523178	0.177352	0.905763	0.845136	952052	618349	888344	954445	952052	697245	1.45087e+06	706657	618349	435886	746696	888344
High	Master Protein	P48427	Tubulin-specific chaperone A OS=Bos taurus OX=9913 GN=TBCA PE=1 SV=3	11.508	32	4	13	4	108	12.7	5.44	12.4	4	0.811	0.843	0.914	1.051	1.101	0.903	-0.3	-0.25	-0.13	0.07	0.14	-0.15	0.34685	0.193758	0.640611	0.411179	0.569943	0.806785	0.444452	0.425887	0.717934	0.505922	0.697297	0.87237	2.82322e+06	2.54723e+06	2.40735e+06	1.85535e+06	2.76554e+06	2.82322e+06	4.0587e+06	2.54723e+06	2.43439e+06	2.5882e+06	2.31479e+06	2.56591e+06
High	Master Protein	Q3ZBM5	Sorting nexin-5 OS=Bos taurus OX=9913 GN=SNX5 PE=2 SV=1	11.502	9	3	18	3	404	46.8	6.76	12.54	3	0.944	1.169	0.847	0.84	1.067	1.307	-0.08	0.22	-0.24	-0.25	0.09	0.39	0.665482	0.852159	0.500273	0.391586	0.632409	0.396099	0.750685	0.936601	0.583441	0.484455	0.74012	0.481926	1.29942e+06	1.27415e+06	1.37593e+06	1.23143e+06	1.29942e+06	1.40863e+06	613999	1.27415e+06	1.18618e+06	1.43526e+06	1.37593e+06	1.65319e+06
High	Master Protein	A0A6M0PDJ5	Enolase OS=Escherichia coli OX=562 GN=eno PE=3 SV=1	11.485	14	3	5	3	432	45.4	5.38	3.88	3	100		100	100	1.249	0.01	6.64		6.64	6.64	0.32	-6.64	1e-17		1e-17	1e-17	0.354132	1e-17	2.84317e-17		3.12755e-17	2.74987e-17	0.4736	3.52929e-17		399250		377136				2.21255e+06	399250	295314
High	Master Protein	Q29RQ1	Complement component C7 OS=Bos taurus OX=9913 GN=C7 PE=2 SV=1	11.469	5	3	7	3	843	93	7.11	1.77	3	0.945	1.027	0.794	0.89	1.189	1.559	-0.08	0.04	-0.33	-0.17	0.25	0.64	0.666785	0.686746	0.399911	0.618322	0.43235	0.219097	0.751996	0.848421	0.483011	0.687448	0.56459	0.287102	870027	889786	1.01001e+06	528685	843031	870027	1.10186e+06	1.01296e+06	889786	791512	945813	1.01001e+06
High	Master Protein	P48765	Sodium/calcium exchanger 1 OS=Bos taurus OX=9913 GN=SLC8A1 PE=1 SV=1	11.38	6	3	13	3	970	108	4.96	8.68	3	1.328	1.337	1.053	0.865	1.214	1.404	0.41	0.42	0.07	-0.21	0.28	0.49	0.482665	0.423319	0.724054	0.497997	0.39841	0.313277	0.580065	0.610152	0.778459	0.584863	0.525317	0.397003	496172	677273	783394	691747	603353	408030		559628	1.10124e+06	677273	783394	1.09797e+06
High	Master Protein	P35604	Coatomer subunit zeta-1 OS=Bos taurus OX=9913 GN=COPZ1 PE=1 SV=2	11.356	21	3	15	3	177	20.2	4.81	11.29	3	1.156	1.401	1.409	0.714	0.796	1.192	0.21	0.49	0.49	-0.49	-0.33	0.25	0.810572	0.310585	0.782362	0.0480499	0.722208	0.538469	0.873451	0.566285	0.830192	0.0840099	0.801089	0.633325	1.08717e+06	1.11205e+06	1.57855e+06	1.37668e+06	392646	1.08717e+06	1.6215e+06	981634	1.11205e+06	1.38844e+06	1.77746e+06	1.37409e+06
High	Master Protein	P02722	ADP/ATP translocase 1 OS=Bos taurus OX=9913 GN=SLC25A4 PE=1 SV=3	11.33	11	3	15	2	298	32.9	9.83	5.48	3	1.617	1.486	2.222	0.938	0.641	0.638	0.69	0.57	1.15	-0.09	-0.64	-0.65	0.174148	0.199686	0.257595	0.848317	0.331093	0.411658	0.248133	0.427574	0.323418	0.879619	0.445529	0.499195	351179	716154	940069	1.45738e+06	351179	417824	205909	716154	489346	1.44885e+06	1.00553e+06	431593
High	Master Protein	A0A4S1UEN8	Outer membrane protein X OS=Escherichia coli OX=562 GN=ompX PE=3 SV=1	11.278	13	2	7	2	171	18.6	8.03	10.35	2	8.267		8.32	22.095	0.988	0.029	3.05		3.06	4.47	-0.02	-5.09	1.13032e-11		9.62441e-06	1e-17	0.794463	1e-17	3.18658e-11		2.30831e-05	2.74987e-17	0.854185	3.52929e-17	204372	3.0839e+06	63107.9	3.67824e+06	204372	65688.6	301145			3.0839e+06		63107.9
High	Master Protein	P48818	Very long-chain specific acyl-CoA dehydrogenase, mitochondrial OS=Bos taurus OX=9913 GN=ACADVL PE=2 SV=3	11.222	7	4	10	4	655	70.6	8.54	3.97	4	1.509	1.618	4.8	1.04	0.505	0.281	0.59	0.69	2.26	0.06	-0.98	-1.83	0.259563	0.0948908	0.0106271	0.858542	0.099716	0.00655992	0.356391	0.237257	0.0166133	0.888882	0.161105	0.00946824	324417	432529	425542	1.9653e+06	313449	324417	691566	197752	432529	2.37746e+06	298969	549595
High	Master Protein	P68002	Voltage-dependent anion-selective channel protein 2 OS=Bos taurus OX=9913 GN=VDAC2 PE=2 SV=2	11.181	12	3	18	3	294	31.6	7.55	21.01	3	1.167	1.404	2.702	0.807	0.515	0.522	0.22	0.49	1.43	-0.31	-0.96	-0.94	0.785264	0.30607	0.028965	0.262311	0.111746	0.0406497	0.857802	0.560357	0.0422961	0.346003	0.179793	0.056231	1.42358e+06	1.47157e+06	1.98367e+06	4.2341e+06	1.42358e+06	1.52765e+06	1.09187e+06	1.23293e+06	1.47157e+06	3.96334e+06	1.98367e+06	1.8587e+06
High	Master Protein	Q32LA7	Histone H2A.V OS=Bos taurus OX=9913 GN=H2AZ2 PE=2 SV=3	11.178	20	3	115	1	128	13.5	10.58	151.86	3	1.67	2.555	4.577	0.653	0.365	0.612	0.74	1.35	2.19	-0.61	-1.45	-0.71	0.142958	0.000176665	0.00537016	0.00949968	0.0100756	0.156643	0.215302	0.000648366	0.00858919	0.0181042	0.0199422	0.208247	653541	1.09125e+06	1.6699e+06	2.99111e+06			653541	545393	1.09125e+06	3.85143e+06	2.55859e+06	1.6699e+06
High	Master Protein	P62157	Calmodulin OS=Bos taurus OX=9913 GN=CALM PE=1 SV=2	11.123	28	3	26	3	149	16.8	4.22	30.2	3	1.657	1.325	1.995	1.334	0.886	0.679	0.73	0.41	1	0.42	-0.17	-0.56	0.150094	0.448657	0.145527	0.0107023	0.959302	0.218845	0.221008	0.638449	0.195806	0.0203675	0.979303	0.286845	3.85567e+06	5.07967e+06	4.46891e+06	7.10038e+06	3.90993e+06	3.85567e+06	2.33234e+06	5.07967e+06	4.85423e+06	6.84218e+06	3.98048e+06	4.64525e+06
High	Master Protein	Q5E9A6	Vacuolar protein-sorting-associated protein 25 OS=Bos taurus OX=9913 GN=VPS25 PE=2 SV=1	11.103	11	2	12	2	176	20.7	6.34	22.86	2	0.893	0.941	1.267	0.957	0.797	0.869	-0.16	-0.09	0.34	-0.06	-0.33	-0.2	0.536975	0.423051	0.829054	0.923448	0.724111	0.804996	0.632681	0.610152	0.868249	0.940099	0.80268	0.871117	1.84269e+06	1.63987e+06	1.78137e+06	2.0082e+06	1.84269e+06	1.66029e+06	2.66805e+06	1.63987e+06	1.46433e+06	2.40174e+06	1.78137e+06	1.67269e+06
High	Master Protein	A5PK63	40S ribosomal protein S17 OS=Bos taurus OX=9913 GN=RPS17 PE=2 SV=1	11.101	25	3	18	3	135	15.6	9.73	22.04	3	0.904	1.196	0.666	0.715	1.047	1.328	-0.15	0.26	-0.59	-0.48	0.07	0.41	0.562581	0.771424	0.250619	0.0447867	0.671072	0.382003	0.660523	0.891289	0.314973	0.0785072	0.775287	0.469347	1.72828e+06	1.62109e+06	1.9675e+06	1.68988e+06	1.96585e+06	1.18612e+06	1.72828e+06	1.62109e+06	2.06739e+06	1.30669e+06	1.9675e+06	1.24912e+06
High	Master Protein	Q2YDG0	G-protein coupled receptor family C group 5 member C OS=Bos taurus OX=9913 GN=GPRC5C PE=2 SV=2	11.091	9	3	6	3	442	48.4	8.12	0	3	1.582	0.784	3.269	1.923	0.58	0.177	0.66	-0.35	1.71	0.94	-0.78	-2.5	0.198682	0.103078	0.099298	0.0200269	0.210271	0.00115536	0.279839	0.250056	0.136924	0.0376895	0.308705	0.00178912	170200	143013	62341.6	1.16878e+06	170200	168364	257773	84665.1	143013	1.27729e+06	52419.7	62341.6
High	Master Protein	P80929	Angiogenin-2 OS=Bos taurus OX=9913 GN=ANG2 PE=1 SV=1	11.069	28	3	15	3	123	14.5	9.89	11.53	3	1.051	1.134	0.544	0.843	1.894	2.185	0.07	0.18	-0.88	-0.25	0.92	1.13	0.939589	0.959614	0.132071	0.397302	0.0348662	0.0385594	0.971349	0.982749	0.178319	0.49071	0.0625405	0.0533972	1.42034e+06	1.33178e+06	1.41657e+06	652248	1.27138e+06	1.42034e+06	1.42571e+06	1.46465e+06	1.33178e+06	1.25904e+06	1.33383e+06	1.43221e+06
High	Master Protein	Q3ZBQ1	Ubiquitin domain-containing protein 1 OS=Bos taurus OX=9913 GN=UBTD1 PE=2 SV=1	11.026	17	3	27	2	227	26	7.83	23.34	3	0.99	0.851	0.733	0.883	1.247	1.201	-0.01	-0.23	-0.45	-0.18	0.32	0.26	0.782739	0.20771	0.333595	0.666213	0.357084	0.535142	0.857278	0.432196	0.407593	0.723043	0.47696	0.630281	2.34831e+06	1.94565e+06	2.04948e+06	1.50832e+06	2.39771e+06	2.34831e+06	217144	1.94565e+06	2.13695e+06	1.92375e+06	2.04948e+06	2.3413e+06
High	Master Protein	A0A140NF01	Transcription termination factor Rho OS=Escherichia coli (strain B / BL21-DE3) OX=469008 GN=rho PE=3 SV=1	10.994	8	3	6	1	419	47	7.25	5.5	3	100	100	100	0.687	0.166	0.225	6.64	6.64	6.64	-0.54	-2.59	-2.15	1e-17	1e-17	1e-17	0.151632	1.46081e-06	0.0105367	2.84317e-17	5.89808e-17	3.12755e-17	0.225906	9.78975e-06	0.0150638		79269.3	149029	626197				76854.8	79269.3	829374	195528	113588
High	Master Protein	P04409	Protein kinase C alpha type OS=Bos taurus OX=9913 GN=PRKCA PE=1 SV=3	10.961	4	3	50	3	672	76.8	7.05	62.09	3	1.227	1.229	1.028	1.186	1.418	1.159	0.3	0.3	0.04	0.25	0.5	0.21	0.660596	0.676145	0.889768	0.0889177	0.198075	0.669647	0.74637	0.839766	0.916253	0.148105	0.291744	0.756844	3.19718e+06	3.88184e+06	4.27512e+06	2.61784e+06	3.01286e+06	3.19718e+06	3.97957e+06	3.77084e+06	3.88184e+06	4.09261e+06	4.27512e+06	5.44701e+06
High	Master Protein	Q2KIS7	Tetranectin OS=Bos taurus OX=9913 GN=CLEC3B PE=2 SV=1	10.955	23	3	9	3	202	22.1	5.64	10.67	3	0.822	0.586	0.895	1.493	1.022	0.673	-0.28	-0.77	-0.16	0.58	0.03	-0.57	0.370932	0.00309679	0.584569	0.0047107	0.72152	0.498012	0.462627	0.010809	0.667116	0.00936954	0.800895	0.592959	1.1834e+06	1.47482e+06	716507	1.14608e+06	1.1834e+06	913016	1.6733e+06	1.47482e+06	972863	1.88561e+06	741356	692490
High	Master Protein	Q0P5K3	Ubiquitin-conjugating enzyme E2 N OS=Bos taurus OX=9913 GN=UBE2N PE=2 SV=1	10.941	18	3	36	3	152	17.1	6.57	45.18	3	1.472	1.23	1.298	1.155	1.097	0.915	0.56	0.3	0.38	0.21	0.13	-0.13	0.296396	0.673548	0.672935	0.132505	0.576763	0.759985	0.389663	0.837321	0.748182	0.199938	0.697297	0.833065	3.62634e+06	4.99633e+06	4.41776e+06	4.29696e+06	3.31193e+06	3.62634e+06	5.07396e+06	4.99633e+06	4.83891e+06	5.26869e+06	4.41776e+06	5.21833e+06
High	Master Protein	P11179	Dihydrolipoyllysine-residue succinyltransferase component of 2-oxoglutarate dehydrogenase complex, mitochondrial OS=Bos taurus OX=9913 GN=DLST PE=1 SV=2	10.933	7	3	22	3	455	48.9	8.95	37.32	3	1.635	1.379	3.267	1.242	0.509	0.343	0.71	0.46	1.71	0.31	-0.97	-1.54	0.162768	0.347506	0.00827644	0.0470902	0.104324	0.000819725	0.233875	0.610152	0.0131833	0.0824117	0.1682	0.00127091	1.31052e+06	2.23684e+06	1.71346e+06	5.52426e+06	1.40236e+06	1.31052e+06	1.11311e+06	1.42534e+06	2.23684e+06	5.96282e+06	2.04551e+06	1.71346e+06
High	Master Protein	A0A6N6XDX3	Oxoglutarate dehydrogenase (succinyl-transferring) (Fragment) OS=Escherichia coli OX=562 GN=GP650_27645 PE=4 SV=1	10.885	19	3	11	3	184	20.8	9.35	2.21	3	1.693	0.747	8.937	1.471	0.296	0.142	0.76	-0.42	3.16	0.56	-1.75	-2.82	0.130842	0.0642655	4.19908e-07	0.0536154	0.00155088	1.03264e-08	0.199357	0.17257	1.07608e-06	0.0935593	0.00355655	2.88969e-08	482419	553041	306987	5.03769e+06	482419	326237	714368	553041	369887	5.19658e+06	453269	306987
High	Master Protein	P04467	Calbindin OS=Bos taurus OX=9913 GN=CALB1 PE=1 SV=3	10.878	13	3	18	3	261	29.9	4.83	3.75	3	0.514	1.026	0.894	0.716	0.893	1.231	-0.96	0.04	-0.16	-0.48	-0.16	0.3	0.0139803	0.685839	0.568166	0.0621504	0.97751	0.472089	0.0265225	0.848421	0.650307	0.108001	0.992351	0.56622	1.69369e+06	932497	1.55946e+06	726966	1.77442e+06	1.69369e+06	1.15639e+06	1.06468e+06	932497	927736	1.47091e+06	1.81363e+06
High	Master Protein	A7E3X2	Casein kinase I isoform gamma-1 OS=Bos taurus OX=9913 GN=CSNK1G1 PE=2 SV=1	10.804	7	3	23	3	457	52.6	9.01	13.22	3	1.014	1.087	0.798	1.071	1.437	1.212	0.02	0.12	-0.33	0.1	0.52	0.28	0.845225	0.885529	0.442361	0.335726	0.185252	0.556991	0.901528	0.959095	0.530211	0.432423	0.273301	0.651221	3.31728e+06	3.34129e+06	3.09144e+06	1.95828e+06	3.31728e+06	3.66565e+06	2.69382e+06	3.34129e+06	3.59639e+06	2.71938e+06	3.09144e+06	4.27176e+06
High	Master Protein	Q2HJ60	Heterogeneous nuclear ribonucleoproteins A2/B1 OS=Bos taurus OX=9913 GN=HNRNPA2B1 PE=2 SV=1	10.795	8	3	12	3	341	36	8.65	13.41	3	1.625	1.478	2.556	1.021	0.559	0.527	0.7	0.56	1.35	0.03	-0.84	-0.92	0.169611	0.209403	0.230599	0.872823	0.173057	0.255002	0.242146	0.435493	0.290825	0.900572	0.256075	0.328272	282141	446790	598534	972838	268201	282141	340737	355673	446790	1.20233e+06	672114	524709
High	Master Protein	P04260	Keratin, type II cytoskeletal 59 kDa, component IV (Fragment) OS=Bos taurus OX=9913 PE=2 SV=1	10.785	16	3	10	1	182	18.7	8.54	5.43	3	5.305	1.084	1.704	4.63	3.871	0.713	2.41	0.12	0.77	2.21	1.95	-0.49	1.08102e-07	0.87673	0.634253	1e-17	3.44315e-05	0.741553	2.93616e-07	0.955454	0.712072	2.74987e-17	0.000135311	0.816912	172347	1.20481e+06	186849	261914	125439	236796		1.30992e+06	393042	1.20481e+06	908651	84891.2
High	Master Protein	P50227	Sulfotransferase 1A1 OS=Bos taurus OX=9913 GN=SULT1A1 PE=1 SV=2	10.784	14	3	15	3	295	34.2	7.01	13.64	3	0.457	0.798	0.744	0.832	1.084	1.957	-1.13	-0.33	-0.43	-0.27	0.12	0.97	0.00440703	0.120703	0.355215	0.364685	0.601285	0.0933077	0.00916716	0.286205	0.431608	0.466288	0.709831	0.126343	1.38412e+06	543816	587224	738795	1.49926e+06	1.38412e+06	198547	587328	543816	496535	587224	851984
High	Master Protein	Q29465	Tyrosine--tRNA ligase, cytoplasmic OS=Bos taurus OX=9913 GN=YARS1 PE=2 SV=4	10.744	8	4	13	4	528	59.1	7.72	3.49	4	1.335	1.281	1.493	1.077	1.171	0.996	0.42	0.36	0.58	0.11	0.23	-0.01	0.472158	0.545112	0.705694	0.401424	0.457167	0.834666	0.570386	0.726756	0.767376	0.495269	0.590158	0.895897	600208	1.40889e+06	1.39314e+06	1.20901e+06	567254	600208	1.21633e+06	1.38801e+06	1.40889e+06	1.72543e+06	1.13735e+06	1.39314e+06
High	Master Protein	P13620	ATP synthase subunit d, mitochondrial OS=Bos taurus OX=9913 GN=ATP5PD PE=1 SV=2	10.738	18	3	21	3	161	18.7	6.24	9.52	3	1.352	1.368	2.617	0.895	0.485	0.486	0.43	0.45	1.39	-0.16	-1.05	-1.04	0.446473	0.366211	0.0490134	0.698643	0.0773786	0.0346771	0.543903	0.610152	0.0709564	0.754311	0.127944	0.0481251	1.12697e+06	1.36455e+06	1.68725e+06	3.31803e+06	1.07571e+06	1.12697e+06	1.56488e+06	1.29597e+06	1.36455e+06	3.60516e+06	1.72034e+06	1.68725e+06
High	Master Protein	Q3T165	Prohibitin OS=Bos taurus OX=9913 GN=PHB PE=2 SV=1	10.736	18	4	12	4	272	29.8	5.76	3.75	4	1.457	1.142	2.444	1.121	0.574	0.489	0.54	0.19	1.29	0.16	-0.8	-1.03	0.312048	0.935137	0.194029	0.368674	0.199486	0.149521	0.405647	0.964638	0.255419	0.470611	0.293663	0.199348	635195	813483	812406	1.7169e+06	549150	635195	1.19965e+06	722170	813483	2.05654e+06	812406	923072
High	Master Protein	Q9GMB8	Serine--tRNA ligase, cytoplasmic OS=Bos taurus OX=9913 GN=SARS1 PE=2 SV=3	10.734	6	3	26	3	514	58.6	6.19	11.01	3	1.735	1.332	2.272	1.331	0.83	0.567	0.8	0.41	1.18	0.41	-0.27	-0.82	0.111207	0.433202	0.117577	0.011285	0.812565	0.100628	0.179461	0.61977	0.160075	0.0214163	0.869274	0.136003	1.33134e+06	1.92765e+06	1.71027e+06	2.94168e+06	1.33134e+06	1.62841e+06	936060	1.92765e+06	1.87927e+06	3.12116e+06	1.66573e+06	1.71027e+06
High	Master Protein	Q9BGI3	Peroxiredoxin-2 OS=Bos taurus OX=9913 GN=PRDX2 PE=2 SV=1	10.678	14	3	35	3	199	21.9	5.6	50.92	3	1.454	1.258	1.439	0.944	0.902	0.875	0.54	0.33	0.53	-0.08	-0.15	-0.19	0.315179	0.601644	0.502545	0.964749	0.999726	0.656191	0.409022	0.781511	0.58582	0.97219	0.999726	0.744594	2.88235e+06	3.39544e+06	3.59799e+06	3.71924e+06	2.96344e+06	2.88235e+06	1.97113e+06	3.25329e+06	3.39544e+06	3.52892e+06	3.59799e+06	3.60054e+06
High	Master Protein	Q8MJ24	Lysyl oxidase homolog 4 OS=Bos taurus OX=9913 GN=LOXL4 PE=2 SV=1	10.627	4	3	6	3	757	84	7.33	3.81	3	1.146	1.107	2.163	0.943	0.556	0.511	0.2	0.15	1.11	-0.08	-0.85	-0.97	0.831471	0.952961	0.275498	0.799155	0.169348	0.209995	0.891302	0.977189	0.34444	0.844661	0.250928	0.275527	528638	515032	574201	1.11553e+06	315252	528638	700043	515032	495611	1.22504e+06	544358	671136
High	Master Protein	P61286	Polyadenylate-binding protein 1 OS=Bos taurus OX=9913 GN=PABPC1 PE=2 SV=1	10.591	6	4	31	4	636	70.6	9.5	21.3	4	1.137	1.288	1.611	1.004	0.696	0.657	0.19	0.36	0.69	0.01	-0.52	-0.61	0.852204	0.529563	0.597249	0.767524	0.461387	0.454046	0.907068	0.714133	0.67813	0.817927	0.590158	0.545943	802897	1.19504e+06	1.01895e+06	1.47538e+06	802897	728566	1.09221e+06	1.0924e+06	1.19504e+06	1.32203e+06	844161	1.17618e+06
High	Master Protein	Q32PB8	40S ribosomal protein S21 OS=Bos taurus OX=9913 GN=RPS21 PE=3 SV=1	10.577	28	2	18	2	83	9.1	8.5	14.16	2	0.985	1.581	0.659	0.618	1.443	2.119	-0.02	0.66	-0.6	-0.69	0.53	1.08	0.770103	0.118265	0.238903	0.00251716	0.181639	0.0401378	0.846559	0.281518	0.300922	0.00512125	0.268337	0.0555378	1.73747e+06	1.67202e+06	2.81236e+06	1.08324e+06	1.82976e+06	1.73747e+06	1.73526e+06	2.16784e+06	1.67202e+06	1.45027e+06	2.9821e+06	2.67828e+06
High	Master Protein	A0A479JT36	L-lactate dehydrogenase OS=Escherichia coli OX=562 GN=lldD PE=3 SV=1	10.526	10	3	6	3	396	42.7	6.81	10.42	3	4.987	0.882	5.78	5.653	1.571	0.154	2.32	-0.18	2.53	2.5	0.65	-2.7	3.28488e-07	0.273864	0.00184109	1e-17	0.114502	2.79432e-05	8.62845e-07	0.520237	0.00317927	2.74987e-17	0.181064	5.3695e-05	219262	3.09631e+06	193428	2.52159e+06	219262					3.09631e+06		191199
High	Master Protein	Q58CW5	Serine incorporator 2 OS=Bos taurus OX=9913 GN=SERINC2 PE=2 SV=1	10.525	6	1	44	1	452	50.4	6.83	59.52	1	0.609	0.662	0.547	0.981	1.206	1.248	-0.71	-0.59	-0.87	-0.03	0.27	0.32	0.0587952	0.0164469	0.0980663	0.745245	0.408316	0.504555	0.101891	0.0534792	0.135263	0.797321	0.536686	0.599218	4.01238e+06	2.46457e+06	3.28118e+06	1.92028e+06	4.52777e+06	4.01238e+06	2.4251e+06	2.5853e+06	2.44226e+06	2.46457e+06	3.41481e+06	3.28118e+06
High	Master Protein	Q32LE5	Isoaspartyl peptidase/L-asparaginase OS=Bos taurus OX=9913 GN=ASRGL1 PE=2 SV=1	10.501	13	3	10	3	308	32	7.4	12.15	3	1.382	1.259	3.007	1.169	0.367	0.421	0.47	0.33	1.59	0.22	-1.45	-1.25	0.40299	0.598056	0.0949461	0.384904	0.0104936	0.077189	0.500509	0.777863	0.131031	0.480833	0.0207543	0.104822	338022	515358	649860	1.81382e+06	280161	338022	589274	141329	515358	1.5481e+06	649860	892687
High	Master Protein	Q3B7M5	LIM and SH3 domain protein 1 OS=Bos taurus OX=9913 GN=LASP1 PE=2 SV=1	10.484	11	3	31	3	260	29.7	7.03	34.43	3	1.031	1.14	1.552	1.004	0.744	0.722	0.04	0.19	0.63	0.01	-0.43	-0.47	0.887576	0.942291	0.393976	0.625737	0.584091	0.297511	0.932565	0.969984	0.476526	0.693032	0.697297	0.378147	2.7797e+06	3.4075e+06	3631993	4.88754e+06	2.7797e+06	2.64159e+06	6.0069e+06	3.4075e+06	2.68335e+06	6.58909e+06	2.8358e+06	4.2394e+06
High	Master Protein	Q5KR49	Tropomyosin alpha-1 chain OS=Bos taurus OX=9913 GN=TPM1 PE=2 SV=1	10.453	10	3	20	1	284	32.7	4.74	18.54	3	1.527	2.08	2.083	1.479	1.034	0.842	0.61	1.06	1.06	0.56	0.05	-0.25	0.243295	0.00490176	0.40229	0.0264746	0.69689	0.962182	0.335173	0.016844	0.485651	0.0496342	0.797824	0.975085	470412	718185	485633	694379	470412	488655	148295		722773	713627	1.01649e+06	340104
High	Master Protein	P00743	Coagulation factor X OS=Bos taurus OX=9913 GN=F10 PE=1 SV=1	10.422	7	3	6	3	492	54.5	5.52	2.04	3	0.752	0.899	0.772	0.842	0.988	1.206	-0.41	-0.15	-0.37	-0.25	-0.02	0.27	0.234087	0.313362	0.396487	0.43515	0.796039	0.546237	0.322987	0.570047	0.479104	0.526314	0.855034	0.640843	2.80411e+06	1.87949e+06	2.03604e+06	1.77772e+06	2.83411e+06	1.85717e+06	2.80411e+06	1.87949e+06	1.73209e+06	1.98564e+06	2.03604e+06	2.36514e+06
High	Master Protein	Q27991	Myosin-10 OS=Bos taurus OX=9913 GN=MYH10 PE=2 SV=2	10.407	2	3	7	3	1976	229	5.54	0	3	0.993	1.562	2.716	0.561	0.312	0.516	-0.01	0.64	1.44	-0.83	-1.68	-0.95	0.791312	0.131383	0.0965189	0.000839094	0.00256712	0.125577	0.861376	0.306801	0.133165	0.0017891	0.00554809	0.168125	787419	737299	886201	2.09652e+06	471118	787419	789751	317412	737299	2.07504e+06	1.35335e+06	779794
High	Master Protein	P61763	Syntaxin-binding protein 1 OS=Bos taurus OX=9913 GN=STXBP1 PE=1 SV=1	10.389	5	3	19	3	594	67.5	6.96	13.5	3	0.975	0.846	0.884	1.047	0.952	0.906	-0.04	-0.24	-0.18	0.07	-0.07	-0.14	0.745223	0.199085	0.554866	0.528452	0.877479	0.942081	0.823611	0.427574	0.637106	0.60863	0.92317	0.960461	1.19044e+06	1.41603e+06	1.26189e+06	1.64718e+06	1.02733e+06	1.19044e+06	1.29779e+06	1.64677e+06	1.18238e+06	1.41603e+06	1.80409e+06	1.26189e+06
High	Master Protein	Q3ZBV1	IST1 homolog OS=Bos taurus OX=9913 GN=IST1 PE=2 SV=1	10.381	8	3	25	3	364	39.8	5.35	14.79	3	1.46	1.121	1.446	1.386	0.968	0.809	0.55	0.17	0.53	0.47	-0.05	-0.31	0.308518	0.999224	0.495892	0.00470292	0.839909	0.492042	0.401546	0.999224	0.579132	0.0093575	0.891583	0.587206	1.16382e+07	1.61177e+07	1.05846e+07	1.1923e+07	8.00384e+06	1.16382e+07	1.53132e+07	1.72752e+07	1.61177e+07	1.57184e+07	9.50238e+06	1.49874e+07
High	Master Protein	A0A376I560	Enoyl-[acyl-carrier-protein] reductase [NADH] OS=Escherichia coli OX=562 GN=fabI PE=3 SV=1	10.375	17	3	10	3	262	27.9	5.87	15.29	3	1.95	0.755	6.74	2.347	0.262	0.132	0.96	-0.4	2.75	1.23	-1.93	-2.92	0.0476468	0.0716354	0.000295975	1.30851e-06	0.000441845	1.33487e-07	0.0854511	0.186954	0.000588109	3.2743e-06	0.00108564	3.53458e-07	271833	1.17984e+06	154209	3.43731e+06	169469	320911	271833	1.17984e+06	506874	3.42779e+06	128003	154209
High	Master Protein	P00570	Adenylate kinase isoenzyme 1 OS=Bos taurus OX=9913 GN=AK1 PE=1 SV=2	10.322	17	3	10	3	194	21.7	8.32	7.08	3	0.862	0.845	0.827	1.123	1.15	0.987	-0.21	-0.24	-0.27	0.17	0.2	-0.02	0.462895	0.197734	0.466777	0.34839	0.48918	0.836664	0.560082	0.427574	0.549578	0.447776	0.615296	0.897289	1.17039e+06	885923	1.06417e+06	802048	1.27936e+06	1.17039e+06	718927	1.08727e+06	649309	885923	1.06417e+06	1.22919e+06
High	Master Protein	A0A6N7NK57	Elongation factor G OS=Escherichia coli OX=562 GN=fusA PE=3 SV=1	10.284	7	3	3	3	715	78.7	5.16	1.83	3	100	100	100	3.298	0.681	0.08	6.64	6.64	6.64	1.72	-0.55	-3.64	1e-17	1e-17	1e-17	2.03713e-05	0.425446	4.63172e-06	2.84317e-17	5.89808e-17	3.12755e-17	4.94457e-05	0.556242	1.04674e-05		144623	27827.7	546624					30390.6	688232		27827.7
High	Master Protein	A0A0B1MZJ0	Protein ElaB OS=Escherichia coli OX=562 GN=PU06_13005 PE=3 SV=1	10.278	17	1	5	1	101	11.3	5.57	7.66	1	100		100	100	6.255	0.01	6.64		6.64	6.64	2.65	-6.64	1e-17		1e-17	1e-17	3.65945e-08	1e-17	2.84317e-17		3.12755e-17	2.74987e-17	3.01807e-07	3.52929e-17		413632		63552.2				476964	413632	331334
High	Master Protein	A6H7B0	Plasmolipin OS=Bos taurus OX=9913 GN=PLLP PE=2 SV=1	10.211	13	1	27	1	182	19.8	8.84	46.57	1	0.512	1.048	0.925	0.489	0.711	1.132	-0.97	0.07	-0.11	-1.03	-0.49	0.18	0.0135328	0.756465	0.695612	2.37405e-06	0.498857	0.723861	0.0256917	0.879333	0.76389	5.93787e-06	0.625297	0.807075	3.76909e+06	1.72409e+06	3.52472e+06	2.42504e+06	3.82435e+06	3.76909e+06	1.2654e+06	1.72409e+06	1.95818e+06	1.65965e+06	3.52472e+06	1.74845e+06
High	Master Protein	Q58CS7	Charged multivesicular body protein 3 OS=Bos taurus OX=9913 GN=CHMP3 PE=2 SV=4	10.201	13	3	21	3	222	25	5.19	13.85	3	0.903	1.073	1.041	0.903	0.833	0.923	-0.15	0.1	0.06	-0.15	-0.26	-0.12	0.56163	0.840331	0.867178	0.782305	0.820648	0.828761	0.659841	0.928714	0.897749	0.830251	0.874725	0.890679	2.64458e+06	2.51094e+06	2.75153e+06	2.57568e+06	2.64458e+06	2.71816e+06	2.25789e+06	2.10863e+06	2.71919e+06	2.51094e+06	2.79255e+06	2.59033e+06
High	Master Protein	Q3SZ54	Eukaryotic initiation factor 4A-I OS=Bos taurus OX=9913 GN=EIF4A1 PE=2 SV=1	10.185	8	3	17	3	406	46.1	5.48	12.68	3	1.322	1.274	1.36	0.904	0.888	0.96	0.4	0.35	0.44	-0.15	-0.17	-0.06	0.492483	0.561482	0.682286	0.787254	0.966059	0.913377	0.590406	0.739933	0.755254	0.834686	0.982878	0.93698	1.47398e+06	2.60277e+06	2.46672e+06	2.62445e+06	1.47398e+06	1.45495e+06	1.58261e+06	2.14049e+06	2.60277e+06	2.68634e+06	2.61771e+06	2.46672e+06
High	Master Protein	Q29443	Serotransferrin OS=Bos taurus OX=9913 GN=TF PE=2 SV=1	10.173	4	3	34	2	704	77.7	7.08	29.03	3	2.008	0.927	2.252	1.311	0.641	0.462	1.01	-0.11	1.17	0.39	-0.64	-1.11	0.0376385	0.386176	0.320482	0.152331	0.332105	0.243553	0.0686296	0.610152	0.396751	0.226885	0.446669	0.314165	116881	614715	387530	474827	118810	116881	106566	614715	344835	1.42594e+06	347115	387530
High	Master Protein	P10103	High mobility group protein B1 OS=Bos taurus OX=9913 GN=HMGB1 PE=1 SV=3	10.158	12	2	9	2	215	24.9	5.74	13.84	2	2.844	3.473	4.018	0.878	0.709	0.759	1.51	1.8	2.01	-0.19	-0.5	-0.4	0.00120851	2.62539e-07	0.00472046	0.631894	0.494013	0.375218	0.00258628	1.17921e-06	0.00762002	0.693032	0.620084	0.463383	628545	1.96859e+06	2.58e+06	3.52043e+06	628545	874705	493902	1.06444e+06	1.96859e+06	2.89941e+06	2.76642e+06	1.92183e+06
High	Master Protein	A0A6M0Q2B7	Transcription termination factor Rho OS=Escherichia coli OX=562 GN=rho PE=3 SV=1	10.135	8	3	6	1	419	46.9	7.25	6.58	3	100	100	100	1.052	0.758	0.717	6.64	6.64	6.64	0.07	-0.4	-0.48	1e-17	1e-17	1e-17	0.604311	0.621147	0.591312	2.84317e-17	5.89808e-17	3.12755e-17	0.676589	0.729242	0.687114		898119	853597	1.1849e+06				562703	898119	1.64078e+06	953996
High	Master Protein	Q56K14	60S acidic ribosomal protein P1 OS=Bos taurus OX=9913 GN=RPLP1 PE=3 SV=1	10.117	52	2	12	2	114	11.5	4.32	29.91	2	0.822	1.177	0.788	0.699	0.933	1.494	-0.28	0.24	-0.34	-0.52	-0.1	0.58	0.372354	0.826728	0.429868	0.0321401	0.923221	0.250616	0.464184	0.923244	0.516721	0.0586135	0.958126	0.323031	1.53354e+06	1.30399e+06	1.47086e+06	984630	2.30545e+06	963498	1.53354e+06	1.30399e+06	1.56909e+06	1.02787e+06	1.47086e+06	805772
High	Master Protein	Q64L89	Microsomal glutathione S-transferase 1 OS=Bos taurus OX=9913 GN=MGST1 PE=2 SV=1	10.099	19	2	21	2	155	17.6	9.74	40.82	2	0.966	1.265	1.171	0.809	0.602	1.013	-0.05	0.34	0.23	-0.31	-0.73	0.02	0.721231	0.583993	0.861846	0.281541	0.250469	0.993602	0.801734	0.761805	0.894245	0.367965	0.357578	0.995936	6.79792e+06	5.63035e+06	7.27062e+06	7.9704e+06	7.53321e+06	6.79792e+06	4.985e+06	5.12157e+06	5.63035e+06	7.22251e+06	6.30587e+06	7.27062e+06
High	Master Protein	A0A1X3KG34	50S ribosomal subunit assembly factor BipA OS=Escherichia coli H605 OX=656410 GN=bipA PE=3 SV=1	10.058	5	2	15	2	607	67.3	5.33	19.4	2	1.628	1.289	8.445	0.943	0.655	0.219	0.7	0.37	3.08	-0.08	-0.61	-2.19	0.167498	0.526408	8.4991e-07	0.902455	0.363826	2.12393e-06	0.239257	0.710597	2.15075e-06	0.923062	0.483352	4.87087e-06	849557	1.08178e+06	1.03978e+06	6.27996e+06	1.17293e+06	615338		682369	1.08178e+06	8.70714e+06	1.36299e+06	793206
High	Master Protein	Q1JPH6	Eukaryotic translation initiation factor 4H OS=Bos taurus OX=9913 GN=EIF4H PE=2 SV=1	10.051	12	2	11	2	228	25.2	8.1	22.29	2	0.708	0.912	1.087	0.992	0.798	0.878	-0.5	-0.13	0.12	-0.01	-0.33	-0.19	0.163751	0.345618	0.933527	0.69294	0.727538	0.821347	0.235224	0.610152	0.952625	0.749049	0.805987	0.88401	1.97043e+06	2.05498e+06	1.59717e+06	2.19365e+06	2.15263e+06	1.97043e+06	847395	2.29938e+06	2.05498e+06	1.71135e+06	2.22839e+06	1.59717e+06
High	Master Protein	Q3SWY3	Inosine-5'-monophosphate dehydrogenase 2 OS=Bos taurus OX=9913 GN=IMPDH2 PE=2 SV=1	9.965	7	3	11	3	514	55.7	7.31	8.53	3	1.012	1.074	1.111	0.926	0.744	0.872	0.02	0.1	0.15	-0.11	-0.43	-0.2	0.839274	0.844009	0.887098	0.876766	0.584486	0.921589	0.896786	0.932005	0.914435	0.903608	0.697297	0.943325	1.3794e+06	1.62992e+06	1.37247e+06	1.24324e+06	1.3794e+06	1.12133e+06	1.76827e+06	1.46359e+06	1.62992e+06	2.16123e+06	1.37247e+06	1.67531e+06
High	Master Protein	Q5E994	Charged multivesicular body protein 1b OS=Bos taurus OX=9913 GN=CHMP1B PE=2 SV=1	9.962	13	3	48	3	199	22	8.1	76.82	3	0.93	0.937	1.058	1.059	0.917	0.893	-0.11	-0.09	0.08	0.08	-0.12	-0.16	0.628124	0.411378	0.945051	0.378587	0.961841	0.70332	0.726755	0.610152	0.96142	0.480833	0.980844	0.787586	6.16295e+06	6.42645e+06	6.5948e+06	7.91164e+06	6.16295e+06	6.12072e+06	1.02976e+07	6.42645e+06	5.46198e+06	1.03132e+07	5.86474e+06	6.5948e+06
High	Master Protein	Q17QB7	Ras-related protein Rab-30 OS=Bos taurus OX=9913 GN=RAB30 PE=2 SV=1	9.877	9	2	170	1	203	23	4.97	304.56	2	3.502	2.489	3.91	1.336	0.896	0.628	1.81	1.32	1.97	0.42	-0.16	-0.67	8.50038e-05	0.00028237	0.0188507	0.0166418	0.984364	0.270469	0.000196372	0.00103157	0.0284734	0.0313844	0.992351	0.346961	564293	1.97602e+06	1.27674e+06	2.20619e+06	564293	661083	254501	1.97602e+06	1.24244e+06	2.08787e+06	1.52028e+06	1.07221e+06
High	Master Protein	P61356	60S ribosomal protein L27 OS=Bos taurus OX=9913 GN=RPL27 PE=2 SV=2	9.76	21	3	34	3	136	15.8	10.56	51.66	3	1.575	1.483	1.805	1.024	0.862	0.865	0.66	0.57	0.85	0.03	-0.21	-0.21	0.203614	0.203677	0.224624	0.526878	0.897987	0.629875	0.285008	0.427574	0.283715	0.607075	0.939041	0.725993	4.3818e+06	6.48955e+06	5.86513e+06	7.26489e+06	4.5766e+06	4.3818e+06	2.92364e+06	4.41168e+06	6.48955e+06	7.42376e+06	8.58176e+06	5.11007e+06
High	Master Protein	A0A7H5D8I1	Major outer membrane lipoprotein Lpp OS=Escherichia coli OX=562 GN=lpp PE=3 SV=1	9.709	33	2	8	2	78	8.2	8.79	8.01	2	3.061	2.005	8.007	1.961	0.473	0.239	1.61	1	3	0.97	-1.08	-2.07	0.000496894	0.00816535	1.39945e-05	1.0476e-06	0.0668379	3.48508e-05	0.00110128	0.0275141	3.30928e-05	2.62384e-06	0.110886	6.61985e-05	330868	1.73853e+06	877283	3.6955e+06	487966	250297	330868	1.73853e+06	970032	3.66817e+06	877283	665065
High	Master Protein	P62194	26S proteasome regulatory subunit 8 OS=Bos taurus OX=9913 GN=PSMC5 PE=2 SV=1	9.616	8	3	11	3	406	45.6	7.55	5.11	3	1.132	1.209	1.519	0.979	0.878	0.847	0.18	0.27	0.6	-0.03	-0.19	-0.24	0.864676	0.732798	0.685638	0.942023	0.938712	0.884064	0.916245	0.856827	0.755624	0.955777	0.96346	0.914387	677985	835623	902588	1.08024e+06	677985	635494	841036	713951	835623	1.10567e+06	902588	779814
High	Master Protein	D8A6Y8	Malate dehydrogenase OS=Escherichia coli (strain MS 21-1) OX=749527 GN=mdh PE=3 SV=1	9.596	12	3	8	3	334	35.1	6.8	4.2	3	100		100	100	1.864	0.01	6.64		6.64	6.64	0.9	-6.64	1e-17		1e-17	1e-17	0.0389412	1e-17	2.84317e-17		3.12755e-17	2.74987e-17	0.0690298	3.52929e-17		412450		260360				2.00943e+06	412450	320456
High	Master Protein	Q5I3B2	Type II iodothyronine deiodinase OS=Bos taurus OX=9913 GN=DIO2 PE=2 SV=2	9.525	19	3	3	3	269	30.3	7.4	0	3	1.079	1.208	0.959	0.968	1.249	1.27	0.11	0.27	-0.06	-0.05	0.32	0.34	0.99017	0.735551	0.655258	0.946005	0.354538	0.429405	0.992087	0.859661	0.731427	0.958383	0.474025	0.518506	1.07147e+06	1.15415e+06	1.24476e+06	971130	1.07147e+06	1.18408e+06	856583	1.46064e+06	1.0985e+06	1.15415e+06	1.24476e+06	1.33337e+06
High	Master Protein	A1A4Q2	Prolyl-tRNA synthetase associated domain-containing protein 1 OS=Bos taurus OX=9913 GN=PRORSD1 PE=2 SV=1	9.509	19	3	18	3	171	19	6.52	13.14	3	0.935	1.044	0.893	0.917	1.222	1.178	-0.1	0.06	-0.16	-0.12	0.29	0.24	0.64238	0.743472	0.571643	0.790355	0.388092	0.543294	0.732662	0.867022	0.653573	0.837319	0.512833	0.637829	1.5651e+06	1.28854e+06	1.58274e+06	920277	1.82912e+06	1.5651e+06	1.29112e+06	1.71258e+06	1.28854e+06	1.21247e+06	1.58274e+06	1.77203e+06
High	Master Protein	Q58DA7	Glutaredoxin-3 OS=Bos taurus OX=9913 GN=GLRX3 PE=2 SV=1	9.508	9	3	15	3	334	37.3	5.74	17.59	3	0.953	1.006	0.786	1.057	1.161	1.179	-0.07	0.01	-0.35	0.08	0.22	0.24	0.689101	0.620747	0.412906	0.515889	0.472237	0.536528	0.772278	0.796479	0.497754	0.597493	0.595501	0.631652	1.07455e+06	1.21082e+06	1.19781e+06	1.09034e+06	1.07455e+06	1.07373e+06	1.96227e+06	1.30926e+06	1.21082e+06	979895	1.1155e+06	1.51172e+06
High	Master Protein	Q3T004	Serum amyloid P-component OS=Bos taurus OX=9913 GN=APCS PE=2 SV=1	9.498	13	2	5	2	224	25.2	8.32	10.01	2	1.397	1.255	1.216	0.976	1.79	1.347	0.48	0.33	0.28	-0.04	0.84	0.43	0.383958	0.60788	0.791422	0.775438	0.0512756	0.373212	0.477987	0.787051	0.837868	0.824093	0.0887242	0.461536	4.47959e+06	4.91661e+06	5.32001e+06	1.61303e+06	4.47959e+06	4.48657e+06	3.44768e+06	4.91661e+06	4.68649e+06	7.89355e+06	5.59554e+06	5.32001e+06
High	Master Protein	Q2KI07	ADP-ribosylation factor-like protein 8B OS=Bos taurus OX=9913 GN=ARL8B PE=2 SV=1	9.469	15	3	11	3	186	21.5	8.15	7.42	3	0.839	0.726	1.326	1.032	0.645	0.596	-0.25	-0.46	0.41	0.05	-0.63	-0.75	0.409434	0.047581	0.826551	0.687559	0.339996	0.323453	0.507352	0.140526	0.867063	0.743678	0.456154	0.408685	1.14944e+06	819678	998954	1.6932e+06	837322	1.14944e+06	1.36342e+06	819678	720927	1.33548e+06	998954	1.0196e+06
High	Master Protein	Q08E20	S-formylglutathione hydrolase OS=Bos taurus OX=9913 GN=ESD PE=2 SV=1	9.455	13	3	8	3	282	31.5	6.96	3.94	3	0.987	1.033	1.091	1.011	0.861	0.897	-0.02	0.05	0.13	0.02	-0.22	-0.16	0.776021	0.706078	0.831089	0.777506	0.89404	0.991993	0.851736	0.849122	0.869657	0.825805	0.936355	0.994713	1.32468e+06	715106	1.18325e+06	761455	1.32468e+06	1.34293e+06	1.17174e+06	659388	715106	757378	1.18325e+06	1.55325e+06
High	Master Protein	Q3T057	60S ribosomal protein L23 OS=Bos taurus OX=9913 GN=RPL23 PE=2 SV=2	9.416	19	3	51	3	140	14.9	10.51	36.08	3	1.211	1.161	1.083	0.863	1.184	1.21	0.28	0.21	0.12	-0.21	0.24	0.28	0.691592	0.876687	0.989954	0.54567	0.438612	0.575809	0.774421	0.955454	0.992312	0.620288	0.571668	0.671078	3.09409e+06	3.10081e+06	3.48295e+06	2.82653e+06	2.55757e+06	3.09409e+06	4.00578e+06	2.64397e+06	3.10081e+06	3.79225e+06	3.48295e+06	2.82264e+06
High	Master Protein	Q3MHL7	T-complex protein 1 subunit zeta OS=Bos taurus OX=9913 GN=CCT6A PE=1 SV=3	9.409	6	3	17	3	531	57.9	6.76	16.78	3	1.124	1.165	1.202	1.041	0.788	0.841	0.17	0.22	0.27	0.06	-0.34	-0.25	0.88274	0.863139	0.980602	0.641318	0.70211	0.870857	0.929126	0.945027	0.985259	0.702353	0.797824	0.912523	1.2009e+06	1.02044e+06	858532	986647	960144	1.2009e+06	1.43593e+06	1.02044e+06	887566	1.98867e+06	858532	1.01969e+06
High	Master Protein	Q2HJ33	Obg-like ATPase 1 OS=Bos taurus OX=9913 GN=OLA1 PE=2 SV=1	9.35	10	3	10	3	396	44.7	7.81	3.49	3	0.883	1.014	0.88	1.058	1.027	1.113	-0.18	0.02	-0.19	0.08	0.04	0.15	0.512757	0.645048	0.561574	0.4481	0.710934	0.652612	0.607628	0.819198	0.643783	0.533086	0.797824	0.741026	915586	1.56807e+06	1.48345e+06	1.40837e+06	862740	915586	973844	1.56807e+06	1.65713e+06	1.42307e+06	1.48345e+06	1.82932e+06
High	Master Protein	P20004	Aconitate hydratase, mitochondrial OS=Bos taurus OX=9913 GN=ACO2 PE=1 SV=4	9.339	6	3	7	3	780	85.3	7.83	4.6	3	3.861	4.614	13.523	0.945	0.404	0.408	1.95	2.21	3.76	-0.08	-1.31	-1.29	2.09383e-05	1.17771e-10	5.0405e-05	0.812291	0.0223117	0.131831	5.23997e-05	6.70839e-10	0.000107788	0.856207	0.0419165	0.17613	38159.8	326636	176063	999875			38159.8	326636	147325	938256	148751	176063
High	Master Protein	A0A0K4SS78	Alkyl hydroperoxide reductase C OS=Escherichia coli OX=562 GN=ahpC PE=3 SV=1	9.307	9	2	12	2	187	20.8	5.17	25.13	2	2.768	0.796	6.534	2.167	0.447	0.12	1.47	-0.33	2.71	1.12	-1.16	-3.05	0.00164978	0.118586	1.65633e-05	2.23707e-08	0.0458686	4.50604e-11	0.00351655	0.281518	3.90394e-05	5.67645e-08	0.0798769	1.39851e-10	1.11332e+06	1.58074e+06	1.04504e+06	8.43454e+06	1.40334e+06	883242		889964	1.58074e+06	1.12669e+07	1.46712e+06	1.04504e+06
High	Master Protein	Q3ZBA8	Protein NDRG2 OS=Bos taurus OX=9913 GN=NDRG2 PE=2 SV=1	9.263	10	2	9	2	357	39.2	5.78	14.81	2	0.88	0.618	0.62	1.364	1.117	0.809	-0.18	-0.69	-0.69	0.45	0.16	-0.31	0.505269	0.00661343	0.195224	0.107201	0.542559	0.908052	0.603434	0.0225897	0.255858	0.177144	0.672323	0.932638	614143	585562	331693	613572	614143	469108	665261	460735	585562	639956	331693	552929
High	Master Protein	Q2KJG2	Ubiquitin-fold modifier 1 OS=Bos taurus OX=9913 GN=UFM1 PE=3 SV=1	9.243	51	2	14	2	85	9.2	9.31	23.22	2	0.395	0.79	0.63	0.594	0.578	0.956	-1.34	-0.34	-0.67	-0.75	-0.79	-0.07	0.000867538	0.11079	0.22214	0.00260637	0.205793	0.885417	0.00185854	0.26714	0.280647	0.00529876	0.302457	0.914924	1.43019e+06	892667	926348	810201	1.5862e+06	1.43019e+06	746945	911006	892667	842712	926348	1.3063e+06
High	Master Protein	A0A6N7NIJ6	30S ribosomal protein S7 OS=Escherichia coli OX=562 GN=rpsG PE=3 SV=1	9.236	21	3	27	3	156	17.6	10.15	48.62	3	3.012	1.845	13.462	1.381	0.241	0.151	1.59	0.88	3.75	0.47	-2.05	-2.73	0.000606602	0.0233937	1.49961e-09	0.00511527	0.000178099	3.98223e-09	0.0013422	0.0742535	4.54927e-09	0.0101222	0.000509725	1.12544e-08	935773	3.20313e+06	2.39206e+06	1.41976e+07	2.99789e+06	935773	753378	2.95047e+06	3.20313e+06	2.08207e+07	2.96468e+06	2.39206e+06
High	Master Protein	Q3T133	Transmembrane emp24 domain-containing protein 9 OS=Bos taurus OX=9913 GN=TMED9 PE=1 SV=1	9.217	13	2	16	2	235	27.3	7.93	28.4	2	1.171	1.431	1.585	0.651	0.587	0.906	0.23	0.52	0.66	-0.62	-0.77	-0.14	0.776833	0.267525	0.494414	0.00831697	0.222795	0.77996	0.852031	0.520237	0.577674	0.0160249	0.324896	0.849102	1.55985e+06	1.82633e+06	2.65081e+06	2.24076e+06	1.55985e+06	1.97264e+06	399823	986095	1.83689e+06	1.82633e+06	2.8225e+06	1.80488e+06
High	Master Protein	A2VE13	Protein MAL2 OS=Bos taurus OX=9913 GN=MAL2 PE=1 SV=1	9.078	19	2	40	2	176	19.1	7.74	38.34	2	0.802	0.873	0.682	0.915	1.141	1.274	-0.32	-0.2	-0.55	-0.13	0.19	0.35	0.329764	0.253345	0.260221	0.857074	0.504002	0.473004	0.4265	0.499065	0.326309	0.887787	0.630649	0.567139	7.55918e+06	6.87636e+06	5.3456e+06	4.9634e+06	7.55918e+06	1.04812e+07	595341	6.98226e+06	6.87636e+06	4.90576e+06	9.11751e+06	5.3456e+06
High	Master Protein	Q2HJ97	Prohibitin-2 OS=Bos taurus OX=9913 GN=PHB2 PE=2 SV=1	9.078	10	3	15	3	299	33.3	9.85	13.65	3	1.042	1.034	1.799	1.022	0.576	0.562	0.06	0.05	0.85	0.03	-0.8	-0.83	0.917059	0.709287	0.380033	0.638431	0.201523	0.160364	0.955441	0.849122	0.460544	0.699757	0.296421	0.212973	900738	1.11627e+06	1.50188e+06	2.42646e+06	900738	694384	2.22376e+06	607459	1.11627e+06	3.0653e+06	1.2176e+06	1.50188e+06
High	Master Protein	Q3MHN0	Proteasome subunit beta type-6 OS=Bos taurus OX=9913 GN=PSMB6 PE=1 SV=1	9.052	13	3	13	3	239	25.5	5.02	10.95	3	1.102	1.114	1.22	0.967	0.862	0.866	0.14	0.16	0.29	-0.05	-0.21	-0.21	0.933982	0.973783	0.952999	0.923736	0.897797	0.834876	0.966326	0.988414	0.968142	0.940216	0.939041	0.895935	1.19346e+06	1.39748e+06	1.3409e+06	1.67092e+06	1.19346e+06	1.08827e+06	1.39586e+06	1.13271e+06	1.39748e+06	1.6779e+06	1.3099e+06	1.3951e+06
High	Master Protein	Q32LM0	Endophilin-B1 OS=Bos taurus OX=9913 GN=SH3GLB1 PE=2 SV=1	9.033	8	3	15	3	365	40.8	6.2	3.98	3	1.204	1.297	0.998	0.99	1.121	1.249	0.27	0.37	0	-0.02	0.17	0.32	0.706965	0.508974	0.715808	0.801752	0.535545	0.457736	0.788957	0.696481	0.772441	0.847075	0.665779	0.549735	1.16606e+06	1.17038e+06	1.44706e+06	1.05908e+06	562702	1.16606e+06	2.16732e+06	1.587e+06	1.17038e+06	795431	782591	1.59744e+06
High	Master Protein	Q3ZCF5	Ornithine aminotransferase, mitochondrial OS=Bos taurus OX=9913 GN=OAT PE=2 SV=1	9.003	6	2	12	2	439	48	6.54	17.72	2	1.424	1.461	3.872	0.974	0.405	0.378	0.51	0.55	1.95	-0.04	-1.3	-1.4	0.350208	0.228384	0.022269	0.996846	0.0229222	0.0254848	0.444452	0.454151	0.0327836	0.997398	0.0430336	0.0358637	503645	732860	784514	2.10692e+06	499677	503645	743719	674470	732860	2.71805e+06	740357	828081
High	Master Protein	Q9XSK2	CD63 antigen OS=Bos taurus OX=9913 GN=CD63 PE=2 SV=4	8.999	4	1	12	1	237	25.7	7.65	20.44	1	1.517	1.727	3.086	0.678	0.492	0.616	0.6	0.79	1.63	-0.56	-1.02	-0.7	0.251606	0.0492274	0.0122871	0.0185822	0.0845958	0.124899	0.346176	0.143286	0.0191727	0.0349828	0.139369	0.167262	2.0018e+06	2.17015e+06	3201089	5.20025e+06	1.36261e+06	2.0018e+06	2.04268e+06	2.17015e+06	2.06765e+06	7.99731e+06	3.52833e+06	3.05788e+06
High	Master Protein	P10279	Major prion protein OS=Bos taurus OX=9913 GN=PRNP PE=1 SV=2	8.976	8	2	14	2	264	28.6	9.35	12.5	2	1.149	1.099	0.955	1.063	1.101	0.941	0.2	0.14	-0.07	0.09	0.14	-0.09	0.824968	0.92423	0.678229	0.379856	0.569956	0.98509	0.88618	0.959095	0.752519	0.480833	0.697297	0.99207	1.87068e+06	2.15131e+06	1.77977e+06	1.69047e+06	1.87068e+06	1.7853e+06	2.22772e+06	1.90465e+06	2.15131e+06	2.17863e+06	1.77977e+06	1.52588e+06
High	Master Protein	P07688	Cathepsin B OS=Bos taurus OX=9913 GN=CTSB PE=1 SV=5	8.973	9	3	13	3	335	36.6	6.06	11.01	3	1.725	1.816	10.266	0.991	0.163	0.171	0.79	0.86	3.36	-0.01	-2.62	-2.55	0.115588	0.028221	7.49575e-07	0.878291	1.1168e-06	2.27306e-07	0.186306	0.0892919	1.91217e-06	0.904663	7.59672e-06	5.95109e-07	379231	797468	1.02178e+06	4.36256e+06	372440	379231	491509	509867	797468	5.73724e+06	791928	1.02765e+06
High	Master Protein	P02638	Protein S100-B OS=Bos taurus OX=9913 GN=S100B PE=1 SV=2	8.901	33	2	6	2	92	10.7	4.59	8.93	2	0.128	0.649	0.232	0.157	0.489	2.796	-2.96	-0.62	-2.11	-2.67	-1.03	1.48	1.45617e-12	0.0127808	0.00247466	9.85567e-12	0.0816167	0.0256773	4.13574e-12	0.0422816	0.00401269	2.57683e-11	0.134583	0.0361146	1.0716e+06	85515.5	142447	155777	904555	1.26949e+06		13945.7	85515.5	229825	1.93643e+06	10478.7
High	Master Protein	A0JNP2	Secretoglobin family 1D member OS=Bos taurus OX=9913 GN=SCGB1D PE=3 SV=2	8.835	20	2	74	2	102	11.3	8.16	99.08	2	0.865	1.169	0.803	0.871	1.118	1.366	-0.21	0.23	-0.32	-0.2	0.16	0.45	0.468164	0.851184	0.464326	0.588845	0.541044	0.3496	0.566073	0.936044	0.548046	0.661368	0.670711	0.438263	2.84016e+07	2.19139e+07	1.96113e+07	1.678e+07	1.92941e+07	2.84016e+07	3.28082e+07	3.31095e+07	1.6417e+07	2.19139e+07	3.8629e+07	1.86118e+07
High	Master Protein	Q56JV1	40S ribosomal protein S26 OS=Bos taurus OX=9913 GN=RPS26 PE=3 SV=3	8.821	21	2	14	2	115	13	11	12.76	2	0.916	1.257	1.944	0.713	0.6	0.647	-0.13	0.33	0.96	-0.49	-0.74	-0.63	0.594282	0.603333	0.163666	0.0471072	0.245903	0.167155	0.692574	0.782941	0.21986	0.0824147	0.351613	0.221761	5.44013e+06	9.54322e+06	9.67658e+06	2.66749e+07	5.33592e+06	9.09662e+06	5.44013e+06	6.89528e+06	9.54322e+06	2.60749e+07	1.07231e+07	9.20791e+06
High	Master Protein	A0A6M0PXX8	Elongation factor G OS=Escherichia coli OX=562 GN=fusA PE=3 SV=1	8.778	3	2	20	1	700	77.6	5.45	42.06	2	1.971	1.566	9.992	1.131	0.197	0.166	0.98	0.65	3.32	0.18	-2.34	-2.59	0.0437429	0.128595	9.9342e-08	0.189188	1.54684e-05	2.24861e-08	0.0794083	0.303655	2.77071e-07	0.275868	6.65982e-05	6.16442e-08	1.26368e+06	1.87593e+06	1.97876e+06	1.19129e+07	1.26368e+06	897815	1.57827e+06	1.76939e+06	1.87593e+06	1.29208e+07	2.37798e+06	1.56456e+06
High	Master Protein	Q08DA1	Sodium/potassium-transporting ATPase subunit alpha-1 OS=Bos taurus OX=9913 GN=ATP1A1 PE=1 SV=1	8.743	3	3	6	3	1021	112.6	5.53	1.8	3	2.476	1.644	5.291	0.94	0.347	0.311	1.31	0.72	2.4	-0.09	-1.53	-1.69	0.00550961	0.0814258	0.0134284	0.768702	0.00653369	0.0205023	0.011359	0.211538	0.0209277	0.8187	0.0130458	0.0290757	111977	355737	436811	1.17977e+06	283399	111977	54516.6	134962	355737	1.30431e+06	462565	172572
High	Master Protein	Q3ZBK6	U6 snRNA-associated Sm-like protein LSm4 OS=Bos taurus OX=9913 GN=LSM4 PE=2 SV=1	8.738	6	1	1783	1	139	15.3	9.99	3269.35	1	0.784	0.838	0.798	0.928	0.948	1.1	-0.35	-0.26	-0.33	-0.11	-0.08	0.14	0.293289	0.183706	0.455384	0.935657	0.886844	0.791928	0.386714	0.410945	0.544155	0.950386	0.930907	0.858299	4.15106e+09	4.3496e+09	3.47769e+09	4.95601e+09	4.15106e+09	4.01814e+09	5.54666e+09	4.60842e+09	4.3496e+09	4.03118e+09	3.47769e+09	3.3758e+09
High	Master Protein	sp	HBB_HUMAN	8.683	16	2	16	1	146	15.9	7.28	31.86	2	1.297	1.546	1.2	0.897	1.055	1.193	0.38	0.63	0.26	-0.16	0.08	0.26	0.531757	0.14394	0.815395	0.748041	0.654897	0.605945	0.627363	0.329977	0.857732	0.799838	0.760873	0.701411	2.92153e+06	3.79067e+06	4.18396e+06	3.50596e+06	3.09869e+06	2.92153e+06	2.31897e+06	2.74519e+06	3.79067e+06	4.29933e+06	4.79037e+06	3.61631e+06
High	Master Protein	P81019	Seminal plasma protein BSP-30 kDa OS=Bos taurus OX=9913 PE=1 SV=2	8.662	17	2	9	2	183	21.3	6.01	4.05	2	0.769	0.844	0.831	0.82	0.701	0.883	-0.38	-0.25	-0.27	-0.29	-0.51	-0.18	0.265211	0.194488	0.435163	0.328231	0.473961	0.956699	0.363493	0.425996	0.522589	0.423372	0.597536	0.971111	556681	500302	546825	608061	841053	556681	290783	500302	627066	391676	573484	546825
High	Master Protein	P00974	Pancreatic trypsin inhibitor OS=Bos taurus OX=9913 PE=1 SV=2	8.657	13	1	61	1	100	10.9	8.84	89.19	1	0.133	0.086	0.135	1.416	1.001	0.739	-2.91	-3.54	-2.89	0.5	0	-0.44	3.81917e-12	1e-17	5.18319e-07	0.00285657	0.766668	0.331781	1.08412e-11	5.89808e-17	1.32424e-06	0.00580308	0.834685	0.41828	2.05155e+07	3.78194e+06	2.79001e+06	3.77788e+06	3.52234e+07	2.05155e+07	1.9096e+07	2.54929e+06	4.30188e+06	3.78194e+06	631355	2.79001e+06
High	Master Protein	D6I7F3	Lon protease OS=Escherichia coli B185 OX=550676 GN=lon PE=2 SV=1	8.605	3	2	4	2	799	89.1	6.39	6.48	2	1.108	1.038	1.473	1.091	0.802	0.743	0.15	0.05	0.56	0.13	-0.32	-0.43	0.921497	0.723232	0.71754	0.436394	0.737467	0.646734	0.955441	0.849122	0.772441	0.526314	0.809233	0.735656	887758	1.17398e+06	810122	1.31871e+06	887758	1.08423e+06	582013	1.19092e+06	1.17398e+06	964402	1.12817e+06	810122
High	Master Protein	Q2TBW8	60S ribosomal protein L10-like OS=Bos taurus OX=9913 GN=RPL10L PE=2 SV=1	8.604	17	2	9	2	214	24.6	10.18	12.85	2	0.703	0.726	0.68	0.968	1.033	0.962	-0.51	-0.46	-0.56	-0.05	0.05	-0.06	0.156693	0.0474075	0.260032	0.871146	0.698636	0.997395	0.227448	0.140117	0.326154	0.899044	0.797824	0.99798	2.12855e+06	1.39689e+06	1.89817e+06	1.98254e+06	2.12855e+06	1.94597e+06	3.32842e+06	1.39689e+06	1.36725e+06	2.46094e+06	1.89817e+06	1.92222e+06
High	Master Protein	Q3ZBG0	Proteasome subunit alpha type-7 OS=Bos taurus OX=9913 GN=PSMA7 PE=1 SV=1	8.587	10	2	12	2	248	27.9	8.46	5.86	2	1.838	1.988	1.924	0.835	0.798	0.997	0.88	0.99	0.94	-0.26	-0.33	0	0.0742595	0.00912076	0.475666	0.376629	0.728351	0.805418	0.128027	0.0303746	0.558872	0.479523	0.806723	0.87126	412293	757932	819738	778943	412293	528745	262900	513096	757932	812126	1.01464e+06	614811
High	Master Protein	Q56JX3	60S ribosomal protein L31 OS=Bos taurus OX=9913 GN=RPL31 PE=2 SV=1	8.582	18	2	31	2	125	14.5	10.54	53.45	2	0.677	1.015	0.761	0.859	0.878	1.179	-0.56	0.02	-0.39	-0.22	-0.19	0.24	0.123552	0.647929	0.388778	0.524679	0.93837	0.63299	0.193399	0.821849	0.470802	0.604798	0.963362	0.728928	5.32832e+06	4.86226e+06	5.34248e+06	4.44697e+06	5.32832e+06	3.81381e+06	7.32693e+06	4.24583e+06	4.86226e+06	4.99254e+06	6.07427e+06	5.33766e+06
High	Master Protein	sp	K1H1_HUMAN	8.553	7	3	29	2	416	47.2	4.92	43.83	3		100		0.01		100		6.64		-6.64		6.64		1e-17		1e-17		1e-17		5.89808e-17		2.74987e-17		3.52929e-17			424988									424988
High	Master Protein	Q2KHU0	Phosphoserine phosphatase OS=Bos taurus OX=9913 GN=PSPH PE=2 SV=1	8.544	13	3	14	3	225	24.8	5.33	23.28	3	0.987	0.987	0.887	0.868	1.109	1.279	-0.02	-0.02	-0.17	-0.2	0.15	0.35	0.776284	0.560578	0.621453	0.57458	0.557443	0.46564	0.851778	0.739474	0.700136	0.647178	0.688882	0.558702	7.12088e+06	4.08929e+06	5.38016e+06	4.07816e+06	4.54495e+06	8.63937e+06	7.12088e+06	3.8535e+06	4.08929e+06	4.63524e+06	5.23473e+06	6.10648e+06
High	Master Protein	P05785	Keratin, type I cytoskeletal 14 (Fragment) OS=Bos taurus OX=9913 GN=KRT14 PE=2 SV=1	8.539	35	2	8	1	93	10.7	6.3	8.04	2	1.388	0.071	0.048	19.668	29.222	1.486	0.47	-3.82	-4.4	4.3	4.87	0.57	0.395319	1e-17	1.35421e-09	1e-17	1e-17	0.291543	0.491324	5.89808e-17	4.11065e-09	2.74987e-17	1.00462e-16	0.372782	1.97507e+06	2.74161e+06	139398	93820.4	2.18092e+06	1.78865e+06		2.68748e+06	2.79683e+06
High	Master Protein	Q2YDE4	Proteasome subunit alpha type-6 OS=Bos taurus OX=9913 GN=PSMA6 PE=1 SV=1	8.514	9	2	11	2	246	27.4	6.76	12.53	2	2.924	1.455	6.473	0.998	0.957	0.867	1.55	0.54	2.69	0	-0.06	-0.21	0.00086776	0.23568	1.83286e-05	0.653918	0.865498	0.635498	0.00185854	0.467961	4.30193e-05	0.712601	0.913395	0.730635	1.42503e+06	8.31191e+06	6.49701e+06	8.491e+06	1.33561e+06	1.42503e+06	1.97669e+06	8.52643e+06	8.31191e+06	7.76988e+06	1.0232e+06	7.99826e+06
High	Master Protein	A7Z035	Clathrin interactor 1 OS=Bos taurus OX=9913 GN=CLINT1 PE=2 SV=1	8.513	4	2	11	2	643	70.5	6.58	9.66	2	1.444	1.423	1.437	0.917	1.059	1.163	0.53	0.51	0.52	-0.12	0.08	0.22	0.325989	0.279067	0.815679	0.814839	0.64835	0.564183	0.422027	0.528862	0.857796	0.858058	0.755042	0.658759	504862	1.11747e+06	1.36701e+06	1.05736e+06	496254	504862	671058	1.06386e+06	1.11747e+06	1.45296e+06	684742	1.40749e+06
High	Master Protein	Q3T178	Vacuolar protein sorting-associated protein 28 homolog OS=Bos taurus OX=9913 GN=VPS28 PE=2 SV=1	8.501	18	2	6	2	221	25.5	5.54	4.1	2	0.839	0.986	0.991	0.786	0.781	1.009	-0.25	-0.02	-0.01	-0.35	-0.36	0.01	0.409638	0.556354	0.635078	0.20676	0.682734	0.738812	0.507352	0.734387	0.712681	0.295236	0.786656	0.816912	429145	408401	526374	532605	429145	428087	794043	408401	270176	666452	422532
High	Master Protein	P13752	BOLA class I histocompatibility antigen, alpha chain BL3-6 OS=Bos taurus OX=9913 PE=2 SV=1	8.481	6	2	39	1	360	40.3	5.6	45.53	2	1.017	0.991	1.375	1.126	0.724	0.651	0.02	-0.01	0.46	0.17	-0.47	-0.62	0.853212	0.572862	0.757738	0.278245	0.531391	0.367496	0.907549	0.752199	0.808649	0.365863	0.661197	0.455126	1.22767e+06	1.22162e+06	1216747	1.68809e+06	1.22767e+06	1.41309e+06	550984	1.22162e+06	1.08332e+06	1.43727e+06	1.22228e+06	962033
High	Master Protein	P17870	Beta-arrestin-1 OS=Bos taurus OX=9913 GN=ARRB1 PE=1 SV=1	8.464	10	3	5	3	418	47.1	6.29	2.35	3	1.997	1.329	1.381	1.249	1.281	0.899	1	0.41	0.47	0.32	0.36	-0.15	0.03927	0.440699	0.870759	0.115401	0.317934	0.996671	0.0715801	0.628917	0.900349	0.177352	0.429096	0.997645	621817	924671	815829	957789	621817	616119	712864	956109	622214	924671	795888	1.08382e+06
High	Master Protein	P01035	Cystatin-C OS=Bos taurus OX=9913 GN=CST3 PE=1 SV=2	8.452	11	1	17	1	148	16.3	9.04	5.73	1	1.374	1.503	0.558	0.821	2.212	3.21	0.46	0.59	-0.84	-0.28	1.15	1.68	0.41398	0.182253	0.122955	0.324521	0.0107542	0.00298583	0.512018	0.40837	0.166366	0.419086	0.0212464	0.00447219	1.14811e+06	1.57793e+06	1.54883e+06	482557	1.2838e+06	1.14811e+06	173251	1.58447e+06	1.57793e+06	399471	1.54883e+06	1.35075e+06
High	Master Protein	A0A0K4NZE5	UvrABC system protein A OS=Escherichia coli OX=562 GN=uvrA PE=3 SV=1	8.444	3	2	4	2	940	103.8	6.64	6.16	2	1.907	1.481	2.71	1.148	0.898	0.547	0.93	0.57	1.44	0.2	-0.16	-0.87	0.0564842	0.205167	0.194838	0.632168	0.989566	0.36406	0.0980135	0.427574	0.255419	0.693032	0.992351	0.451199	119524	246362	141502	989119	81301.5	271384	119524	110951	246362	1.30408e+06	141502	450854
High	Master Protein	A0A090BZW5	30S ribosomal protein S5 OS=Escherichia coli OX=562 GN=rpsE PE=1 SV=1	8.44	14	2	10	2	167	17.5	10.23	15.01	2	1.762	1.622	7.427	1.21	0.172	0.164	0.82	0.7	2.89	0.27	-2.54	-2.61	0.100319	0.0930806	1.82717e-05	0.360255	2.37593e-06	1.70256e-07	0.165333	0.232876	4.29059e-05	0.461167	1.5767e-05	4.46203e-07	440228	434230	330800	4.18924e+06	440228	391902	478888	375433	434230	3.90281e+06	817877	327929
High	Master Protein	Q2YDE9	Testin OS=Bos taurus OX=9913 GN=TES PE=2 SV=1	8.361	6	2	14	2	421	48	7.78	13.67	2	0.692	0.896	0.676	0.859	1.014	1.418	-0.53	-0.16	-0.57	-0.22	0.02	0.5	0.142709	0.305864	0.251496	0.523261	0.739923	0.29338	0.215049	0.560237	0.315996	0.603421	0.811437	0.374849	3.72868e+06	2.78362e+06	4.54384e+06	2.65747e+06	3.72868e+06	3.63777e+06	7.89497e+06	2.78362e+06	2.42522e+06	5.19127e+06	3.11961e+06	4.54384e+06
High	Master Protein	O02691	3-hydroxyacyl-CoA dehydrogenase type-2 OS=Bos taurus OX=9913 GN=HSD17B10 PE=1 SV=3	8.355	11	2	2	2	261	27.1	8.28	3.4	2	1.183	1.06	1.679	1.055	0.715	0.559	0.24	0.08	0.75	0.08	-0.48	-0.84	0.750451	0.797151	0.592388	0.640309	0.510304	0.27107	0.828191	0.90711	0.674151	0.701389	0.63744	0.347558	492851	787504	668586	1.11576e+06	492851	419175	933621	571317	787504	1.10454e+06	966186	668586
High	Master Protein	Q58DU5	Proteasome subunit alpha type-3 OS=Bos taurus OX=9913 GN=PSMA3 PE=1 SV=3	8.298	9	2	6	2	255	28.4	5.33	3.98	2	1.133	1.118	1.003	0.845	0.903	0.948	0.18	0.16	0	-0.24	-0.15	-0.08	0.862404	0.987828	0.751848	0.428329	0.99599	0.963801	0.915288	0.992717	0.803892	0.522047	0.997274	0.976192	1.42844e+06	1.15585e+06	2.02869e+06	2.00072e+06	1.42844e+06	1.3519e+06	2.08854e+06	1.15585e+06	985695	2.04908e+06	1.88906e+06	2.32025e+06
High	Master Protein	Q3SWZ6	Ribosome maturation protein SBDS OS=Bos taurus OX=9913 GN=SBDS PE=2 SV=1	8.285	10	3	19	3	250	28.7	8.75	14.83	3	1.114	1.59	1.114	0.737	1.146	1.498	0.16	0.67	0.16	-0.44	0.2	0.58	0.906877	0.111985	0.867151	0.0814766	0.495512	0.243487	0.949301	0.269533	0.897749	0.140147	0.621534	0.314159	1.04504e+06	1.11001e+06	1.50034e+06	930695	1.0675e+06	1.04504e+06	1.01465e+06	1.02594e+06	1.29674e+06	1.11001e+06	1.86341e+06	1.50034e+06
High	Master Protein	Q3MHE8	Signal recognition particle receptor subunit alpha OS=Bos taurus OX=9913 GN=SRPRA PE=2 SV=1	8.284	6	3	5	3	639	69.9	9	4.98	3	0.594	1.387	0.344	0.726	0.88	1.13	-0.75	0.47	-1.54	-0.46	-0.18	0.18	0.0484757	0.333975	0.0199284	0.0595285	0.944941	0.639099	0.0868794	0.602741	0.0300831	0.103578	0.968462	0.733817	1.51249e+06	909590	2.4583e+06	827520	1.51249e+06	1.57991e+06	1.35624e+06	576769	909590	1.45041e+06	2.4583e+06	2.4528e+06
High	Master Protein	A6QQ93	Protein shisa-like-2B OS=Bos taurus OX=9913 GN=SHISAL2B PE=2 SV=1	8.284	22	2	13	2	161	17.9	6.71	0	2	0.823	0.934	0.552	0.891	1.188	1.56	-0.28	-0.1	-0.86	-0.17	0.25	0.64	0.373079	0.404774	0.132258	0.598191	0.433324	0.230623	0.464979	0.610152	0.178523	0.67029	0.56559	0.301665	788800	567941	630989	295783	836732	788800	188097	593504	480338	567941	630989	762092
High	Master Protein	Q3T0I5	Mitochondrial fission 1 protein OS=Bos taurus OX=9913 GN=FIS1 PE=2 SV=1	8.238	16	2	25	2	152	16.9	9.01	29.23	2	0.895	0.766	0.638	1.157	1.478	1.338	-0.16	-0.38	-0.65	0.21	0.56	0.42	0.540598	0.0822844	0.19811	0.128673	0.160021	0.384721	0.63639	0.211914	0.259169	0.194263	0.237756	0.472459	5.19335e+06	4.91575e+06	4.16679e+06	3.06077e+06	5.19335e+06	4.85384e+06	6.99547e+06	4.91575e+06	5.09474e+06	4.3062e+06	4.16679e+06	4.11827e+06
High	Master Protein	P13619	ATP synthase F(0) complex subunit B1, mitochondrial OS=Bos taurus OX=9913 GN=ATP5PB PE=1 SV=2	8.204	8	2	10	2	256	28.8	9.41	6.2	2	1.469	1.082	3.357	1.142	0.439	0.352	0.55	0.11	1.75	0.19	-1.19	-1.51	0.299216	0.86829	0.0869496	0.511994	0.0405388	0.052024	0.390676	0.948709	0.120159	0.595239	0.0717917	0.0717713	240774	465940	309657	1.19396e+06	240774	238072	330140	219922	465940	1.74818e+06	309657	520852
High	Master Protein	A3KMV5	Ubiquitin-like modifier-activating enzyme 1 OS=Bos taurus OX=9913 GN=UBA1 PE=2 SV=1	8.201	3	2	8	2	1058	117.8	5.77	3.61	2	1.368	1.266	1.778	1.008	0.65	0.647	0.45	0.34	0.83	0.01	-0.62	-0.63	0.422685	0.580549	0.564624	0.835095	0.351189	0.491615	0.521097	0.758551	0.646693	0.868088	0.47001	0.586843	542747	834924	709477	848205	527605	749322	542747	649457	953746	834924	709477	935985
High	Master Protein	Q27970	Calpain-1 catalytic subunit OS=Bos taurus OX=9913 GN=CAPN1 PE=1 SV=3	8.162	4	3	16	3	716	82.2	5.59	8.34	3	1.297	1.404	1.412	0.87	0.69	0.979	0.37	0.49	0.5	-0.2	-0.53	-0.03	0.533183	0.306825	0.771988	0.529776	0.447231	0.86243	0.628768	0.561224	0.821427	0.609895	0.580812	0.912523	1.03308e+06	1.26956e+06	1.42872e+06	1.35362e+06	1.03308e+06	1.1348e+06	949826	1.26956e+06	1.55525e+06	1.05192e+06	1.42872e+06	1.23449e+06
High	Master Protein	Q2NKZ1	T-complex protein 1 subunit eta OS=Bos taurus OX=9913 GN=CCT7 PE=1 SV=1	8.158	4	2	20	2	543	59.4	7.2	3.92	2	0.785	0.992	1.081	0.862	0.778	0.947	-0.35	-0.01	0.11	-0.21	-0.36	-0.08	0.295048	0.576282	0.871131	0.524032	0.673549	0.971736	0.388936	0.7552	0.900549	0.604181	0.777558	0.982868	1.41458e+06	1.23771e+06	1.33899e+06	1.58834e+06	1.2723e+06	1.41458e+06	1.63814e+06	1.23771e+06	1.06159e+06	1.33659e+06	1.19372e+06	1.33899e+06
High	Master Protein	Q0P5F3	Protein lin-7 homolog C OS=Bos taurus OX=9913 GN=LIN7C PE=2 SV=1	8.145	11	2	13	2	197	21.8	8.43	15.4	2	1.119	0.964	1.225	1.159	0.946	0.768	0.16	-0.05	0.29	0.21	-0.08	-0.38	0.895349	0.490035	0.967499	0.205498	0.891036	0.690415	0.939072	0.679681	0.975866	0.293801	0.933999	0.776376	1.15385e+06	1.27452e+06	1.18206e+06	1.41052e+06	1.21999e+06	1.04049e+06	1.15385e+06	1.27452e+06	1.11263e+06	1.56417e+06	938004	1.18206e+06
High	Master Protein	A0A6C9SXR7	Inosine-5'-monophosphate dehydrogenase (Fragment) OS=Escherichia coli OX=562 GN=guaB PE=3 SV=1	8.129	6	2	18	2	379	40.1	6.28	20.08	2	1.437	1.284	7.547	1.137	0.244	0.166	0.52	0.36	2.92	0.19	-2.04	-2.59	0.334753	0.537433	3.26755e-06	0.279941	0.000197464	2.1438e-08	0.430661	0.718918	8.04699e-06	0.36614	0.00055955	5.88655e-08	753985	1.01599e+06	1.14341e+06	6.48296e+06	753985	662088	1.28164e+06	949009	1.01599e+06	6.72207e+06	1.14341e+06	828371
High	Master Protein	Q3T0L5	Epithelial cell adhesion molecule OS=Bos taurus OX=9913 GN=EPCAM PE=2 SV=1	8.115	7	2	16	2	314	34.8	6.18	24.08	2	1.364	1.008	2.277	1.305	0.573	0.421	0.45	0.01	1.19	0.38	-0.8	-1.25	0.428347	0.627962	0.125397	0.0414377	0.19774	0.0300384	0.524091	0.802642	0.169624	0.0728251	0.291331	0.0421905	1.22062e+06	1.44522e+06	1.01944e+06	2.63984e+06	1.22062e+06	935100	1.4978e+06	1.44522e+06	982558	2.46263e+06	1.01188e+06	1.23079e+06
High	Master Protein	Q3MHY1	Cysteine and glycine-rich protein 1 OS=Bos taurus OX=9913 GN=CSRP1 PE=2 SV=3	8.112	10	2	17	2	193	20.6	8.57	16.16	2	1.09	1.099	1.09	1.044	1.149	1.095	0.12	0.14	0.12	0.06	0.2	0.13	0.963222	0.924836	0.858393	0.449763	0.49147	0.694202	0.986652	0.959095	0.891211	0.533086	0.617605	0.779608	1.48822e+06	2.1033e+06	1.84703e+06	1.12729e+06	1.48822e+06	1.45737e+06	2.68594e+06	2.1033e+06	1.6719e+06	2.3021e+06	1.84703e+06	2.0705e+06
High	Master Protein	Q2TBW7	Sorting nexin-2 OS=Bos taurus OX=9913 GN=SNX2 PE=2 SV=1	8.096	4	2	6	1	519	58.4	5.12	5.4	2	0.01	0.01	0.01				-6.64	-6.64	-6.64				1e-17	1e-17	1e-17				2.84317e-17	5.89808e-17	3.12755e-17				229557					117351	449051
High	Master Protein	Q5E9F5	Transgelin-2 OS=Bos taurus OX=9913 GN=TAGLN2 PE=2 SV=3	8.094	13	2	15	2	199	22.4	8.24	10.94	2	0.915	1.027	1.279	0.877	0.699	0.863	-0.13	0.04	0.35	-0.19	-0.52	-0.21	0.59188	0.688001	0.923597	0.546462	0.467793	0.916091	0.690226	0.848421	0.944764	0.620961	0.592114	0.9392	970855	970836	972524	1.27093e+06	990414	907993	970855	970836	890924	995570	972524	1.13709e+06
High	Master Protein	Q0VD48	Vacuolar protein sorting-associated protein 4B OS=Bos taurus OX=9913 GN=VPS4B PE=2 SV=1	8.094	5	2	14	2	444	49.2	7.47	13.61	2	1.718	1.796	1.545	0.959	1.061	1.029	0.78	0.84	0.63	-0.06	0.09	0.04	0.118801	0.0320141	0.656826	0.966674	0.644631	0.787057	0.191255	0.101133	0.732368	0.97368	0.751356	0.855328	519448	1.35015e+06	1.49342e+06	1.35262e+06	412166	1.00342e+06	519448	1.28982e+06	1.35015e+06	1.53688e+06	1.49342e+06	1.57309e+06
High	Master Protein	Q2YDL5	Peptidyl-prolyl cis-trans isomerase FKBP11 OS=Bos taurus OX=9913 GN=FKBP11 PE=2 SV=1	8.083	10	2	21	2	203	22.5	9.17	25.32	2	0.799	0.87	0.939	0.876	0.806	0.931	-0.32	-0.2	-0.09	-0.19	-0.31	-0.1	0.32293	0.247766	0.688364	0.620389	0.750633	0.909173	0.418369	0.489042	0.75717	0.688333	0.821193	0.933602	2.19754e+06	1.79548e+06	1.92256e+06	2.18158e+06	2.57878e+06	2.19754e+06	620131	1.40199e+06	2.38091e+06	1.79548e+06	2.63804e+06	1.92256e+06
High	Master Protein	Q3MHX5	Succinate--CoA ligase [GDP-forming] subunit beta, mitochondrial OS=Bos taurus OX=9913 GN=SUCLG2 PE=2 SV=1	8.045	5	2	4	2	432	46.7	7.62	4.22	2	1.948	0.498	1.457	3.75	1.003	0.267	0.96	-1.01	0.54	1.91	0	-1.9	0.0479984	0.000214963	0.875085	1.24522e-08	0.763026	0.0206849	0.0860527	0.000788197	0.904267	3.19862e-08	0.831238	0.0293184	280611	546550	145734	545047		190028	414373			546550	125748	155173
High	Master Protein	Q1R7A8	Fructose-bisphosphate aldolase OS=Escherichia coli (strain UTI89 / UPEC) OX=364106 GN=fba PE=3 SV=1	8.017	11	2	5	2	387	42.7	6.35	0	2	100		100	100	2.489	0.01	6.64		6.64	6.64	1.32	-6.64	1e-17		1e-17	1e-17	0.00390138	1e-17	2.84317e-17		3.12755e-17	2.74987e-17	0.00817109	3.52929e-17		915057		390064				3.28032e+06	915057	546642
High	Master Protein	A0A6M0PFC9	50S ribosomal protein L5 OS=Escherichia coli OX=562 GN=rplE PE=3 SV=1	7.995	18	2	3	2	179	20.2	9.39	1.91	2	100		100	100	2.343	0.01	6.64		6.64	6.64	1.23	-6.64	1e-17		1e-17	1e-17	0.0066352	1e-17	2.84317e-17		3.12755e-17	2.74987e-17	0.0132436	3.52929e-17		216812		92532.5				981027	216812	122545
High	Master Protein	Q3SZ87	Translocon-associated protein subunit gamma OS=Bos taurus OX=9913 GN=SSR3 PE=2 SV=1	7.878	8	1	12	1	185	21.1	9.61	6.94	1	0.677	0.71	0.931	1	0.727	0.762	-0.56	-0.49	-0.1	0	-0.46	-0.39	0.124181	0.0369888	0.635499	0.836623	0.541135	0.708753	0.193399	0.115568	0.712996	0.869022	0.670711	0.792646	1.19664e+06	875106	849134	1.11446e+06	1.52681e+06	937876		875106	1.00089e+06	656663	935691	770585
High	Master Protein	A6H7G2	Drebrin-like protein OS=Bos taurus OX=9913 GN=DBNL PE=2 SV=1	7.874	7	2	7	2	423	47.7	4.98	8.62	2	1.344	1.119	1.774	1.291	0.486	0.621	0.43	0.16	0.83	0.37	-1.04	-0.69	0.457098	0.990018	0.587744	0.347969	0.0783059	0.551212	0.5547	0.993751	0.670134	0.447342	0.129414	0.645645	257023	80218.3	328991	459066	62585.4	257023	354780	58236.7	80218.3	623242	283894	413643
High	Master Protein	Q2KJA1	Endophilin-A2 OS=Bos taurus OX=9913 GN=SH3GL1 PE=2 SV=1	7.865	7	2	17	2	368	41.4	5.5	10.78	2	1.092	1.174	1.1	1.029	1.194	1.16	0.13	0.23	0.14	0.04	0.26	0.21	0.959477	0.834377	0.750885	0.87302	0.424833	0.539607	0.983569	0.924444	0.803032	0.900586	0.556109	0.634386	404657	525175	460821	425375	404657	476783	320423	525175	447165	616146	460821	566045
High	Master Protein	P50291	Follistatin OS=Bos taurus OX=9913 GN=FST PE=2 SV=2	7.853	10	3	6	3	344	37.9	6.07	0	3	0.523	0.78	0.338	0.992	1.571	1.421	-0.94	-0.36	-1.56	-0.01	0.65	0.51	0.0163328	0.0985122	0.0173989	0.973242	0.114368	0.31338	0.0305199	0.245849	0.0269577	0.97884	0.181064	0.397036	939451	405704	543608	256536	873120	939451	1.09211e+06	547030	400829	405704	479569	841730
High	Master Protein	P56701	26S proteasome non-ATPase regulatory subunit 2 OS=Bos taurus OX=9913 GN=PSMD2 PE=1 SV=2	7.848	2	2	14	2	908	100.2	5.2	19.67	2	1.566	1.553	1.688	1.051	0.893	0.942	0.65	0.64	0.76	0.07	-0.16	-0.09	0.210982	0.138354	0.540408	0.574858	0.977524	0.924869	0.293454	0.318024	0.623196	0.647223	0.992351	0.946494	733585	1.02993e+06	1.12419e+06	1.14868e+06	733585	684670	934807	1.02993e+06	1.22606e+06	568917	1.12419e+06	1.3927e+06
High	Master Protein	Q2TA49	Vasodilator-stimulated phosphoprotein OS=Bos taurus OX=9913 GN=VASP PE=2 SV=3	7.819	10	2	8	2	383	40.4	8.68	5.44	2	1.376	1.602	3.95	1.582	0.653	0.405	0.46	0.68	1.98	0.66	-0.61	-1.3	0.411697	0.104773	0.050965	0.011473	0.35862	0.12856	0.509666	0.253858	0.0737394	0.0217654	0.478894	0.171895	518756	917353	278882	687818	390148	518756	1.21683e+06		737901	1.14045e+06	285663	278882
High	Master Protein	Q3SZQ6	60S ribosomal protein L32 OS=Bos taurus OX=9913 GN=RPL32 PE=2 SV=3	7.816	20	2	17	2	135	15.9	11.33	11.35	2	0.89	1.005	1.216	0.951	0.839	1.033	-0.17	0.01	0.28	-0.07	-0.25	0.05	0.530314	0.61542	0.937989	0.97585	0.837667	0.817014	0.625799	0.791424	0.956311	0.981099	0.890126	0.880086	1.1981e+06	1.26897e+06	1.43645e+06	1.88023e+06	1.1981e+06	1.4295e+06	1.07182e+06	1.26897e+06	1.15908e+06	1.46119e+06	1.60425e+06	1.43645e+06
High	Master Protein	A0A6M0PBV0	Glutamate dehydrogenase OS=Escherichia coli OX=562 GN=gdhA PE=3 SV=1	7.807	5	2	6	2	447	48.4	6.7	6.26	2	6.676	0.942	15.038	12.386	1.161	0.106	2.74	-0.09	3.91	3.63	0.22	-3.24	1.22033e-09	0.426021	1.91053e-07	1e-17	0.471941	4.21903e-09	3.352e-09	0.610152	5.30807e-07	2.74987e-17	0.595452	1.19171e-08	235797	3.26664e+06	133499	3.10173e+06		286188	194279			3.26664e+06	99852.3	133499
High	Master Protein	Q3T035	Actin-related protein 2/3 complex subunit 3 OS=Bos taurus OX=9913 GN=ARPC3 PE=1 SV=3	7.791	15	2	6	2	178	20.5	8.59	2.56	2	1.028	1.213	1.935	0.763	0.675	0.604	0.04	0.28	0.95	-0.39	-0.57	-0.73	0.881994	0.72093	0.39395	0.169871	0.409182	0.346191	0.928707	0.849122	0.476526	0.251352	0.537564	0.434414	600965	571345	815313	1.4514e+06	600965	501050	997145	409006	571345	1.70476e+06	815313	544557
High	Master Protein	P18203	Peptidyl-prolyl cis-trans isomerase FKBP1A OS=Bos taurus OX=9913 GN=FKBP1A PE=1 SV=2	7.763	26	2	12	2	108	11.9	8.15	19.59	2	1.599	1.046	1.289	1.482	1.203	0.811	0.68	0.06	0.37	0.57	0.27	-0.3	0.186901	0.748994	0.983436	0.0891208	0.412914	0.919532	0.263732	0.871679	0.987542	0.148352	0.541682	0.941409	259559	402282	271398	667116	293770	229332		366262	402282	470031	269194
High	Master Protein	P05630	ATP synthase subunit delta, mitochondrial OS=Bos taurus OX=9913 GN=ATP5F1D PE=1 SV=2	7.747	14	2	7	2	168	17.6	5.25	7.19	2	1.212	1.143	3.28	0.992	0.459	0.362	0.28	0.19	1.71	-0.01	-1.12	-1.46	0.691033	0.932096	0.0635116	0.983257	0.0544449	0.0325177	0.773957	0.962502	0.0914213	0.987265	0.0920545	0.0451649	572302	585509	590119	1.62891e+06	572302	496656	1.11484e+06	486981	585509	4.727e+06	590119	656422
High	Master Protein	Q3ZC13	AP-2 complex subunit mu OS=Bos taurus OX=9913 GN=AP2M1 PE=1 SV=1	7.74	6	3	24	3	435	49.6	9.54	19.45	3	1.144	0.914	1.455	1.044	0.655	0.737	0.19	-0.13	0.54	0.06	-0.61	-0.44	0.835913	0.351756	0.656644	0.540363	0.364282	0.496375	0.894076	0.610152	0.732327	0.616193	0.48384	0.591422	1.29607e+06	1.23483e+06	1.49123e+06	2.34099e+06	1.29607e+06	995923	1.57436e+06	1.23483e+06	1.21418e+06	2.04366e+06	1.1555e+06	1.54882e+06
High	Master Protein	A0A6N6XJ61	Oxoglutarate dehydrogenase (succinyl-transferring) (Fragment) OS=Escherichia coli OX=562 GN=GP650_26740 PE=4 SV=1	7.685	12	3	10	3	202	22.9	5.49	7.1	3	1.839	1.274	7.847	1.101	0.251	0.151	0.88	0.35	2.97	0.14	-2	-2.73	0.0739815	0.56237	1.17176e-05	0.567588	0.000272864	2.58982e-08	0.127589	0.740127	2.809e-05	0.641302	0.000750515	7.09602e-08	464591	473796	573377	4.33916e+06	464591	438710	920612	375798	473796	4.58801e+06	573377	498736
High	Master Protein	Q9MZ13	Voltage-dependent anion-selective channel protein 3 OS=Bos taurus OX=9913 GN=VDAC3 PE=2 SV=1	7.652	11	2	10	2	283	30.7	8.78	0	2	1.914	1.097	2.712	1.479	0.623	0.394	0.94	0.13	1.44	0.56	-0.68	-1.34	0.0548512	0.920566	0.165032	0.0299536	0.292677	0.074097	0.0978793	0.959095	0.221637	0.0546813	0.39784	0.100811	360332	738336	445240	1.13565e+06	360332	395654	278401		397705	1.37072e+06	399733	445240
High	Master Protein	A0A6M0PMR2	Succinate--CoA ligase [ADP-forming] subunit alpha OS=Escherichia coli OX=562 GN=sucD PE=3 SV=1	7.648	14	2	4	2	289	29.8	6.54	0	2	24.172	0.591	9.049	4.353	2.225	0.105	4.6	-0.76	3.18	2.12	1.15	-3.25	1e-17	0.00349131	0.000529367	1e-17	0.0102339	1.72114e-05	2.84317e-17	0.0120283	0.0010461	2.74987e-17	0.020248	3.42823e-05	31707.3	1.47785e+06	110403	1.08425e+06		5379.59	186883	1.62607e+06	422476	1.47785e+06		107410
High	Master Protein	Q3T0Y5	Proteasome subunit alpha type-2 OS=Bos taurus OX=9913 GN=PSMA2 PE=1 SV=3	7.601	14	2	9	2	234	25.9	7.43	5.29	2	1.243	0.982	1.477	1.266	0.81	0.547	0.31	-0.03	0.56	0.34	-0.3	-0.87	0.629839	0.544568	0.801175	0.209377	0.760362	0.352096	0.726755	0.726272	0.846598	0.298402	0.829499	0.441176	438066	544425	430178	785793	382199	438066	717274	544425	457219	1.02664e+06	456307	430178
High	Master Protein	Q3SZ59	60S ribosomal protein L36a OS=Bos taurus OX=9913 GN=RPL36A PE=3 SV=3	7.578	16	2	26	2	106	12.4	10.58	33.94	2	1.03	1.217	1.281	0.96	0.802	0.95	0.04	0.28	0.36	-0.06	-0.32	-0.07	0.886006	0.710857	0.695646	0.866264	0.737733	0.84774	0.931099	0.849122	0.76389	0.895338	0.809362	0.905753	3.66307e+06	3.6494e+06	4.07493e+06	4.54108e+06	2.7823e+06	3.66307e+06	4.4441e+06	3.6494e+06	3.49012e+06	4.12882e+06	3.67429e+06	4.07493e+06
High	Master Protein	Q3SZ18	Hypoxanthine-guanine phosphoribosyltransferase OS=Bos taurus OX=9913 GN=HPRT1 PE=2 SV=3	7.523	12	2	3	2	218	24.5	7.81	2.2	2	1.282	1.094	1.41	1.172	0.868	0.741	0.36	0.13	0.5	0.23	-0.2	-0.43	0.558435	0.909564	0.888891	0.384538	0.913775	0.76303	0.656376	0.959095	0.915651	0.480833	0.949593	0.83511	427791	548400	468034	631676	546483	391024	427791	548400	429525	759138	332766	468034
High	Master Protein	P12763	Alpha-2-HS-glycoprotein OS=Bos taurus OX=9913 GN=AHSG PE=1 SV=2	7.493	7	2	8	2	359	38.4	5.5	5.9	2	1.259	0.918	1.018	1.294	1.06	0.939	0.33	-0.12	0.03	0.37	0.08	-0.09	0.599492	0.36077	0.652077	0.231775	0.645161	0.851572	0.698036	0.610152	0.72836	0.318999	0.751812	0.909468	503488	424599	328039	342876	821158	308711		424599	193965	504631	347101	328039
High	Master Protein	Q1LZA3	Asparagine synthetase [glutamine-hydrolyzing] OS=Bos taurus OX=9913 GN=ASNS PE=2 SV=3	7.405	5	2	9	2	561	64.2	6.77	9.87	2	1.171	1.301	1.118	0.973	1.276	1.099	0.23	0.38	0.16	-0.04	0.35	0.14	0.776814	0.500055	0.985989	0.79323	0.323956	0.775202	0.852031	0.685922	0.989087	0.839709	0.43679	0.84518	1.80057e+06	2.3485e+06	2.72167e+06	2.44384e+06	1.62215e+06	2.07137e+06	1.80057e+06	2.28818e+06	2.3485e+06	3.49358e+06	2.72167e+06	2.7417e+06
High	Master Protein	Q05B62	Sorting nexin-1 OS=Bos taurus OX=9913 GN=SNX1 PE=2 SV=1	7.403	4	2	8	1	522	59	5.15	3.27	2	0.96	1.687	0.953	0.693	0.892	1.287	-0.06	0.75	-0.07	-0.53	-0.16	0.36	0.705992	0.0629069	0.59167	0.157713	0.975717	0.422241	0.7884	0.16915	0.67378	0.234449	0.991219	0.510638	88038.5	110939	159994	124334	80055.2	88038.5	212494		80597	152703		180712
High	Master Protein	Q3SYR7	60S ribosomal protein L9 OS=Bos taurus OX=9913 GN=RPL9 PE=2 SV=1	7.388	15	2	12	2	192	21.9	9.95	0	2	1	1.845	0.846	0.908	1.072	1.415	0	0.88	-0.24	-0.14	0.1	0.5	0.809866	0.0233737	0.462934	0.681413	0.623044	0.315589	0.873043	0.0742535	0.548046	0.737766	0.730857	0.399538	792683	746771	759131	596216	865311	792683	260715	609890	850527	746771	1.27095e+06	584988
High	Master Protein	Q9BDR7	High affinity immunoglobulin epsilon receptor subunit gamma OS=Bos taurus OX=9913 GN=FCER1G PE=3 SV=1	7.351	24	2	12	2	85	9.5	7.12	10.59	2	1.455	1.127	4.207	1.205	0.292	0.207	0.54	0.17	2.07	0.27	-1.78	-2.27	0.314312	0.983507	0.00283002	0.173403	0.00134765	2.13811e-06	0.408194	0.990155	0.00458449	0.25556	0.00311072	4.9012e-06	360464	944512	877995	4.64137e+06	303077	360464	1.33635e+06	669463	944512	3.8063e+06	741572	877995
High	Master Protein	A0A6M0PDZ8	Phosphoglycerate kinase OS=Escherichia coli OX=562 GN=pgk PE=3 SV=1	7.307	11	2	2	2	387	41.1	5.3	1.8	2	0.945	0.01	0.763	100	1.239	0.01	-0.08	-6.64	-0.39	6.64	0.31	-6.64	0.667962	1e-17	0.352109	1e-17	0.366936	1e-17	0.752689	5.89808e-17	0.428142	2.74987e-17	0.48689	3.52929e-17	175582	287330		133989	157981	195144		1.21931e+06	73890.1	287330
High	Master Protein	Q704V6	Toll-like receptor 6 OS=Bos taurus OX=9913 GN=TLR6 PE=2 SV=1	7.305	3	2	15	2	793	90.9	6.68	7.08	2	1.051	1.189	0.769	0.809	1.229	1.476	0.07	0.25	-0.38	-0.31	0.3	0.56	0.940645	0.789466	0.389891	0.258135	0.378637	0.25424	0.971545	0.900411	0.471924	0.344549	0.501435	0.327538	1.20776e+06	1.23901e+06	1.47132e+06	863027	1.20776e+06	1.43948e+06	1.0834e+06	1.23901e+06	1.37515e+06	1.09104e+06	1.36243e+06	1.88006e+06
High	Master Protein	Q1RMH8	Sorting nexin-3 OS=Bos taurus OX=9913 GN=SNX3 PE=2 SV=3	7.276	14	3	40	3	162	18.8	8.66	45.37	3	0.973	1.162	1.039	0.978	1.008	1.028	-0.04	0.22	0.05	-0.03	0.01	0.04	0.739159	0.872012	0.909506	0.761034	0.752503	0.956225	0.81894	0.952392	0.932775	0.81229	0.823073	0.970823	3.34684e+06	3.4724e+06	3.86773e+06	3.36916e+06	3.34684e+06	3.68594e+06	2.98291e+06	3.3069e+06	3.79662e+06	3.4724e+06	3.76975e+06	3.86773e+06
High	Master Protein	P35705	Thioredoxin-dependent peroxide reductase, mitochondrial OS=Bos taurus OX=9913 GN=PRDX3 PE=1 SV=2	7.274	10	2	4	2	257	28.2	7.58	1.66	2	1.38	1.252	3.818	1.102	0.474	0.305	0.46	0.32	1.93	0.14	-1.08	-1.71	0.406597	0.615362	0.0702016	0.752153	0.0670133	0.0485821	0.504286	0.791424	0.0978444	0.803918	0.111144	0.0670952	108402	196306	135773	729228	144476	81335.2			100983	381610		135773
High	Master Protein	A0JNJ3	Spartin OS=Bos taurus OX=9913 GN=SPART PE=2 SV=1	7.273	5	3	6	3	668	72.7	5.92	5.27	3	0.948	0.58	0.52	0.594	0.941	1.514	-0.08	-0.79	-0.94	-0.75	-0.09	0.6	0.675368	0.00264356	0.111895	0.00754868	0.904208	0.253477	0.760233	0.00932487	0.152938	0.0148024	0.944039	0.326637	877883	279702	799391	576665		549024	1.40372e+06	260761	541952	279702	421965	922449
High	Master Protein	Q1JP75	L-xylulose reductase OS=Bos taurus OX=9913 GN=DCXR PE=2 SV=1	7.249	11	2	14	2	244	25.6	7.9	2.08	2	1.23	1.155	1.05	1.077	1.176	1.07	0.3	0.21	0.07	0.11	0.23	0.1	0.654791	0.893514	0.771925	0.446202	0.450763	0.692962	0.74097	0.959095	0.821427	0.533086	0.584422	0.778556	921744	1.1784e+06	1.13633e+06	939192	921744	1.09674e+06	834893	1.3281e+06	1.1784e+06	1.00685e+06	938780	1.1841e+06
High	Master Protein	Q2HJ47	Density-regulated protein OS=Bos taurus OX=9913 GN=DENR PE=2 SV=1	7.215	11	2	14	2	198	22.2	5.43	4.94	2	0.724	0.734	0.744	0.947	1.003	1.1	-0.47	-0.45	-0.43	-0.08	0	0.14	0.188037	0.0530239	0.352581	0.955424	0.762862	0.708107	0.265149	0.146421	0.428613	0.965038	0.831226	0.792096	2.75942e+06	1.88535e+06	1.91733e+06	1.87224e+06	2.56061e+06	2.75942e+06	3.92286e+06	1.88535e+06	1.68395e+06	2.32742e+06	1.91733e+06	2.49501e+06
High	Master Protein	A4IFC4	SH3 domain-binding glutamic acid-rich-like protein 2 OS=Bos taurus OX=9913 GN=SH3BGRL2 PE=3 SV=1	7.192	23	2	4	2	107	12.3	5.05	4.18	2	0.368	0.956	0.916	0.516	0.554	1.259	-1.44	-0.06	-0.13	-0.96	-0.85	0.33	0.00036397	0.466843	0.544461	0.000101941	0.165614	0.442052	0.000808688	0.653155	0.627297	0.000233526	0.245721	0.532772	261086	657271	1.18881e+06	982278	222505	261086	594296	657271	764647	369875	1.18881e+06	568209
High	Master Protein	Q5EAC6	Hsp90 co-chaperone Cdc37 OS=Bos taurus OX=9913 GN=CDC37 PE=2 SV=1	7.183	7	2	8	2	380	44.6	5.17	1.78	2	1.368	1.306	1.643	1.127	0.799	0.667	0.45	0.39	0.72	0.17	-0.32	-0.58	0.422948	0.488224	0.578568	0.431782	0.729555	0.492147	0.521181	0.677843	0.660905	0.525546	0.807727	0.587206	520253	649383	684609	1.12521e+06	460679	520253	873545	649383	578053	971153	540850	755854
High	Master Protein	A7MBJ4	Receptor-type tyrosine-protein phosphatase F OS=Bos taurus OX=9913 GN=PTPRF PE=2 SV=1	7.175	2	2	5	2	1898	211.2	6.52	2.12	2	1.309	1.032	1.503	1.08	0.73	0.635	0.39	0.05	0.59	0.11	-0.45	-0.66	0.51317	0.704826	0.698785	0.495643	0.547672	0.418093	0.607976	0.849122	0.76389	0.58273	0.678055	0.50604	727873	968126	841758	1.45621e+06	727873	664312	936833	968126	905710	1.58487e+06	841758	91674.9
High	Master Protein	Q1LZB0	DDRGK domain-containing protein 1 OS=Bos taurus OX=9913 GN=DDRGK1 PE=2 SV=1	7.169	11	2	12	2	313	35.6	5.22	9.87	2	1.304	1.243	1.141	1.017	1.089	1.113	0.38	0.31	0.19	0.02	0.12	0.15	0.521465	0.640057	0.90284	0.66005	0.592521	0.626639	0.616581	0.81549	0.927815	0.718079	0.701724	0.722589	1.03337e+06	1.33228e+06	1.30869e+06	1.01589e+06	1.03337e+06	797590	1.57923e+06	1.39911e+06	1.29479e+06	1.33228e+06	1.08839e+06	1.39542e+06
High	Master Protein	Q1JQA2	Mothers against decapentaplegic homolog 1 OS=Bos taurus OX=9913 GN=SMAD1 PE=2 SV=1	7.159	8	2	9	2	465	52.2	7.31	3.84	2	0.7	0.998	0.842	0.925	0.841	1.034	-0.51	0	-0.25	-0.11	-0.25	0.05	0.153308	0.594233	0.450047	0.689518	0.84165	0.703947	0.225555	0.773538	0.53816	0.745648	0.893134	0.787786	888086	503518	416285	598925	888086	1.08298e+06	711377	451569	503518	783089	409922	1.0351e+06
High	Master Protein	P26779	Prosaposin OS=Bos taurus OX=9913 GN=PSAP PE=1 SV=3	7.149	3	2	21	2	525	58	5.2	9.26	2	1.273	1.003	2.154	1.423	0.692	0.468	0.35	0	1.11	0.51	-0.53	-1.09	0.574145	0.610501	0.284427	0.0136773	0.450612	0.123538	0.672182	0.78942	0.355428	0.0258477	0.584365	0.165569	699324	1.36298e+06	735338	1.67389e+06	699324	595525	1.89734e+06	1.36298e+06	718314	1.86133e+06	696287	735338
High	Master Protein	P07857	Sterol carrier protein 2 OS=Bos taurus OX=9913 GN=SCP2 PE=1 SV=2	7.133	4	2	7	2	543	58.5	8.31	8.85	2	1.075	1.298	1.098	0.879	1.182	1.167	0.1	0.38	0.14	-0.19	0.24	0.22	0.998957	0.505242	0.812239	0.578875	0.442108	0.550617	0.999144	0.691849	0.855247	0.651204	0.575315	0.645095	980390	1.03565e+06	1282749	661550	980390	1.02596e+06	925059	1.42837e+06	662878	1.03565e+06	1.42344e+06	1.08911e+06
High	Master Protein	Q148N0	2-oxoglutarate dehydrogenase, mitochondrial OS=Bos taurus OX=9913 GN=OGDH PE=2 SV=1	7.132	2	2	4	2	1023	115.7	6.76	4.21	2	1.455	1.656	2.384	0.738	0.63	0.695	0.54	0.73	1.25	-0.44	-0.67	-0.53	0.31458	0.0757601	0.315954	0.20724	0.308425	0.667596	0.408443	0.197332	0.391724	0.295435	0.417923	0.754693	193871	316153	321139	653600	193871	113841	403964	185590	316153	942294	251350	383464
High	Master Protein	Q08D83	Reticulon-3 OS=Bos taurus OX=9913 GN=RTN3 PE=2 SV=1	7.071	4	1	12	1	256	27.4	8.24	13.19	1	3.446	3.236	4.492	1.065	0.817	0.831	1.78	1.69	2.17	0.09	-0.29	-0.27	0.000105967	1.3899e-06	0.00195621	0.358667	0.778336	0.545316	0.000244694	6.00635e-06	0.00326311	0.459678	0.841509	0.639909	1.08143e+06	2.9638e+06	3.08803e+06	3.62831e+06	1.08143e+06	1.15745e+06	265060	2.76767e+06	3.98871e+06	2.9638e+06	3.08803e+06	2.35211e+06
High	Master Protein	Q76I82	40S ribosomal protein S15a OS=Bos taurus OX=9913 GN=RPS15A PE=2 SV=1	7.067	14	2	6	2	130	14.8	10.13	5.85	2	1.074	1.411	0.58	0.71	1.568	2.301	0.1	0.5	-0.79	-0.49	0.65	1.2	0.997414	0.295993	0.139822	0.0554969	0.11566	0.0284427	0.997787	0.544906	0.188281	0.096718	0.182789	0.0399711	1.05328e+06	1.04927e+06	1.52694e+06	583448	1.08242e+06	1.05328e+06	156566	1.04927e+06	1.20451e+06	697729	1.52694e+06	1.26686e+06
High	Master Protein	A0A3Z4HID9	Uncharacterized protein OS=Escherichia coli OX=562 GN=HmCms184_00784 PE=4 SV=1	7.06	8	2	5	1	295	31.8	5.15	6.05	2	3.031	1.788	13.292	1.695	0.228	0.201	1.6	0.84	3.73	0.76	-2.13	-2.31	0.000562085	0.0335839	8.75468e-06	0.0336937	9.25127e-05	0.000835225	0.00124525	0.106008	2.11174e-05	0.0599539	0.000279959	0.00129455	112587	341247	201353	1.49651e+06			112587	182964	341247	1.63121e+06	395050	201353
High	Master Protein	U9ZNG3	Uncharacterized protein OS=Escherichia coli 909945-2 OX=1269007 GN=HMPREF1620_04824 PE=4 SV=1	7.02	6	2	12	2	304	32.2	9.16	18.44	2	3.519	4.418	27.612	0.797	0.141	0.158	1.82	2.14	4.79	-0.33	-2.82	-2.66	7.92877e-05	4.25173e-10	1.62448e-12	0.240331	1.38701e-07	1.45063e-07	0.000183246	2.20197e-09	5.02464e-12	0.328109	1.10533e-06	3.81348e-07	87635	308421	568753	3.9203e+06			87635	300393	308421	4.38603e+06	606779	568753
High	Master Protein	Q76I81	40S ribosomal protein S12 OS=Bos taurus OX=9913 GN=RPS12 PE=2 SV=1	7.02	14	2	10	2	132	14.5	7.21	6.16	2	0.866	1.148	0.947	0.904	0.921	1.216	-0.21	0.2	-0.08	-0.15	-0.12	0.28	0.471676	0.915696	0.701934	0.78747	0.953399	0.554309	0.569933	0.959095	0.763945	0.834752	0.974557	0.648678	3.60221e+06	3.72851e+06	4.09729e+06	996937	3.60221e+06	3.1008e+06	4.31941e+06	3.82113e+06	3.72851e+06	817200	4.09729e+06	4.43257e+06
High	Master Protein	Q0VD15	ORM1-like protein 3 OS=Bos taurus OX=9913 GN=ORMDL3 PE=2 SV=1	7.017	17	2	7	2	153	17.5	9.64	0	2	0.658	0.848	1.208	0.783	0.646	0.753	-0.6	-0.24	0.27	-0.35	-0.63	-0.41	0.102151	0.203131	0.908853	0.215682	0.342704	0.785664	0.168026	0.427574	0.932294	0.300456	0.45956	0.854222	576616	476177	532801	557824	488374	576616	1.01218e+06	372047	476177	833864	511529	532801
High	Master Protein	P79251	V-type proton ATPase subunit G 1 OS=Bos taurus OX=9913 GN=ATP6V1G1 PE=1 SV=3	7.011	24	2	15	2	118	13.7	7.97	15.98	2	1.146	1.126	1.514	0.947	0.743	0.763	0.2	0.17	0.6	-0.08	-0.43	-0.39	0.831755	0.986918	0.685762	0.895507	0.581217	0.694489	0.891348	0.992635	0.755624	0.919949	0.697297	0.779758	740009	800785	997376	1.12064e+06	604685	740009	1.39858e+06	800785	757506	1.8636e+06	868802	997376
High	Master Protein	P21793	Decorin OS=Bos taurus OX=9913 GN=DCN PE=1 SV=2	6.971	7	2	9	2	360	39.9	8.51	6.53	2	0.523	0.886	0.337	0.836	1.464	2.12	-0.94	-0.17	-1.57	-0.26	0.55	1.08	0.0164162	0.283139	0.0182294	0.371877	0.168234	0.0676324	0.030665	0.533352	0.0275552	0.473967	0.249346	0.0928789	926543	754896	821137	403728	870690	926543	1.64614e+06	767573	754896	455280	821137	797697
High	Master Protein	P31404	V-type proton ATPase catalytic subunit A OS=Bos taurus OX=9913 GN=ATP6V1A PE=1 SV=2	6.95	4	2	5	2	617	68.3	5.58	6.06	2	2.18	1.294	1.322	0.994	0.675	0.693	1.12	0.37	0.4	-0.01	-0.57	-0.53	0.0186627	0.515088	0.963651	0.947888	0.410885	0.571378	0.0347159	0.704124	0.975866	0.959394	0.539541	0.666673	317106	378011	823144	903753	317106	256236	630852	304594	378011	752840	563922	853682
High	Master Protein	A5PK51	Nicotinate phosphoribosyltransferase OS=Bos taurus OX=9913 GN=NAPRT PE=2 SV=2	6.912	4	2	7	2	538	57.8	7.12	5.51	2	1.013	1.959	1.16	0.598	0.746	1.044	0.02	0.97	0.21	-0.74	-0.42	0.06	0.843673	0.0111161	0.854044	0.00667573	0.589193	0.689175	0.900411	0.0369274	0.887918	0.0131001	0.698899	0.775322	480167	478699	812524	245713	480167	564774	458756	183268	535075	478699	560912	998895
High	Master Protein	P46168	Beta-defensin 10 OS=Bos taurus OX=9913 GN=DEFB10 PE=1 SV=3	6.91	29	2	43	2	62	6.9	10.7	66.11	2	1.323	1.495	2.48	0.901	0.458	0.578	0.4	0.58	1.31	-0.15	-1.13	-0.79	0.490534	0.190832	0.0479458	0.772161	0.0543662	0.0836659	0.588465	0.425694	0.0694705	0.821577	0.0920545	0.113528	5.68314e+06	7.50098e+06	9.04488e+06	1.84002e+07	5.62247e+06	5.68314e+06	1.13472e+07	4.22803e+06	7.50098e+06	2.33848e+07	8.63351e+06	9.04488e+06
High	Master Protein	Q28125	Intercellular adhesion molecule 3 OS=Bos taurus OX=9913 GN=ICAM3 PE=2 SV=1	6.91	4	2	15	2	544	59.7	8.07	8.82	2	1.128	1.258	1.781	1.024	0.782	0.654	0.17	0.33	0.83	0.03	-0.35	-0.61	0.872719	0.601567	0.296635	0.65155	0.685707	0.216957	0.923486	0.781511	0.369587	0.711259	0.789246	0.284444	1.44465e+06	557683	1.85199e+06	2.95981e+06	1.38076e+06	1.44465e+06	1.93139e+06	488874	557683	3.50089e+06	1.76014e+06	2.21807e+06
High	Master Protein	P79345	NPC intracellular cholesterol transporter 2 OS=Bos taurus OX=9913 GN=NPC2 PE=1 SV=1	6.877	24	2	10	2	149	16.6	7.99	6.03	2	1.454	1.085	1.573	1.178	1.092	0.799	0.54	0.12	0.65	0.24	0.13	-0.32	0.314701	0.879084	0.629578	0.199346	0.585627	0.776217	0.4085	0.956917	0.707925	0.288198	0.697297	0.845926	760329	1.33018e+06	824847	1.19595e+06	564153	760329	1.18801e+06	1.33018e+06	669878	1.7279e+06	824847	738717
High	Master Protein	Q3SZN2	Protein transport protein Sec23B OS=Bos taurus OX=9913 GN=SEC23B PE=2 SV=1	6.871	3	2	8	2	767	86.4	7.09	3.95	2	1.074	1.199	1.008	1.05	1.059	1.033	0.1	0.26	0.01	0.07	0.08	0.05	0.997199	0.761077	0.723355	0.50971	0.648843	0.753587	0.997759	0.883071	0.777872	0.592838	0.755454	0.827072	987019	1.24329e+06	1.28116e+06	1.006e+06	1.00632e+06	987019	961466	1.24329e+06	1.07916e+06	1.2899e+06	1.09736e+06	1.45119e+06
High	Master Protein	P13621	ATP synthase subunit O, mitochondrial OS=Bos taurus OX=9913 GN=ATP5PO PE=1 SV=2	6.871	10	2	7	2	213	23.3	9.89	1.85	2	1.441	1.158	2.302	1.337	0.688	0.515	0.53	0.21	1.2	0.42	-0.54	-0.96	0.330121	0.883864	0.233324	0.199209	0.442257	0.23729	0.426858	0.959095	0.293969	0.288076	0.575315	0.310228	458791	500944	227935	1.33937e+06	447410	458791	474360	500944	273934	1.42872e+06	293285	227935
High	Master Protein	Q2KJH9	4-trimethylaminobutyraldehyde dehydrogenase OS=Bos taurus OX=9913 GN=ALDH9A1 PE=2 SV=1	6.856	4	2	9	2	494	53.9	6.07	4.18	2	1.309	1.241	1.597	1.123	0.745	0.673	0.39	0.31	0.68	0.17	-0.43	-0.57	0.512518	0.645224	0.733006	0.501448	0.585773	0.604698	0.607479	0.819198	0.787413	0.588278	0.697297	0.700126	314824	526678	519347	716003	262307	314824	507734	442113	526678	630875	414084	547768
High	Master Protein	Q56JZ9	Glia maturation factor gamma OS=Bos taurus OX=9913 GN=GMFG PE=2 SV=1	6.841	14	2	11	2	142	16.8	6.2	11.26	2	1.259	1.401	2.858	1.164	0.894	0.49	0.33	0.49	1.52	0.22	-0.16	-1.03	0.599345	0.310441	0.0869928	0.21182	0.979428	0.084051	0.698018	0.566281	0.120186	0.300456	0.992351	0.11402	585944	1.21839e+06	1.00704e+06	2.1193e+06	535496	585944	1.29773e+06		674513	2.20079e+06	1.00704e+06	1.08372e+06
High	Master Protein	A0A6M0PDM3	Ribosome-binding ATPase YchF OS=Escherichia coli OX=562 GN=ychF PE=3 SV=1	6.815	7	2	5	2	364	39.6	4.93	3.56	2	100		100	100	0.28	0.01	6.64		6.64	6.64	-1.84	-6.64	1e-17		1e-17	1e-17	0.00087443	1e-17	2.84317e-17		3.12755e-17	2.74987e-17	0.00206992	3.52929e-17		642206		962390				642206	340875	1.30518e+06
High	Master Protein	Q3T0R4	Dehydrogenase/reductase SDR family member 7B OS=Bos taurus OX=9913 GN=DHRS7B PE=2 SV=1	6.776	8	2	11	2	325	35	9.61	5.96	2	1.115	1.051	1.022	1.113	1.177	1.016	0.16	0.07	0.03	0.15	0.23	0.02	0.902935	0.766337	0.680287	0.505445	0.449228	0.738051	0.945915	0.887825	0.753598	0.590909	0.582988	0.816912	541530	630633	566090	609815	541530	625685	318206	630633	677291	372179	566090	529461
High	Master Protein	Q5E997	F-actin-capping protein subunit alpha-2 OS=Bos taurus OX=9913 GN=CAPZA2 PE=1 SV=3	6.766	11	2	5	2	286	33	5.85	0	2	0.365	1.12	0.872	0.677	0.468	0.612	-1.45	0.16	-0.2	-0.56	-1.09	-0.71	0.000323737	0.993445	0.498394	0.107844	0.0624827	0.501574	0.000725323	0.995689	0.581786	0.177352	0.103915	0.596369	488837	92898.1	453820	232829	488837	522369	168194	92898.1	85681.8	169621	506150	406901
High	Master Protein	A0A0A1A5I2	Carbamoyl-phosphate synthase large chain OS=Escherichia coli OX=562 GN=carB PE=3 SV=1	6.752	2	2	10	2	1073	117.8	5.34	4	2	100	100	100	3.608	0.459	0.103	6.64	6.64	6.64	1.85	-1.12	-3.28	1e-17	1e-17	1e-17	3.83071e-12	0.0547077	5.67992e-07	2.84317e-17	5.89808e-17	3.12755e-17	1.00593e-11	0.0920545	1.40925e-06		1.02306e+06	119516	2.3429e+06				398847		2.62418e+06	81110.5	176106
High	Master Protein	A0A798G1L3	Energy-dependent translational throttle protein EttA OS=Escherichia coli OX=562 GN=ettA PE=3 SV=1	6.746	4	2	7	2	555	62.4	5.85	11.16	2	1.778	1.144	9.39	1.32	0.224	0.122	0.83	0.19	3.23	0.4	-2.16	-3.04	0.0942576	0.92787	3.75667e-05	0.261082	7.49073e-05	1.78174e-06	0.156065	0.959095	8.04156e-05	0.344549	0.000228463	4.1156e-06	173170	347239	197864	2.57448e+06	249088	139697	173170	347239	248500	3.24981e+06	285009	188154
High	Master Protein	Q3T0N3	Calcium load-activated calcium channel OS=Bos taurus OX=9913 GN=TMCO1 PE=2 SV=1	6.741	12	2	18	2	188	21.2	9.74	14.15	2	1.176	1.283	1.452	1.01	0.901	0.902	0.23	0.36	0.54	0.01	-0.15	-0.15	0.765535	0.540902	0.742335	0.772074	0.997622	0.994981	0.842924	0.722591	0.795911	0.821577	0.998371	0.996994	883054	1.01563e+06	985132	1.14671e+06	761851	912749	883054	1.01563e+06	852614	1.16649e+06	970732	985132
High	Master Protein	Q5E987	Proteasome subunit alpha type-5 OS=Bos taurus OX=9913 GN=PSMA5 PE=1 SV=1	6.739	13	2	7	2	241	26.4	4.79	2.19	2	1.688	1.668	1.605	1.013	1.092	1.015	0.76	0.74	0.68	0.02	0.13	0.02	0.133302	0.0707621	0.650621	0.718489	0.585665	0.787749	0.202816	0.186954	0.726936	0.773162	0.697297	0.855328	555259	1.15751e+06	1.17239e+06	1.05635e+06	555259	741290	350232	936545	1.2371e+06	1.15751e+06	1.17239e+06	1.19196e+06
High	Master Protein	P00376	Dihydrofolate reductase OS=Bos taurus OX=9913 GN=DHFR PE=1 SV=3	6.73	13	2	2	2	187	21.6	6.6	1.83	2	0.746	0.741	0.733	0.959	1.048	1.005	-0.42	-0.43	-0.45	-0.06	0.07	0.01	0.224311	0.0592762	0.329119	0.87112	0.668542	0.734418	0.309978	0.162116	0.402513	0.899044	0.773749	0.816259	454969	308179	322088	293744	272952	454969	668353	264835	308179	418826	263309	322088
High	Master Protein	Q08DP0	Phosphoglucomutase-1 OS=Bos taurus OX=9913 GN=PGM1 PE=2 SV=1	6.715	5	2	7	2	562	61.6	6.81	3.52	2	0.01	1.202	2.2	0.01	0.01	0.575	-6.64	0.26	1.14	-6.64	-6.64	-0.8	1e-17	0.754061	0.387663	1e-17	1e-17	0.437715	2.84317e-17	0.877321	0.469565	2.74987e-17	1.00462e-16	0.528167	268336		339578	590415	268336	238902	332118				287054	339578
High	Master Protein	P15246	Protein-L-isoaspartate(D-aspartate) O-methyltransferase OS=Bos taurus OX=9913 GN=PCMT1 PE=1 SV=2	6.705	9	2	22	2	227	24.6	7.58	30.81	2	0.919	0.812	0.971	1.07	0.959	0.855	-0.12	-0.3	-0.04	0.1	-0.06	-0.23	0.602183	0.140914	0.708697	0.382405	0.861316	0.783502	0.70056	0.323559	0.769978	0.480833	0.910041	0.852414	1.71867e+06	1.75103e+06	1.61617e+06	1.64807e+06	1.62958e+06	1.71867e+06	1.92689e+06	1.78741e+06	1.75103e+06	1.49538e+06	1.29503e+06	1.70296e+06
High	Master Protein	Q0VCR6	Transmembrane protein 68 OS=Bos taurus OX=9913 GN=TMEM68 PE=2 SV=1	6.701	7	2	6	2	334	38.5	8.85	5.34	2	1.004	1.081	0.925	1.028	1.098	1.512	0.01	0.11	-0.11	0.04	0.13	0.6	0.820738	0.866216	0.554323	0.707082	0.576441	0.255451	0.882983	0.946838	0.636765	0.762511	0.697297	0.328602	835153	817163	886860	361981	829006	841345		817163	847412	415798	1.14811e+06	886860
High	Master Protein	A0A6M0PY67	30S ribosomal protein S3 OS=Escherichia coli OX=562 GN=rpsC PE=3 SV=1	6.696	9	2	22	2	233	26	10.32	45.21	2	2.968	1.427	9.827	2.555	0.221	0.149	1.57	0.51	3.3	1.35	-2.18	-2.74	0.000725128	0.27293	1.23713e-07	3.91021e-13	6.51657e-05	3.19566e-09	0.00157963	0.520237	3.44283e-07	1.06929e-12	0.000220117	9.10388e-09	4.08839e+06	6.61112e+06	5.8338e+06	4.01768e+07	4.08839e+06	2.07125e+06	8.10508e+06	6.61112e+06	6.33422e+06	5.92781e+07	6.07267e+06	5.48394e+06
High	Master Protein	P61603	10 kDa heat shock protein, mitochondrial OS=Bos taurus OX=9913 GN=HSPE1 PE=3 SV=2	6.68	24	2	12	2	102	10.9	8.92	9.89	2	1.801	1.435	4.665	1.405	0.475	0.307	0.85	0.52	2.22	0.49	-1.08	-1.7	0.0860613	0.261809	0.0124778	0.0653747	0.0678745	0.0114874	0.147518	0.513296	0.0194643	0.113024	0.112537	0.0164184	521971	338068	687706	1.98048e+06	524332	406399	521971	225107	338068	1.72353e+06	687706	614973
High	Master Protein	Q0VCY1	Vesicle-associated membrane protein-associated protein A OS=Bos taurus OX=9913 GN=VAPA PE=2 SV=1	6.675	8	2	9	1	249	27.8	8.6	6.34	2	0.994	0.984	0.869	1.196	1.143	0.832	-0.01	-0.02	-0.2	0.26	0.19	-0.26	0.793139	0.550729	0.48807	0.479843	0.500091	0.983149	0.862873	0.728538	0.57079	0.565258	0.626554	0.99207	230394	274191	229162	275335	230394	230163	516078	181768	274191	512873	229162	261803
High	Master Protein	G0F4D8	30S ribosomal protein S4 OS=Escherichia coli UMNF18 OX=1050617 GN=rpsD PE=3 SV=1	6.665	13	2	3	2	202	23	10.02	0	2	2.761	0.795	7.294	4.315	1.099	0.058	1.47	-0.33	2.87	2.11	0.14	-4.11	0.00169911	0.116841	0.00203412	8.60637e-10	0.573648	2.9914e-08	0.00361163	0.278536	0.00334234	2.21809e-09	0.697297	8.1614e-08	94801.2	492131	127986	1.13178e+06	94801.2	15186.2	377662	492131	250840	1.42682e+06	252100	64976
High	Master Protein	Q56JX6	40S ribosomal protein S28 OS=Bos taurus OX=9913 GN=RPS28 PE=3 SV=1	6.643	30	2	11	2	69	7.8	10.7	10.17	2	1.304	2.333	0.422	0.976	2.615	2.737	0.38	1.22	-1.24	-0.04	1.39	1.45	0.520401	0.000847663	0.0463276	0.825701	0.00247213	0.00982472	0.615577	0.00305205	0.0671644	0.862657	0.00550431	0.0140971	900032	1.81475e+06	1.56191e+06	576736	1.06054e+06	900032	94866.4	1.81475e+06	1.89801e+06	788277	1.52106e+06	1.75207e+06
High	Master Protein	Q56JX8	40S ribosomal protein S13 OS=Bos taurus OX=9913 GN=RPS13 PE=2 SV=3	6.63	13	2	35	2	151	17.2	10.54	48.71	2	0.892	0.998	1.148	0.911	0.898	1.134	-0.16	0	0.2	-0.13	-0.16	0.18	0.535049	0.593044	0.898411	0.829392	0.989875	0.721197	0.630563	0.77235	0.924211	0.862988	0.992431	0.804805	3.39078e+06	3.41385e+06	4.08682e+06	3.76625e+06	3.93491e+06	3.39078e+06	1.02468e+06	2.36158e+06	4.54702e+06	3.41385e+06	6.10844e+06	2.81682e+06
High	Master Protein	Q3ZCA1	Protein LRATD1 OS=Bos taurus OX=9913 GN=LRATD1 PE=2 SV=1	6.601	11	2	9	2	297	33.1	6.09	3.69	2	1.154	1.103	0.973	1.052	1.333	1.147	0.21	0.14	-0.04	0.07	0.41	0.2	0.814278	0.938583	0.613338	0.644252	0.267026	0.564338	0.877092	0.967165	0.693213	0.704854	0.379223	0.658759	794175	816533	735573	476617	586396	794175	804868	816533	690073	922357	735573	879044
High	Master Protein	Q05204	Lysosome-associated membrane glycoprotein 1 OS=Bos taurus OX=9913 GN=LAMP1 PE=1 SV=2	6.568	5	2	9	2	409	44.1	8.1	6.36	2	1.009	0.91	3.4	0.849	0.26	0.278	0.01	-0.14	1.77	-0.24	-1.94	-1.85	0.833155	0.339888	0.0284772	0.432785	0.000413102	0.00105886	0.892296	0.610152	0.0416078	0.526314	0.00103849	0.00164018	626436	571663	718129	2.79459e+06	575670	626436	1.19838e+06	504640	571663	3.42074e+06	604350	718129
High	Master Protein	Q3T0F7	Myotrophin OS=Bos taurus OX=9913 GN=MTPN PE=1 SV=3	6.555	14	1	15	1	118	12.9	5.52	17.98	1	0.85	0.891	0.695	0.954	1.222	1.281	-0.23	-0.17	-0.52	-0.07	0.29	0.36	0.433262	0.293478	0.29584	0.953806	0.387123	0.416784	0.528894	0.541274	0.368869	0.963584	0.511677	0.504768	1.18491e+06	1.00681e+06	1.05537e+06	823576	1.18491e+06	1.30124e+06	258310	985066	1.03381e+06	1.00681e+06	1.05537e+06	1.08345e+06
High	Master Protein	F1N152	Serine protease HTRA1 OS=Bos taurus OX=9913 GN=HTRA1 PE=2 SV=1	6.553	5	2	5	2	487	51.9	7.81	1.99	2	1.912	0.742	4.111	2.938	0.594	0.236	0.94	-0.43	2.04	1.55	-0.75	-2.08	0.0553428	0.0594139	0.0529619	0.000101249	0.23437	0.014386	0.0980135	0.162382	0.0765191	0.000232038	0.339871	0.0204868	177702	66293.9	136792	633823	177702	36594.1	224436	47803.2	66293.9	612437	200846	18340.5
High	Master Protein	A0A5P0JCC8	Succinate--CoA ligase [ADP-forming] subunit beta OS=Escherichia coli OX=562 GN=sucC PE=3 SV=1	6.521	5	2	7	2	388	41.3	5.41	3.87	2	1.745	0.952	8.21	1.857	0.308	0.124	0.8	-0.07	3.04	0.89	-1.7	-3.01	0.107156	0.455213	0.000251721	0.00144794	0.00224841	3.14253e-06	0.174079	0.641363	0.000507562	0.00303356	0.0050144	7.13023e-06	246115	559585	305060	2.27412e+06	172049	246115	432332	359872	559585	4.22016e+06	348610	305060
High	Master Protein	Q3SYR5	Apolipoprotein C-IV OS=Bos taurus OX=9913 GN=APOC4 PE=2 SV=1	6.513	20	2	13	2	127	14.4	8.4	9.81	2	1.015	1.188	1.164	0.917	0.919	1.017	0.02	0.25	0.22	-0.13	-0.12	0.02	0.846649	0.792938	0.99648	0.829016	0.957037	0.86256	0.902507	0.903855	0.997392	0.862763	0.977725	0.912523	1.77467e+06	1.61481e+06	1.69518e+06	1.9486e+06	1.97745e+06	1.77467e+06	378465	1.61481e+06	1.75767e+06	1.57024e+06	1.67944e+06	1.89897e+06
High	Master Protein	A0A7U8LPM0	Elongation factor Ts OS=Escherichia coli O11 OX=1095705 GN=tsf PE=4 SV=1	6.509	6	2	28	2	283	30.4	5.29	27.02	2	1.33	0.966	9.164	1.394	0.157	0.118	0.41	-0.05	3.2	0.48	-2.67	-3.08	0.47911	0.494648	3.05372e-07	0.00409346	6.97248e-07	2.85882e-11	0.57683	0.680375	7.99188e-07	0.00820206	4.81518e-06	9.34868e-11	4.41416e+06	4.22819e+06	3.51897e+06	3.81198e+07	4.60768e+06	2.83059e+06	4.41416e+06	3.9709e+06	4.22819e+06	3.5968e+07	4.97346e+06	3.18508e+06
High	Master Protein	Q5EA59	(Lyso)-N-acylphosphatidylethanolamine lipase OS=Bos taurus OX=9913 GN=ABHD4 PE=2 SV=1	6.502	6	2	17	2	342	38.8	7.59	26.65	2	1.241	1.109	0.938	1.091	1.277	1.213	0.31	0.15	-0.09	0.13	0.35	0.28	0.633444	0.958318	0.571666	0.566342	0.322665	0.4856	0.726755	0.982178	0.653573	0.640161	0.435374	0.581018	602660	621963	580807	514490	602660	624478	267152	621963	784540	615603	825120	580807
High	Master Protein	Q1LZE9	Serine protease 23 OS=Bos taurus OX=9913 GN=PRSS23 PE=2 SV=1	6.431	7	2	2	2	375	42.4	9.5	1.64	2	1.19	1.261	1.39	1.055	0.832	0.687	0.25	0.33	0.47	0.08	-0.26	-0.54	0.735529	0.594719	0.920471	0.771694	0.819642	0.651764	0.815594	0.773774	0.942871	0.821403	0.874167	0.74072	366389	463999	467758	641538	366389	364551	781686	463999	378006	846238	381096	467758
High	Master Protein	A0A0A0FE31	Heat shock protein Hsp20 OS=Escherichia coli G3/10 OX=1455601 GN=EL76_2424 PE=3 SV=1	6.394	14	2	5	2	152	17.1	5.72	4.01	2	100	100	100	5.7	1.107	0.209	6.64	6.64	6.64	2.51	0.15	-2.26	1e-17	1e-17	1e-17	4.08207e-12	0.559269	0.00325826	2.84317e-17	5.89808e-17	3.12755e-17	1.06832e-11	0.689727	0.00477959		252675	215644	1.05039e+06				49155.9		1.29882e+06	215644
High	Master Protein	Q2KHT7	40S ribosomal protein S27 OS=Bos taurus OX=9913 GN=RPS27 PE=3 SV=3	6.341	13	1	6	1	84	9.5	9.45	1.6	1	0.949	1.115	0.905	0.845	0.887	1.045	-0.08	0.16	-0.14	-0.24	-0.17	0.06	0.676411	0.978764	0.620555	0.453322	0.961792	0.858266	0.761128	0.988414	0.699492	0.536933	0.980844	0.912523	1.92235e+06	1.82342e+06	2.14374e+06	2.05618e+06	1.92235e+06	1.52691e+06	3.02416e+06	1.6277e+06	1.82342e+06	2.03089e+06	1.92601e+06	2.14374e+06
High	Master Protein	Q3T0Z3	Ubiquitin-like protein 5 OS=Bos taurus OX=9913 GN=UBL5 PE=3 SV=1	6.293	27	2	14	2	73	8.5	8.44	3.77	2	1.242	1.225	1.188	1.044	0.972	1.009	0.31	0.29	0.25	0.06	-0.04	0.01	0.63193	0.687907	0.985375	0.5148	0.831109	0.825127	0.726755	0.848421	0.989087	0.597493	0.884487	0.887146	1.1243e+06	1.4809e+06	1.42333e+06	1.43278e+06	1.1243e+06	1.01718e+06	1.66448e+06	1.4809e+06	1.42224e+06	1.74036e+06	1.30559e+06	1.65025e+06
High	Master Protein	A7YY49	Surfeit locus protein 4 OS=Bos taurus OX=9913 GN=SURF4 PE=2 SV=1	6.283	11	2	8	2	269	30.4	7.78	0	2	1.282	0.938	0.882	1.519	1.442	0.958	0.36	-0.09	-0.18	0.6	0.53	-0.06	0.55794	0.416009	0.510162	0.00564352	0.182058	0.839021	0.655938	0.610152	0.593466	0.0111391	0.268883	0.899064	697619	952172	677556	660302	748313	697619	32100.4	966886	952172	865719	821851	626749
High	Master Protein	Q1RMU3	Prolyl 4-hydroxylase subunit alpha-1 OS=Bos taurus OX=9913 GN=P4HA1 PE=1 SV=1	6.28	5	2	4	2	534	61	5.91	0	2	0.715	0.977	0.967	0.521	0.696	1.318	-0.48	-0.03	-0.05	-0.94	-0.52	0.4	0.173928	0.529839	0.617409	0.00512938	0.460144	0.378911	0.247912	0.714264	0.696568	0.0101464	0.590158	0.467622	458567	268990	454438	143606	494372	458567	343848	88472.9	336849	268990	454438	473716
High	Master Protein	Q3ZBF7	Prostaglandin E synthase 3 OS=Bos taurus OX=9913 GN=PTGES3 PE=1 SV=1	6.266	13	2	8	2	160	18.7	4.54	7.08	2	1.021	0.8	0.95	1.196	1.006	0.952	0.03	-0.32	-0.07	0.26	0.01	-0.07	0.864004	0.123273	0.633684	0.342704	0.755606	0.832931	0.915896	0.292123	0.711591	0.440887	0.825305	0.894945	1.34097e+06	543776	454525	540424	1.34097e+06	1.34875e+06	1.0072e+06	543776	617959	500474	454525	1.00229e+06
High	Master Protein	P28801	Glutathione S-transferase P OS=Bos taurus OX=9913 GN=GSTP1 PE=1 SV=2	6.209	11	2	5	2	210	23.6	7.36	0	2	0.356	1.107	0.384	0.315	1.048	3.054	-1.49	0.15	-1.38	-1.67	0.07	1.61	0.000238271	0.951383	0.0122223	2.44249e-15	0.669212	0.000612905	0.000534286	0.976323	0.0190775	6.70633e-15	0.773866	0.000964267	2.97254e+07	1.04987e+07	3.34672e+07	1.0017e+07	2.54919e+07	2.97254e+07	3.6388e+07	1.07605e+07	9.51792e+06	1.04987e+07	2.84117e+07	3.34672e+07
High	Master Protein	Q0P569	Nucleobindin-1 OS=Bos taurus OX=9913 GN=NUCB1 PE=1 SV=1	6.181	4	2	8	2	474	54.9	5.21	0	2	1.526	0.89	1.632	1.248	0.794	0.623	0.61	-0.17	0.71	0.32	-0.33	-0.68	0.243538	0.291365	0.585709	0.145423	0.717033	0.381256	0.335422	0.537625	0.668266	0.218396	0.797824	0.468654	593827	888940	628810	1.47836e+06	432773	593827	895337	888940	341850	1.3409e+06	443980	715669
High	Master Protein	P08169	Cation-independent mannose-6-phosphate receptor OS=Bos taurus OX=9913 GN=IGF2R PE=1 SV=2	6.152	1	2	6	2	2499	274.4	5.92	2.1	2	0.791	0.972	1.584	0.961	0.688	0.625	-0.34	-0.04	0.66	-0.06	-0.54	-0.68	0.305886	0.514447	0.759043	0.867807	0.440586	0.518653	0.398801	0.703489	0.80987	0.896762	0.573828	0.612693	232707	326642	369562	662431	238397		227152	178599	326642	590068	424597	369562
High	Master Protein	Q5E984	Translationally-controlled tumor protein OS=Bos taurus OX=9913 GN=TPT1 PE=2 SV=1	6.128	16	2	3	2	172	19.6	4.93	0	2	0.01	2.86	0.01	0.01		100	-6.64	1.52	-6.64	-6.64		6.64	1e-17	2.0109e-05	1e-17	1e-17		1e-17	2.84317e-17	7.62986e-05	3.12755e-17	2.74987e-17		3.52929e-17	185658		530982				185658
High	Master Protein	Q3MHL4	Adenosylhomocysteinase OS=Bos taurus OX=9913 GN=AHCY PE=2 SV=3	6.124	5	2	5	2	432	47.6	6.29	3.97	2	4.054	1.956	3.16	2.072	1.078	0.619	2.02	0.97	1.66	1.05	0.11	-0.69	1.00063e-05	0.0112926	0.120554	2.30435e-05	0.611892	0.489487	2.50533e-05	0.0374513	0.163205	5.59068e-05	0.720613	0.584986	122355	1.19962e+06	239352	941734	122355					1.19962e+06
High	Master Protein	P00423	Cytochrome c oxidase subunit 4 isoform 1, mitochondrial OS=Bos taurus OX=9913 GN=COX4I1 PE=1 SV=1	6.124	11	2	8	2	169	19.6	9.31	5.59	2	1.006	0.932	1.132	1.086	0.91	0.741	0.01	-0.1	0.18	0.12	-0.14	-0.43	0.825036	0.398472	0.92633	0.289971	0.979736	0.336772	0.88618	0.610152	0.946761	0.377707	0.992351	0.424363	6.62187e+06	6.53712e+06	6223105	6.0035e+06	6.62187e+06	5.9887e+06	1.13118e+07	6.4694e+06	6.53712e+06	8.45063e+06	5.65932e+06	6.74446e+06
High	Master Protein	P53620	Coatomer subunit gamma-1 OS=Bos taurus OX=9913 GN=COPG1 PE=1 SV=1	6.095	2	2	5	2	874	97.3	5.45	1.69	2	1.542	1.254	1.822	1.382	0.814	0.605	0.62	0.33	0.87	0.47	-0.3	-0.73	0.230292	0.612196	0.548407	0.0670933	0.771917	0.464634	0.317997	0.789896	0.631268	0.115884	0.839242	0.557626	523160	702439	494908	755015	595113	344149	523160	611024	702439	765590	123690	583487
High	Master Protein	P46162	Beta-defensin 4 OS=Bos taurus OX=9913 GN=DEFB4 PE=1 SV=3	6.084	33	2	35	2	63	7.2	11.46	50.58	2	0.861	1.019	1.852	0.577	0.397	0.635	-0.22	0.03	0.89	-0.79	-1.33	-0.65	0.460523	0.661682	0.20198	0.000423152	0.019679	0.150925	0.557969	0.830184	0.263618	0.000908311	0.0373318	0.201011	8.69125e+06	4.90506e+06	8856028	1.60927e+07	4.73477e+06	8.69125e+06	1.32485e+07	4.07865e+06	4.90506e+06	1.71895e+07	7.07198e+06	1.03979e+07
High	Master Protein	Q5EAE3	Ubiquitin domain-containing protein 2 OS=Bos taurus OX=9913 GN=UBTD2 PE=2 SV=1	6.071	10	2	18	1	234	26.2	5.67	3.3	2	1.01	0.821	0.729	1.221	1.375	1.127	0.01	-0.28	-0.46	0.29	0.46	0.17	0.834209	0.155752	0.312599	0.453995	0.23028	0.567308	0.892984	0.353563	0.388326	0.537613	0.335255	0.662075	237566	238168	195131	173181	220830	237566	307841	238168	222977	314547	180816	303187
High	Master Protein	Q3MHH4	Glutamine--tRNA ligase OS=Bos taurus OX=9913 GN=QARS1 PE=2 SV=1	6.068	3	2	5	2	775	87.6	6.89	0	2	0.94	1.362	1.173	0.695	0.997	1.282	-0.09	0.45	0.23	-0.53	0	0.36	0.65399	0.376921	0.866526	0.0608183	0.77518	0.418296	0.740533	0.610152	0.897605	0.105788	0.841509	0.506166	527033	356174	512627	594401	527033	488031	789796	311955	356174	592716	512627	464417
High	Master Protein	Q8SPJ1	Junction plakoglobin OS=Bos taurus OX=9913 GN=JUP PE=2 SV=1	6.027	4	2	4	2	745	81.8	6.14	0	2	0.988	0.804	0.746	1.386	1.45	1.027	-0.02	-0.31	-0.42	0.47	0.54	0.04	0.777672	0.12924	0.34464	0.0842075	0.177166	0.716056	0.852664	0.304998	0.420173	0.143029	0.261941	0.799591	387545	612468	321654	355891	603581	248834		542227	651837	612468	321654	154638
High	Master Protein	A0A5C9AJ78	30S ribosomal protein S21 (Fragment) OS=Escherichia coli OX=562 GN=rpsU PE=1 SV=1	6	29	2	9	2	62	7.3	10.98	12.43	2	2.577	2.419	13.603	0.895	0.159	0.153	1.37	1.27	3.77	-0.16	-2.65	-2.71	0.00362208	0.000463523	3.84374e-08	0.613833	8.25402e-07	1.07274e-07	0.00762034	0.00168719	1.15358e-07	0.683298	5.68576e-06	2.89133e-07	213159	575968	555033	3.91438e+06	314431	213159	168257	445037	575968	4.30972e+06	611297	555033
High	Master Protein	Q29RK1	Citrate synthase, mitochondrial OS=Bos taurus OX=9913 GN=CS PE=1 SV=1	5.997	6	2	5	2	466	51.7	8.12	0	2	1.309	1.124	3.482	1.164	0.482	0.376	0.39	0.17	1.8	0.22	-1.05	-1.41	0.513278	0.99144	0.0867923	0.60496	0.0751294	0.11796	0.607976	0.994765	0.119975	0.677175	0.124339	0.159009	214942	149275	111664	309516	207566	222580		121436	149275	284144	247407	111664
High	Master Protein	P12344	Aspartate aminotransferase, mitochondrial OS=Bos taurus OX=9913 GN=GOT2 PE=1 SV=2	5.983	5	2	3	2	430	47.5	9.07	1.67	2	1.209	1.145	2.1	1.68	0.888	0.57	0.27	0.2	1.07	0.75	-0.17	-0.81	0.696939	0.92408	0.377565	0.0424	0.965014	0.406669	0.779592	0.959095	0.457663	0.0744921	0.982182	0.493895	108310	311070	153693	1.06209e+06	100291	116971		65987.5		1.46641e+06	153693	718399
High	Master Protein	Q765N9	Claudin-3 OS=Bos taurus OX=9913 GN=CLDN3 PE=2 SV=1	5.943	7	2	4	2	219	23.4	7.77	1.83	2	1.903	1.195	2.497	1.593	0.883	0.568	0.93	0.26	1.32	0.67	-0.18	-0.81	0.0573884	0.77405	0.126282	0.0144729	0.953208	0.187759	0.0995179	0.893807	0.17073	0.0273321	0.974557	0.246859	586938	559836	443970	2.66196e+06	924939	276964	586938	559836	414644	2.72826e+06	257393	443970
High	Master Protein	E9XRN6	Entericidin EcnA/B family protein OS=Escherichia coli TW10509 OX=656449 GN=ERFG_03734 PE=3 SV=1	5.933	40	1	4	1	48	4.8	8.21	7.04	1	100		100	100	0.555	0.01	6.64		6.64	6.64	-0.85	-6.64	1e-17		1e-17	1e-17	0.167401	1e-17	2.84317e-17		3.12755e-17	2.74987e-17	0.248179	3.52929e-17		897849		1.61787e+06				417100		1.93271e+06
High	Master Protein	Q2KJG4	Microsomal glutathione S-transferase 2 OS=Bos taurus OX=9913 GN=MGST2 PE=2 SV=1	5.896	10	1	19	1	146	16.5	9.26	14.95	1	1.175	1.224	1.099	0.932	1.069	1.133	0.23	0.29	0.14	-0.1	0.1	0.18	0.768397	0.691198	0.946586	0.961508	0.628236	0.696613	0.845205	0.849122	0.962013	0.970099	0.736034	0.781801	1.86109e+06	2.18626e+06	2.48536e+06	2.04456e+06	1.86109e+06	1.67976e+06	2.13369e+06	2.18626e+06	2.01634e+06	2.43373e+06	2.03634e+06	2.48536e+06
High	Master Protein	Q3SWW9	Serine/threonine-protein phosphatase PP1-beta catalytic subunit OS=Bos taurus OX=9913 GN=PPP1CB PE=2 SV=1	5.884	6	2	6	1	327	37.2	6.19	0	2	1.016	1.257	1.103	0.829	0.91	1.051	0.02	0.33	0.14	-0.27	-0.14	0.07	0.851012	0.604034	0.78895	0.346206	0.980474	0.724794	0.906255	0.783341	0.835953	0.445181	0.992351	0.807763	617377	627414	945334	899268	617377	598723	1.15071e+06	627414	623684	1.06912e+06	752567	945334
High	Master Protein	Q5E9E3	Complement C1q subcomponent subunit A OS=Bos taurus OX=9913 GN=C1QA PE=2 SV=1	5.837	9	2	14	2	244	25.8	8.94	21.31	2	1.316	1.407	4.74	0.935	0.302	0.299	0.4	0.49	2.24	-0.1	-1.73	-1.74	0.501365	0.301726	0.00274403	0.818203	0.00187148	0.00177941	0.599441	0.553672	0.00444804	0.86043	0.00428635	0.00274716	572204	752995	805168	3.18681e+06	460294	572204	812026	290913	752995	4.30117e+06	865051	745994
High	Master Protein	A0A6M0PTB9	50S ribosomal protein L20 OS=Escherichia coli OX=562 GN=rplT PE=3 SV=1	5.835	14	2	19	2	118	13.5	11.56	25.67	2	1.757	1.727	12.322	1.324	0.154	0.128	0.81	0.79	3.62	0.4	-2.7	-2.97	0.102204	0.0492693	5.48545e-09	0.0125788	5.23215e-07	1.568e-10	0.168026	0.143286	1.65613e-08	0.0238215	3.69789e-06	4.70125e-10	1.95938e+06	3.2997e+06	3.22974e+06	2.43521e+07	1.95938e+06	1.96834e+06	1.37298e+06	2.41223e+06	3.2997e+06	2.4531e+07	4.25613e+06	2.51117e+06
High	Master Protein	Q2TBV3	Electron transfer flavoprotein subunit beta OS=Bos taurus OX=9913 GN=ETFB PE=1 SV=3	5.82	7	2	2	2	255	27.7	8.12	0	2	1.708	1.471	2.928	1.041	0.674	0.558	0.77	0.56	1.55	0.06	-0.57	-0.84	0.123532	0.216797	0.145296	0.884512	0.408697	0.422291	0.193399	0.446058	0.195547	0.910379	0.537058	0.510638	121737	268231	220467	530283	67976.5		218016	114228	268231	560129	298811	162664
High	Master Protein	Q29RK4	UV excision repair protein RAD23 homolog B OS=Bos taurus OX=9913 GN=RAD23B PE=2 SV=1	5.79	5	2	4	2	408	43.1	4.84	1.6	2	1.059	1.018	1.269	0.975	0.469	0.489	0.08	0.03	0.34	-0.04	-1.09	-1.03	0.958367	0.659464	0.978546	0.889655	0.0633487	0.263083	0.98262	0.830184	0.983609	0.914977	0.105323	0.337995	481014	157021	166870	773295	481014	408803	751545	228120	126035	157021	160996	166870
High	Master Protein	Q32PE3	Selenoprotein K OS=Bos taurus OX=9913 GN=SELENOK PE=3 SV=3	5.785	27	2	5	2	95	10.8	11.11	0	2	0.966	1.031	0.852	0.916	0.925	0.996	-0.05	0.04	-0.23	-0.13	-0.11	-0.01	0.722439	0.699432	0.470713	0.674244	0.943009	0.780139	0.802743	0.849122	0.553568	0.731027	0.966847	0.849117	664606	482893	666230	642065	664606	603872	874711	696790	480698	482893	666230	652609
High	Master Protein	Q32LG5	Receptor expression-enhancing protein 6 OS=Bos taurus OX=9913 GN=REEP6 PE=1 SV=1	5.757	10	2	7	2	185	20.6	7.88	11.51	2	1.091	0.901	0.929	1.138	1.001	0.86	0.13	-0.15	-0.11	0.19	0	-0.22	0.960478	0.318596	0.643084	0.168446	0.766046	0.781907	0.984407	0.579042	0.720385	0.249516	0.834194	0.850859	1.89217e+06	2.09217e+06	1.90183e+06	1.89105e+06	1.82917e+06	1.89217e+06	2.72551e+06	2.09217e+06	1.79323e+06	2.30213e+06	1.56321e+06	1.90183e+06
High	Master Protein	P61420	V-type proton ATPase subunit d 1 OS=Bos taurus OX=9913 GN=ATP6V0D1 PE=1 SV=1	5.755	7	2	6	2	351	40.3	5	0	2	1.279	1.056	1.576	1.19	0.916	0.769	0.36	0.08	0.66	0.25	-0.13	-0.38	0.563157	0.784564	0.592468	0.135147	0.965943	0.680237	0.66091	0.898762	0.674151	0.203811	0.982878	0.76729	934502	1.39314e+06	1.1707e+06	1.64394e+06	1.03737e+06	934502	892419	1.21197e+06	1.39314e+06	2.01282e+06	1.2491e+06	1.1707e+06
High	Master Protein	Q5E9F8	Histone H3.3 OS=Bos taurus OX=9913 GN=H3-3A PE=1 SV=3	5.74	10	2	96	2	136	15.3	11.27	149.21	2	1.487	1.741	4.017	0.775	0.332	0.429	0.57	0.8	2.01	-0.37	-1.59	-1.22	0.280616	0.0452485	0.00170216	0.166521	0.00451973	0.00802407	0.380994	0.134332	0.00300933	0.246798	0.00914207	0.0115457	7.70266e+07	1.01097e+08	1.36745e+08	3.07032e+08	5.99005e+07	7.70266e+07	1.444e+08	8.00809e+07	1.01097e+08	4.03038e+08	1.36745e+08	1.29765e+08
High	Master Protein	Q3SYZ4	Aspartate--tRNA ligase, cytoplasmic OS=Bos taurus OX=9913 GN=DARS1 PE=2 SV=1	5.739	5	2	5	2	501	57	6.84	1.84	2	1.1	1.246	1.822	0.915	0.866	0.787	0.14	0.32	0.87	-0.13	-0.21	-0.35	0.940531	0.633175	0.541915	0.717283	0.908828	0.824627	0.971545	0.808269	0.624792	0.772436	0.947155	0.886795	737678	778841	781691	654132	737678	620906	813466	778841	651284	1.04633e+06	736713	781691
High	Master Protein	P12234	Phosphate carrier protein, mitochondrial OS=Bos taurus OX=9913 GN=SLC25A3 PE=1 SV=1	5.697	6	2	16	2	362	40.1	9.31	16.21	2	1.676	1.112	2.807	1.112	0.519	0.409	0.75	0.15	1.49	0.15	-0.95	-1.29	0.139582	0.968261	0.0228529	0.225657	0.115833	0.0051372	0.210991	0.988414	0.0336334	0.310895	0.183009	0.00750574	1.67902e+06	1.92256e+06	2.03021e+06	4.8558e+06	1.67902e+06	1.67722e+06	2.57384e+06	1.86222e+06	1.92256e+06	5.12039e+06	1.92358e+06	2.03021e+06
High	Master Protein	E2QMK5	Membrane protein OS=Escherichia coli OX=562 GN=slyB PE=4 SV=1	5.694	10	1	5	1	155	15.6	8.84	7.77	1	3.527	2.164	10.459	1.63	0.383	0.235	1.82	1.11	3.39	0.7	-1.39	-2.09	7.70441e-05	0.00275436	0.00011	0.0354692	0.0147529	0.0027758	0.000179067	0.00964752	0.000233548	0.0624571	0.0281637	0.00416126	122897	435449	267228	1.40684e+06	112367	122897	135679	121571		1.55972e+06	183725
High	Master Protein	Q2KI42	26S proteasome non-ATPase regulatory subunit 11 OS=Bos taurus OX=9913 GN=PSMD11 PE=2 SV=3	5.684	5	2	3	2	422	47.4	6.48	0	2	1.317	0.916	5.66	1.31	0.264	0.177	0.4	-0.13	2.5	0.39	-1.92	-2.49	0.499999	0.357011	7.43607e-05	0.0154824	0.000481246	7.14704e-08	0.598343	0.610152	0.000158882	0.0292183	0.00118084	1.93959e-07	3.52088e+06	4.27648e+06	4.07242e+06	2.80022e+07	5.18637e+06	2.79307e+06	3.52088e+06	4.03444e+06	4.27648e+06	2.94254e+07	5.92474e+06	2.16119e+06
High	Master Protein	Q32PG3	WD repeat-containing protein 48 OS=Bos taurus OX=9913 GN=WDR48 PE=2 SV=1	5.683	4	2	9	2	677	76.1	7.03	0	2	0.853	1.166	0.906	0.874	1.003	0.95	-0.23	0.22	-0.14	-0.19	0	-0.07	0.441109	0.859896	0.531011	0.53774	0.762553	0.846209	0.537982	0.942252	0.614182	0.613719	0.831055	0.904684	721194	639585	784243	427422	721194	571958	1.11264e+06	560363	639585	745251	784243	882156
High	Master Protein	P50448	Factor XIIa inhibitor OS=Bos taurus OX=9913 PE=1 SV=1	5.646	4	2	7	2	468	51.7	6.67	0	2	1.24	1.182	1.181	1.193	1.029	0.814	0.31	0.24	0.24	0.26	0.04	-0.3	0.63507	0.812192	0.888466	0.229907	0.707793	0.861644	0.726755	0.92133	0.915651	0.316589	0.797824	0.912523	626518	856565	693730	816487	719104	626518	271489	856565	651778	1.09108e+06	913272	514025
High	Master Protein	Q3ZCF0	Dynactin subunit 2 OS=Bos taurus OX=9913 GN=DCTN2 PE=2 SV=1	5.627	4	2	14	2	403	44.3	5.16	9.96	2	0.862	1.082	1.19	0.978	0.811	0.886	-0.21	0.11	0.25	-0.03	-0.3	-0.17	0.461451	0.868402	0.971003	0.858019	0.761863	0.858253	0.558713	0.948709	0.976999	0.888511	0.83047	0.912523	1.28233e+06	1.27803e+06	1.55947e+06	1.89546e+06	1.28233e+06	1.03113e+06	1.35169e+06	1.14028e+06	1.27803e+06	1.9266e+06	1.55947e+06	1.20144e+06
High	Master Protein	Q148F2	Arachidonate 5-lipoxygenase-activating protein OS=Bos taurus OX=9913 GN=ALOX5AP PE=2 SV=1	5.622	12	2	4	2	161	18	8.44	1.87	2	1.213	2.016	4.428	1.069	0.291	0.359	0.28	1.01	2.15	0.1	-1.78	-1.48	0.688901	0.00758238	0.0152428	0.757873	0.00128417	0.0306319	0.772215	0.0257016	0.0237042	0.809287	0.00297378	0.0430123	357634	282340	456444	1.61256e+06	357634	507592	281375	282340	211710	2.18385e+06	456444	577880
High	Master Protein	A0A6L2GIB8	Bacterioferritin (Fragment) OS=Escherichia coli OX=562 GN=bfr PE=3 SV=1	5.618	10	1	1	1	151	17.6	4.67	2.41	1	100		100	100	1.397	0.01	6.64		6.64	6.64	0.48	-6.64	1e-17		1e-17	1e-17	0.21374	1e-17	2.84317e-17		3.12755e-17	2.74987e-17	0.312111	3.52929e-17		142507		102042				752108	142507	100322
High	Master Protein	P39873	Brain ribonuclease OS=Bos taurus OX=9913 GN=BRN PE=1 SV=3	5.614	10	2	22	1	167	18.4	9.41	25.85	2	0.994	1.685	0.01	0.635	100	100	-0.01	0.75	-6.64	-0.66	6.64	6.64	0.793494	0.0638828	1e-17	0.00923424	1e-17	1e-17	0.862873	0.171658	3.12755e-17	0.0176107	1.00462e-16	3.52929e-17	664002	730676	1.15057e+06		585776	664002	1.47606e+06	1.46709e+06	730676	338015	986889	1.15057e+06
High	Master Protein	Q5E9C2	Dolichyl-diphosphooligosaccharide--protein glycosyltransferase subunit DAD1 OS=Bos taurus OX=9913 GN=DAD1 PE=3 SV=3	5.588	16	2	2	2	113	12.5	7.08	3.46	2	1.056	1.213	1.301	0.853	0.808	0.891	0.08	0.28	0.38	-0.23	-0.31	-0.17	0.952458	0.721399	0.668995	0.488429	0.753482	0.698071	0.977686	0.849122	0.744458	0.574872	0.823734	0.783094	3.12178e+06	3.0423e+06	3.66503e+06	3.93899e+06	3.12178e+06	2.78303e+06	3.69892e+06	2.63249e+06	3.0423e+06	4.64173e+06	3.47103e+06	3.66503e+06
High	Master Protein	Q32PJ6	Probable cytosolic iron-sulfur protein assembly protein CIAO1 OS=Bos taurus OX=9913 GN=CIAO1 PE=2 SV=1	5.581	6	2	10	2	339	37.7	4.86	5.24	2	0.92	1.017	0.764	0.831	1.099	1.266	-0.12	0.02	-0.39	-0.27	0.14	0.34	0.604991	0.656472	0.349867	0.358231	0.573835	0.438356	0.703521	0.830048	0.426134	0.459227	0.697297	0.528816	1.02741e+06	788866	734827	643061	735475	1.02741e+06	1.05364e+06	801100	432370	788866	1.34298e+06	734827
High	Master Protein	A0A6G6L5Y7	DNA protection during starvation protein OS=Escherichia coli OX=562 GN=dps PE=3 SV=1	5.553	10	2	6	2	167	18.7	6.11	9.06	2	2.692	2.171	23.171	1.109	0.093	0.086	1.43	1.12	4.53	0.15	-3.42	-3.55	0.00225524	0.0026218	1.11511e-10	0.610014	1.15423e-10	4.4081e-11	0.00475405	0.00925629	3.39918e-10	0.680444	1.11425e-09	1.37311e-10	140286	424084	364006	3.67162e+06	140286	84765	166805	327579	424084	1.85075e+06	364006	299778
High	Master Protein	Q3T108	Proteasome subunit beta type-4 OS=Bos taurus OX=9913 GN=PSMB4 PE=1 SV=1	5.548	7	2	14	2	264	29	5.67	8.97	2	1.09	1.194	1.435	0.819	0.763	0.806	0.12	0.26	0.52	-0.29	-0.39	-0.31	0.963885	0.775575	0.676694	0.32224	0.63357	0.6565	0.986763	0.895309	0.751535	0.416339	0.741165	0.744615	1.3674e+06	1.38904e+06	1.62766e+06	2.02046e+06	1.3674e+06	1.11659e+06	2.25388e+06	1.38904e+06	1.2911e+06	1.79507e+06	2.10239e+06	1.51844e+06
High	Master Protein	Q5E9X0	GDNF family receptor alpha-2 OS=Bos taurus OX=9913 GN=GFRA2 PE=2 SV=1	5.536	6	2	4	2	464	51.6	7.84	0	2	0.755	0.898	0.736	0.85	1.377	1.381	-0.41	-0.16	-0.44	-0.24	0.46	0.47	0.238571	0.311111	0.321508	0.500833	0.22898	0.337267	0.328834	0.566965	0.397731	0.587684	0.333468	0.42477	367138	248208	329714	255763	367138	328917	527757	248208	266095	222595	329714	248906
High	Master Protein	A0A6D1A8Y1	F0F1 ATP synthase subunit beta (Fragment) OS=Escherichia coli OX=562 GN=G3563_29465 PE=4 SV=1	5.482	25	2	5	1	84	9	5.06	0	2			100		0.01	0.01			6.64		-6.64	-6.64			1e-17		1e-17	1e-17			3.12755e-17		1.00462e-16	3.52929e-17				440899
High	Master Protein	A7E3W5	Synaptogyrin-2 OS=Bos taurus OX=9913 GN=SYNGR2 PE=2 SV=1	5.48	5	2	4	2	224	25.1	5.12	4.4	2	2.379	1.989	2.364	1.313	2.193	1.673	1.25	0.99	1.24	0.39	1.13	0.74	0.00821713	0.00909064	0.298219	0.239695	0.011506	0.177141	0.0160033	0.0302996	0.371285	0.328109	0.0227235	0.233558	94341.5	354774	335808	284655	94341.5	91168	134170	354318	354774	512352	390558	264226
High	Master Protein	P63009	AP-2 complex subunit beta OS=Bos taurus OX=9913 GN=AP2B1 PE=1 SV=2	5.47	2	2	11	2	937	104.5	5.38	3.68	2	1.148	1.015	1.321	1.101	0.872	0.787	0.2	0.02	0.4	0.14	-0.2	-0.35	0.828309	0.650355	0.869849	0.37983	0.924251	0.752609	0.88916	0.824141	0.899776	0.480833	0.958646	0.826175	1.00122e+06	1.09531e+06	1.06832e+06	1.22976e+06	987331	1.00122e+06	1.43537e+06	1.09531e+06	1.07867e+06	1.76362e+06	917852	1.15852e+06
High	Master Protein	Q3T0M0	Vacuolar protein sorting-associated protein 29 OS=Bos taurus OX=9913 GN=VPS29 PE=2 SV=1	5.463	11	2	18	2	186	20.9	7.05	4.44	2	1.124	1.115	1.044	0.932	0.961	1.017	0.17	0.16	0.06	-0.1	-0.06	0.02	0.883407	0.978729	0.858114	0.960582	0.856793	0.937373	0.929463	0.988414	0.891105	0.969526	0.906496	0.956613	1.70085e+06	2.019e+06	2.2632e+06	2.22558e+06	1.70085e+06	1.61321e+06	2.95734e+06	1.99472e+06	2.23415e+06	2.019e+06	2.25437e+06	2.2632e+06
High	Master Protein	A0A6N7NQ69	NADH-quinone oxidoreductase subunit B OS=Escherichia coli OX=562 GN=nuoB PE=3 SV=1	5.45	7	2	5	2	225	25.5	5.3	6.37	2	1.47	1.116	6.422	1.457	0.229	0.145	0.56	0.16	2.68	0.54	-2.13	-2.78	0.298295	0.981343	0.00110528	0.0673516	9.65247e-05	1.32207e-05	0.389663	0.988414	0.00202789	0.116294	0.000286517	2.63539e-05	253379	447511	397608	2.31989e+06	202750	253379	387303	241010	447511	2.97108e+06	397608	400947
High	Master Protein	Q3T0E7	Serine/threonine-protein phosphatase PP1-alpha catalytic subunit OS=Bos taurus OX=9913 GN=PPP1CA PE=2 SV=1	5.436	6	2	8	1	330	37.5	6.33	0	2	1.985	1.738	1.902	1.339	0.868	0.639	0.99	0.8	0.93	0.42	-0.2	-0.65	0.041384	0.0461012	0.481421	0.223468	0.914306	0.563161	0.0753563	0.13656	0.564582	0.308036	0.949962	0.657835	149292	310685	261117	408690	118667	149292	301278	264141		365432	206231	261170
High	Master Protein	A0A4T8WWM6	Beta-ketoacyl-ACP synthase I OS=Escherichia coli OX=562 GN=EXM29_04365 PE=3 SV=1	5.42	6	1	1	1	406	42.6	5.44	2.87	1	100	100		0.21	100	100	6.64	6.64		-2.25	6.64	6.64	1e-17	1e-17		1e-17	1e-17	1e-17	2.84317e-17	5.89808e-17		2.74987e-17	1.00462e-16	3.52929e-17		234713	1.11674e+06					556923	98918.9
High	Master Protein	P33433	Histidine-rich glycoprotein (Fragments) OS=Bos taurus OX=9913 GN=HRG PE=1 SV=1	5.329	4	1	11	1	396	44.4	7.46	15.69	1	0.938	0.767	7.714	1.241	0.126	0.104	-0.09	-0.38	2.95	0.31	-2.99	-3.26	0.650616	0.0833943	0.000189969	0.397827	2.12943e-08	4.67889e-07	0.74022	0.211914	0.00039309	0.491166	1.79433e-07	1.20891e-06	342718	262993	211904	2.44008e+06	273327		429727	250179	262993	3.04877e+06	373849	207422
High	Master Protein	Q3B7M2	Hydroxyacylglutathione hydrolase, mitochondrial OS=Bos taurus OX=9913 GN=HAGH PE=2 SV=3	5.287	7	2	13	2	308	34.1	7.83	1.69	2	0.848	0.973	0.831	0.97	1.128	1.217	-0.24	-0.04	-0.27	-0.04	0.17	0.28	0.429364	0.516727	0.442455	0.89517	0.523946	0.482323	0.524975	0.70564	0.530211	0.919777	0.65328	0.577772	416034	373236	381772	322353	340838	416034	636245	338392	393059	373236	372568	381772
High	Master Protein	P05689	Cathepsin Z OS=Bos taurus OX=9913 GN=CTSZ PE=2 SV=2	5.262	7	2	5	2	304	33.9	7.01	0	2	2.188	0.781	5.986	2.727	0.99	0.111	1.13	-0.36	2.58	1.45	-0.01	-3.17	0.0180838	0.0992347	0.00838914	0.000227534	0.790954	3.07158e-05	0.0336741	0.245909	0.0133544	0.000515566	0.852605	5.85177e-05	98200.8	274105	55970	939613	58784.5	98200.8	115395	65037.8		1.15523e+06	45916.3	55970
High	Master Protein	Q2T9N1	Protein FAM114A2 OS=Bos taurus OX=9913 GN=FAM114A1 PE=2 SV=1	5.129	3	1	4	1	500	54.8	4.82	4.41	1	1.249	1.014	0.911	1.231	1.37	1.113	0.32	0.02	-0.13	0.3	0.45	0.15	0.618553	0.645822	0.540347	0.321976	0.234447	0.600411	0.717575	0.819697	0.623196	0.416097	0.339871	0.696265	367704	459175	372872	335138	302702	367704	595998	473146	459175	451508	333941	438337
High	Master Protein	A0A193LMR7	Uncharacterized protein OS=Escherichia coli OX=562 GN=GJ11_02695 PE=4 SV=1	5.117	13	1	2	1	190	19.4	8.15	3.6	1	2.942	0.01	0.745	100	3.948	0.01	1.56	-6.64	-0.42	6.64	1.98	-6.64	0.000806615	1e-17	0.328278	1e-17	2.69276e-05	1e-17	0.00172897	5.89808e-17	0.40168	2.74987e-17	0.000107532	3.52929e-17	88899.5	261574		66255.8	84226.8	93831.5		982708	261574	156544
High	Master Protein	Q3ZBG9	Phospholipid scramblase 2 OS=Bos taurus OX=9913 GN=PLSCR2 PE=2 SV=1	5.032	9	2	11	2	293	32.6	5.44	6.15	2	1.832	1.181	1.214	1.446	1.332	1.008	0.87	0.24	0.28	0.53	0.41	0.01	0.0761721	0.815916	0.793578	0.0017291	0.267417	0.995069	0.131113	0.923216	0.839976	0.00354452	0.37958	0.996994	5.08784e+06	9.56698e+06	6.8888e+06	6.85693e+06	5.08784e+06	4.7156e+06	7.7012e+06	9.10136e+06	9.56698e+06	1.05599e+07	4.85365e+06	6.8888e+06
High	Master Protein	P80513	Mesencephalic astrocyte-derived neurotrophic factor OS=Bos taurus OX=9913 GN=MANF PE=1 SV=2	5.023	13	2	5	2	179	20.3	8.54	4.85	2	0.872	0.953	1.13	0.915	0.881	0.766	-0.2	-0.07	0.18	-0.13	-0.18	-0.39	0.485541	0.457174	0.79781	0.665185	0.946353	0.819309	0.582996	0.642102	0.843747	0.722216	0.969544	0.882001	353935	308627	522342	555704	353935			278841	308627	547965	589907	522342
High	Master Protein	Q8XEB8	Isochorismatase domain-containing protein OS=Escherichia coli O157:H7 OX=83334 GN=ycaC PE=4 SV=2	5.013	9	1	1	1	208	23.1	5.41	2.75	1	100	100		5.011	100	100	6.64	6.64		2.33	6.64	6.64	1e-17	1e-17		1e-17	1e-17	1e-17	2.84317e-17	5.89808e-17		2.74987e-17	1.00462e-16	3.52929e-17		1.35207e+06	269831					1.35207e+06
High	Master Protein	A5D9H7	Ubiquitin carboxyl-terminal hydrolase 12 OS=Bos taurus OX=9913 GN=USP12 PE=2 SV=1	4.982	6	2	3	2	369	42.7	6.6	0	2	0.455	0.67	0.676	0.865	0.616	0.894	-1.14	-0.58	-0.56	-0.21	-0.7	-0.16	0.00416094	0.018914	0.252048	0.548851	0.278891	0.890393	0.00867214	0.0613515	0.316611	0.62325	0.392692	0.91911	185374	225830	175899	125399	138666	185374	244172	240713	225830	55707.2	136961	175899
High	Master Protein	A0A5P0J560	Universal stress protein UspF OS=Escherichia coli OX=562 GN=uspF PE=3 SV=1	4.964	11	1	2	1	144	16	5.96	2.03	1	100	100	100	0.605	4.426	7.318	6.64	6.64	6.64	-0.73	2.15	2.87	1e-17	1e-17	1e-17	0.0077948	6.08931e-06	2.20253e-05	2.84317e-17	5.89808e-17	3.12755e-17	0.0152025	3.57402e-05	4.33313e-05		474710	784835	107245				1.95453e+06	474710	130587
High	Master Protein	Q32LP0	Fermitin family homolog 3 OS=Bos taurus OX=9913 GN=FERMT3 PE=2 SV=1	4.958	3	2	3	2	665	75.7	6.64	1.72	2	2.192		2.102	1.959	0.923	0.417	1.13		1.07	0.97	-0.12	-1.26	0.0177222		0.428595	0.00245083	0.946684	0.172474	0.0330237		0.515437	0.00498817	0.9697	0.228523	188685	625301	108023	655507			188685			625301	108023
High	Master Protein	F4TL18	DNA-directed RNA polymerase subunit alpha OS=Escherichia coli M718 OX=656419 GN=rpoA PE=3 SV=1	4.955	5	1	1	1	329	36.5	5.06	2.07	1	100	100	100	2.326	3.133	1.347	6.64	6.64	6.64	1.22	1.65	0.43	1e-17	1e-17	1e-17	0.00381854	0.000399515	0.380914	2.84317e-17	5.89808e-17	3.12755e-17	0.00769672	0.0010048	0.468345		59196.5	25446.1	18896				195928		17885.3
High	Master Protein	Q5E9T8	Mevalonate kinase OS=Bos taurus OX=9913 GN=MVK PE=2 SV=1	4.937	5	2	14	2	396	42	6.79	11.84	2	0.872	0.901	0.911	1.033	0.957	0.921	-0.2	-0.15	-0.13	0.05	-0.06	-0.12	0.485568	0.317569	0.547643	0.756122	0.864866	0.906097	0.582996	0.577437	0.630532	0.807683	0.912905	0.931738	712138	749762	606862	680278	807558	712138	673742	695082	762808	749762	833754	606862
High	Master Protein	A0A0F3UV94	Serine hydroxymethyltransferase OS=Escherichia coli OX=562 GN=glyA PE=3 SV=1	4.918	4	2	12	1	417	45.3	6.6	11.09	2	1.908	1.021	9.456	1.225	0.197	0.113	0.93	0.03	3.24	0.29	-2.34	-3.15	0.0562209	0.667391	2.04243e-07	0.174366	1.53152e-05	1.0598e-11	0.0980135	0.830184	5.5764e-07	0.25556	6.65982e-05	3.51504e-11	714762	847276	729571	6.75885e+06	714762	397460	833884	758469	847276	7.58433e+06	785517	619407
High	Master Protein	A0A5E9RKR9	Porin OS=Escherichia coli OX=562 GN=E2134_21415 PE=3 SV=1	4.901	8	2	2	2	365	40.3	4.92	0	2	3.3	0.279	1.041	11.831	3.168	0.268	1.72	-1.84	0.06	3.56	1.66	-1.9	0.000190043	2.29774e-10	0.686509	1e-17	0.000353562	0.0210364	0.000428116	1.21041e-09	0.755624	2.74987e-17	0.000908993	0.0296443	120367	397161	33569.1	638927	109427	132401		397161				33569.1
High	Master Protein	A0A1X3KQY1	Glutamine-binding periplasmic protein (GlnBP) OS=Escherichia coli H605 OX=656410 GN=EATG_00576 PE=3 SV=1	4.897	6	1	1	1	248	27.2	8.51	2.87	1	100	100	100	1.894	0.938	0.495	6.64	6.64	6.64	0.92	-0.09	-1.01	1e-17	1e-17	1e-17	0.00178555	0.910907	0.295434	2.84317e-17	5.89808e-17	3.12755e-17	0.00363549	0.947155	0.375787		512681	270675	546530				1.19402e+06	512681	307486	270675
High	Master Protein	Q3T0A9	Protein shisa-5 OS=Bos taurus OX=9913 GN=SHISA5 PE=2 SV=1	4.866	12	1	5	1	216	23.2	5.05	5.37	1	0.01	0.421	0.723	0.01	0.01	0.619	-6.64	-1.25	-0.47	-6.64	-6.64	-0.69	1e-17	7.99096e-06	0.299906	1e-17	1e-17	0.517338	2.84317e-17	3.06218e-05	0.373202	2.74987e-17	1.00462e-16	0.611422	611902		257533	415874	697319	536948						257533
High	Master Protein	A0A3A6SU20	WGR domain-containing protein OS=Escherichia coli OX=562 GN=D3Y67_25215 PE=4 SV=1	4.863	5	1	50	1	244	28.1	5.14	34.74	1	0.213	1.192	0.135	0.22	1.624	9.087	-2.23	0.25	-2.89	-2.19	0.7	3.18	7.08724e-08	0.782589	5.02023e-07	1e-17	0.0944676	1.02207e-11	1.92594e-07	0.898762	1.28326e-06	2.74987e-17	0.152852	3.45937e-11	1.80183e+07	2.85252e+06	1.29844e+07	2.42508e+06	1.99571e+07	1.80183e+07	3.62331e+06	2.85252e+06	4.25056e+06	2.7521e+06	1.29844e+07	2.37838e+07
High	Master Protein	O02853	Prostaglandin-H2 D-isomerase OS=Bos taurus OX=9913 GN=PTGDS PE=1 SV=1	4.847	7	1	8	1	191	21.2	6.9	7.82	1	0.579	1.07	1.031	0.494	0.562	1.138	-0.79	0.1	0.04	-1.02	-0.83	0.19	0.0393699	0.83098	0.696262	0.000309619	0.178041	0.577895	0.0717376	0.923244	0.76389	0.000671255	0.263093	0.672744	660788	349179	707275	572926	696176	660788	227401	219477	349179	403086	816888	184715
High	Master Protein	Q6B4J2	Vitamin K epoxide reductase complex subunit 1 OS=Bos taurus OX=9913 GN=VKORC1 PE=2 SV=1	4.847	8	1	9	1	163	18	9.2	11.02	1	0.974	1.075	1.204	0.906	0.857	0.921	-0.04	0.1	0.27	-0.14	-0.22	-0.12	0.741828	0.846824	0.880298	0.607981	0.884611	0.887768	0.821556	0.933638	0.909095	0.680416	0.929163	0.916769	477720	465264	513609	542907	650839	438899	477720	465264	463019	554482	486476	513609
High	Master Protein	A6QLN9	von Willebrand factor A domain-containing protein 1 OS=Bos taurus OX=9913 GN=VWA1 PE=2 SV=1	4.835	4	1	3	1	413	43.7	8.68	0	1	1.292	1.239	1.67	1.043	1.014	0.722	0.37	0.31	0.74	0.06	0.02	-0.47	0.540474	0.651121	0.659576	0.885461	0.738879	0.764465	0.636383	0.82485	0.735273	0.911009	0.810455	0.836144	183312	236903	227080	314596	178164	188609		221204	236903	453290	227080
High	Master Protein	Q2TBL6	Transaldolase OS=Bos taurus OX=9913 GN=TALDO1 PE=2 SV=1	4.824	4	1	7	1	337	37.7	7.47	12.16	1	2.391	2.652	5.611	0.945	0.585	0.495	1.26	1.41	2.49	-0.08	-0.77	-1.01	0.0078095	8.85229e-05	0.00992813	0.78816	0.218987	0.229396	0.0152206	0.000325481	0.0155398	0.83532	0.319515	0.300214	153737	355455	449380	996269	131294	180017		277297	355455	934517	507259	293423
High	Master Protein	Q56JY0	Protein Hikeshi OS=Bos taurus OX=9913 GN=HIKESHI PE=2 SV=1	4.824	7	1	17	1	197	21.6	5.45	20.65	1	1.18	1.493	1.214	0.806	0.958	1.178	0.24	0.58	0.28	-0.31	-0.06	0.24	0.75787	0.192693	0.930043	0.258694	0.864117	0.536553	0.835688	0.425887	0.950171	0.344549	0.912646	0.631652	618237	831003	1.02205e+06	867601	618237	610537	1.15274e+06	720193	831003	931481	1.15631e+06	911550
High	Master Protein	Q2TBG8	Ubiquitin carboxyl-terminal hydrolase isozyme L3 OS=Bos taurus OX=9913 GN=UCHL3 PE=2 SV=1	4.818	13	2	4	2	230	26.2	4.92	0	2	1.6	1.266	1.337	1.268	1.166	1.029	0.68	0.34	0.42	0.34	0.22	0.04	0.185727	0.580861	0.95587	0.136795	0.465825	0.729785	0.262144	0.758711	0.970277	0.206009	0.590291	0.812442	506140	769728	675765	626894	396042	506140	746133	746293	769728	917122	641745	675765
High	Master Protein	D6I1F1	Translation initiation factor IF-2 OS=Escherichia coli B088 OX=550672 GN=infB PE=3 SV=1	4.815	2	1	3	1	799	87.3	5.58	0	1	100	100	100	0.858	0.245	0.201	6.64	6.64	6.64	-0.22	-2.03	-2.32	1e-17	1e-17	1e-17	0.537528	0.000213131	0.00546663	2.84317e-17	5.89808e-17	3.12755e-17	0.613606	0.0005889	0.00790139		167547	195194	683285				59009.3	167547	889358	305843
High	Master Protein	A0A1X3J1X3	Bacteriophage Mu tail sheath protein (GpL) OS=Escherichia coli TA447 OX=656447 GN=ECXG_03224 PE=3 SV=1	4.81	6	2	3	2	495	53.1	4.96	0	2			100		0.01	0.01			6.64		-6.64	-6.64			1e-17		1e-17	1e-17			3.12755e-17		1.00462e-16	3.52929e-17				488313
High	Master Protein	Q2TBX6	Proteasome subunit beta type-1 OS=Bos taurus OX=9913 GN=PSMB1 PE=1 SV=1	4.805	10	2	8	2	241	26.2	8.13	5.69	2	0.943	1.146	1.095	0.8	0.938	1.2	-0.08	0.2	0.13	-0.32	-0.09	0.26	0.662971	0.922492	0.746526	0.255326	0.910431	0.499445	0.748169	0.959095	0.799384	0.344549	0.947155	0.594251	406090	383061	465344	489322	402680	469343	406090	383061	493489	325991	460641	465344
High	Master Protein	P21752	Thymosin beta-10 OS=Bos taurus OX=9913 GN=TMSB10 PE=1 SV=2	4.771	36	1	3	1	42	4.8	6.67	4.26	1	0.01	0.01	6.588		0.01	0.01	-6.64	-6.64	2.72		-6.64	-6.64	1e-17	1e-17	0.0046275		1e-17	1e-17	2.84317e-17	5.89808e-17	0.00747235		1.00462e-16	3.52929e-17	128656			847623	127954	129361
High	Master Protein	A0A0K4QH03	Succinate--CoA ligase [ADP-forming] subunit alpha OS=Escherichia coli OX=562 GN=sucD_1 PE=3 SV=1	4.751	6	1	5	1	290	30.7	7.15	2.23	1	1.249	0.887	2.352	0.829	0.306	0.369	0.32	-0.17	1.23	-0.27	-1.71	-1.44	0.61766	0.283952	0.240888	0.413003	0.00212179	0.0648386	0.717295	0.533352	0.303272	0.508051	0.00477711	0.0891618	475541	303648	421610	1.11829e+06	804771	475541	175196	303648	218862	1.8113e+06	522203	421610
High	Master Protein	Q5E9F9	26S proteasome regulatory subunit 7 OS=Bos taurus OX=9913 GN=PSMC2 PE=2 SV=3	4.739	3	1	4	1	433	48.6	5.95	4.05	1	0.963	1.065	1.008	0.976	0.955	0.979	-0.05	0.09	0.01	-0.04	-0.07	-0.03	0.714522	0.812651	0.650462	0.912112	0.86998	0.777583	0.796097	0.92159	0.726936	0.931007	0.917412	0.847054	376615	362811	371866	379784	310131	376615	458029	357820	362811	406616	330237	371866
High	Master Protein	Q1RMP9	CKLF-like MARVEL transmembrane domain-containing protein 8 OS=Bos taurus OX=9913 GN=CMTM8 PE=2 SV=1	4.736	15	1	3	1	173	19.6	6	4.82	1	0.158	0.266	0.437	0.596	0.363	0.608	-2.66	-1.91	-1.2	-0.75	-1.46	-0.72	1.82534e-10	5.32721e-11	0.0351505	0.00656643	0.00959746	0.358655	5.13786e-10	3.03879e-10	0.05121	0.0128996	0.0190234	0.449064	2.86106e+06	453071	760052	1.24922e+06	2.35013e+06	3.48308e+06			453071		1.40375e+06	411527
High	Master Protein	A0A377DM26	50S ribosomal protein L4 OS=Escherichia coli OX=562 GN=rplD_1 PE=3 SV=1	4.697	15	1	1	1	131	14.2	10.42	2.92	1	100	100	100	4.217	3.51	0.832	6.64	6.64	6.64	2.08	1.81	-0.26	1e-17	1e-17	1e-17	1.44845e-08	0.000111807	0.988924	2.84317e-17	5.89808e-17	3.12755e-17	3.68573e-08	0.000328292	0.99207		366558	86928.2	104442				366558				51390.9
High	Master Protein	Q3T110	Transmembrane 4 L6 family member 18 OS=Bos taurus OX=9913 GN=TM4SF18 PE=2 SV=1	4.689	7	1	11	1	201	22.2	6.87	11.11	1	0.322	0.503	0.623	0.481	0.327	0.612	-1.63	-0.99	-0.68	-1.06	-1.61	-0.71	6.09984e-05	0.000255204	0.204407	0.0058735	0.00388603	0.5329	0.000142268	0.000934033	0.26568	0.0115551	0.00817109	0.628074	363008	117040	182449	226245	386109	341289		57737.6	133145	117040	322917	103085
High	Master Protein	Q2KIV9	Complement C1q subcomponent subunit B OS=Bos taurus OX=9913 GN=C1QB PE=1 SV=1	4.637	6	1	7	1	247	26.4	9.48	11.72	1	0.684	0.633	4.144	1.081	0.165	0.166	-0.55	-0.66	2.05	0.11	-2.6	-2.59	0.131678	0.00908676	0.0167069	0.737355	1.36788e-06	8.41217e-05	0.200574	0.0302996	0.0259298	0.790526	9.28145e-06	0.000145242	496158	339178	313892	2.05586e+06	508824	483807		240403	339178	1.22382e+06	519385	256811
High	Master Protein	A6QLZ7	Cysteine-rich secretory protein LCCL domain-containing 2 OS=Bos taurus OX=9913 GN=CRISPLD2 PE=2 SV=1	4.628	5	2	3	2	496	55.5	8.32	0	2	1.218	0.727	1.131	1.484	1.077	0.725	0.28	-0.46	0.18	0.57	0.11	-0.46	0.679163	0.0478585	0.805219	0.0923773	0.61452	0.741555	0.76338	0.141241	0.849981	0.153443	0.722926	0.816912	352480	413764	252338	398608	456852	323286	352480	413764	274683	748672	184139	252338
High	Master Protein	A0A1L4IV26	Protein RecA OS=Escherichia coli OX=562 GN=recA PE=3 SV=1	4.613	3	1	18	1	353	38	5.12	34.42	1	1.555	1.291	6.38	1.134	0.244	0.155	0.64	0.37	2.67	0.18	-2.04	-2.69	0.219338	0.52244	2.14091e-05	0.30101	0.000199347	6.71106e-09	0.303498	0.709332	4.96498e-05	0.390399	0.000561664	1.88314e-08	779340	1.14115e+06	1.00596e+06	6.47336e+06	779340	605299	1.39482e+06	941352	1.14115e+06	7.08226e+06	1.27414e+06	978295
High	Master Protein	F1MN90	Cell death activator CIDE-3 OS=Bos taurus OX=9913 GN=CIDEC PE=2 SV=1	4.601	3	1	76	1	222	25	8.41	97.55	1	1.01	0.948	1.067	1.065	1.04	0.992	0.01	-0.08	0.09	0.09	0.06	-0.01	0.835166	0.444359	0.961458	0.357827	0.685177	0.953667	0.893685	0.632784	0.974775	0.458831	0.788969	0.968417	2.09664e+08	2.1107e+08	1.94691e+08	1.96358e+08	2.09664e+08	2.12472e+08	1.48997e+08	2.14616e+08	2.1107e+08	1.70065e+08	1.94691e+08	2.01492e+08
High	Master Protein	A0A6C9PB50	Aminotransferase class I/II-fold pyridoxal phosphate-dependent enzyme (Fragment) OS=Escherichia coli OX=562 GN=GKE29_24960 PE=3 SV=1	4.596	4	2	8	1	455	49.5	6.77	6	2	2.202	0.228	9.736	13.812	0.226	0.032	1.14	-2.13	3.28	3.79	-2.14	-4.96	0.0170496	3.75477e-13	1.14069e-06	1e-17	8.39633e-05	1e-17	0.0318038	2.19836e-12	2.88369e-06	2.74987e-17	0.00025594	3.52929e-17	473213	702989	149711	4.68829e+06	473213	289390	1.49406e+06	637205	702989	6.71061e+06		46419.2
High	Master Protein	Q2KIH7	Phenylalanine-4-hydroxylase OS=Bos taurus OX=9913 GN=PAH PE=2 SV=1	4.593	2	1	14	1	451	51.7	6.27	18.8	1	1.164	1.382	1.183	0.952	1.065	1.168	0.22	0.47	0.24	-0.07	0.09	0.22	0.791158	0.341364	0.886797	0.917808	0.636149	0.547587	0.861376	0.610152	0.91435	0.935588	0.743383	0.642133	616496	816246	857678	766331	616496	713955	580823	654153	831258	816246	662419	857678
High	Master Protein	P62326	Thymosin beta-4 OS=Bos taurus OX=9913 GN=TMSB4 PE=1 SV=2	4.584	27	1	14	1	44	5.1	5.06	13.14	1	1.252	1.243	4.006	1.007	0.392	0.295	0.32	0.31	2	0.01	-1.35	-1.76	0.612101	0.639934	0.00174334	0.6181	0.0178362	0.000139637	0.711634	0.81549	0.00306282	0.687341	0.0339781	0.000234683	1.56295e+06	1.95714e+06	1.94276e+06	6.57726e+06	1.41219e+06	1.56295e+06	2.83015e+06	1.28549e+06	1.95714e+06	8.96672e+06	1.94276e+06	2.01721e+06
High	Master Protein	P26884	Peptidyl-prolyl cis-trans isomerase FKBP3 OS=Bos taurus OX=9913 GN=FKBP3 PE=1 SV=2	4.565	5	1	6	1	224	25.2	9.28	10.59	1	1.203	1.06	1.081	1.135	1.172	1.312	0.27	0.08	0.11	0.18	0.23	0.39	0.709255	0.796935	0.748975	0.596172	0.457016	0.374087	0.791052	0.90711	0.801499	0.668536	0.590158	0.46237	247310	297444	262171	184015	247310	161732	429235	204895	297444	376605	262670	229420
High	Master Protein	Q5E9J9	STE20-related kinase adapter protein alpha OS=Bos taurus OX=9913 GN=STRADA PE=2 SV=1	4.555	5	1	6	1	373	41.6	6.47	1.94	1	0.861	0.859	0.707	1.001	1.213	1.152	-0.22	-0.22	-0.5	0	0.28	0.2	0.458424	0.225163	0.2884	0.994564	0.399702	0.553737	0.556182	0.448641	0.359948	0.995482	0.526894	0.648305	416136	358097	357663	337573	416136	355404	641817	358097	316179	530100	354710	426179
High	Master Protein	M9GGB9	Transaldolase OS=Escherichia coli MP021561.2 OX=1116136 GN=tal PE=3 SV=1	4.553	8	1	1	1	294	32.8	5.27	2.45	1	100		100	100	1.928	0.01	6.64		6.64	6.64	0.95	-6.64	1e-17		1e-17	1e-17	0.0308035	1e-17	2.84317e-17		3.12755e-17	2.74987e-17	0.055381	3.52929e-17		254068		131807				1.00343e+06	254068	121005
High	Master Protein	A6QQ59	Keratinocyte-associated protein 2 OS=Bos taurus OX=9913 GN=KRTCAP2 PE=2 SV=1	4.546	13	1	4	1	136	14.7	9.61	6.41	1	1.305	1.096	1.284	1.191	1.017	0.854	0.38	0.13	0.36	0.25	0.02	-0.23	0.518945	0.915982	0.957902	0.3907	0.733012	0.989071	0.614145	0.959095	0.972144	0.483689	0.809233	0.99207	343716	448611	376720	441187	342147	345293				448611		376720
High	Master Protein	V0YFL6	50S ribosomal protein L29 OS=Escherichia coli 908525 OX=1268995 GN=rpmC PE=3 SV=1	4.517	22	1	1	1	63	7.3	10.36	2.39	1	100		100	100	1.674	0.01	6.64		6.64	6.64	0.74	-6.64	1e-17		1e-17	1e-17	0.0785728	1e-17	2.84317e-17		3.12755e-17	2.74987e-17	0.129643	3.52929e-17		102635		61301.2				153936	102635	74906.8
High	Master Protein	A0A2D0P0D6	Superoxide dismutase OS=Escherichia coli O127:H6 OX=168807 GN=sodA PE=3 SV=1	4.499	10	1	2	1	206	23.1	6.96	2.1	1	100		100	100	1.55	0.01	6.64		6.64	6.64	0.63	-6.64	1e-17		1e-17	1e-17	0.123795	1e-17	2.84317e-17		3.12755e-17	2.74987e-17	0.190531	3.52929e-17		226609		146235				942541	203373	226609
High	Master Protein	A0A6N7NAY3	50S ribosomal protein L15 OS=Escherichia coli OX=562 GN=rplO PE=3 SV=1	4.496	8	1	5	1	144	15.1	10.77	5.34	1	100	100	100	1.065	0.116	0.095	6.64	6.64	6.64	0.09	-3.11	-3.4	1e-17	1e-17	1e-17	0.798196	5.32889e-09	3.70513e-09	2.84317e-17	5.89808e-17	3.12755e-17	0.844141	4.49728e-08	1.04945e-08		269895	265567	2.81014e+06				184044	269895	3.18293e+06	265567	373828
High	Master Protein	P61955	Small ubiquitin-related modifier 2 OS=Bos taurus OX=9913 GN=SUMO2 PE=3 SV=1	4.485	13	1	2	1	95	10.9	5.5	3.6	1	1.053	1.118	0.978	0.891	1.007	1.223	0.07	0.16	-0.03	-0.17	0.01	0.29	0.944539	0.988739	0.624037	0.615036	0.753713	0.486095	0.973498	0.992717	0.70232	0.684356	0.823734	0.581338	759798	860598	965573	742858	708569	759798	963098	860598	651340	1.01416e+06	791148	965573
High	Master Protein	A0A4D6T3I9	50S ribosomal protein L3 (Fragment) OS=Escherichia coli OX=562 PE=3 SV=1	4.482	15	1	2	1	135	14.5	9.48	2.34	1	2.571	0.767	0.649	3.35	3.963	1.183	1.36	-0.38	-0.62	1.74	1.99	0.24	0.0037178	0.083741	0.220308	4.27734e-06	2.56515e-05	0.516903	0.00775157	0.211914	0.278402	1.04054e-05	0.000105698	0.611048	119639	307564	91806.3	77604.5	109768	130397		1.41649e+06	34619.9	307564	91806.3
High	Master Protein	Q3T0U7	Cytosolic iron-sulfur assembly component 2A OS=Bos taurus OX=9913 GN=CIAO2A PE=2 SV=1	4.471	7	1	18	1	160	18.4	4.82	36.56	1	1.003	1.038	0.817	0.999	1.667	1.726	0	0.05	-0.29	0	0.74	0.79	0.816881	0.725305	0.417099	0.897624	0.0806163	0.158159	0.879718	0.850556	0.502568	0.921599	0.132974	0.2101	676987	679013	703002	407258	458274	676987	1.00539e+06	679013	649626	759014	703002	748313
High	Master Protein	Q05B81	Proton-coupled folate transporter OS=Bos taurus OX=9913 GN=SLC46A1 PE=2 SV=1	4.457	3	1	11	1	459	50.4	8	17.49	1	1.15	1.107	0.917	1.212	1.276	1.176	0.2	0.15	-0.12	0.28	0.35	0.23	0.822606	0.951071	0.527628	0.30372	0.323398	0.519163	0.884458	0.976323	0.610829	0.393536	0.436226	0.613154	508412	584765	419706	356935	508412	549778	86715.9	584765	632327	389640	608433	419706
High	Master Protein	Q3ZCI3	Pleckstrin homology domain-containing family J member 1 OS=Bos taurus OX=9913 GN=PLEKHJ1 PE=2 SV=1	4.435	9	1	5	1	149	17.5	7.3	8.37	1	1.173	1.059	0.479	1.442	2.734	1.896	0.23	0.08	-1.06	0.53	1.45	0.92	0.771697	0.792578	0.0850375	0.133027	0.0016144	0.12445	0.847788	0.903702	0.117613	0.200669	0.00369909	0.166748	275137	322791	223866	118066	275137	275450	162302		322791			315278
High	Master Protein	Q3MHM7	60S ribosomal protein L35 OS=Bos taurus OX=9913 GN=RPL35 PE=2 SV=3	4.431	8	1	26	1	123	14.6	11.05	43.2	1	2.252	1.854	1.891	1.215	1.176	1.025	1.17	0.89	0.92	0.28	0.23	0.04	0.0138454	0.0220932	0.184834	0.0610213	0.449855	0.964822	0.0262759	0.0702934	0.245683	0.106107	0.583662	0.976869	4.37892e+06	9.86345e+06	8.118e+06	8.38423e+06	3.66078e+06	4.37892e+06	8.98815e+06	1.0196e+07	9.53703e+06	9.86345e+06	7.24157e+06	8.118e+06
High	Master Protein	P41541	General vesicular transport factor p115 OS=Bos taurus OX=9913 GN=USO1 PE=1 SV=1	4.423	1	1	4	1	961	107.4	4.91	3.86	1	1.175	1.101	1.438	1.067	0.81	0.713	0.23	0.14	0.52	0.09	-0.3	-0.49	0.767817	0.932163	0.83782	0.791855	0.760351	0.734984	0.845088	0.962502	0.875382	0.838618	0.829499	0.816382	237858	271027	266731	334550	212282	237858	450891	249429	271027	580814	233708	266731
High	Master Protein	Q3ZCL8	SH3 domain-binding glutamic acid-rich-like protein 3 OS=Bos taurus OX=9913 GN=SH3BGRL3 PE=3 SV=1	4.422	11	1	9	1	93	10.4	4.93	14.19	1	0.973	0.884	0.846	1.104	1.143	1.162	-0.04	-0.18	-0.24	0.14	0.19	0.22	0.739996	0.278926	0.544843	0.237509	0.499908	0.665196	0.819697	0.528847	0.627594	0.326146	0.62647	0.752645	3.48873e+06	4.13272e+06	3.74234e+06	2.9531e+06	3.48873e+06	3.22073e+06	6.58943e+06	4.13272e+06	2.80329e+06	6.41295e+06	2.84842e+06	3.74234e+06
High	Master Protein	Q28056	Aspartyl/asparaginyl beta-hydroxylase OS=Bos taurus OX=9913 GN=ASPH PE=1 SV=1	4.408	1	1	4	1	754	84.9	5.17	3.7	1	0.01	1.593	1.038	0.01	0.01	1.497	-6.64	0.67	0.05	-6.64	-6.64	0.58	1e-17	0.110066	0.700864	1e-17	1e-17	0.254747	2.84317e-17	0.266038	0.76389	2.74987e-17	1.00462e-16	0.328026	582667		999896	556639	427803	582667	672200				449210	1.07082e+06
High	Master Protein	Q5E9J5	7-dehydrocholesterol reductase OS=Bos taurus OX=9913 GN=DHCR7 PE=2 SV=1	4.406	3	1	1	1	475	54.2	8.46	1.96	1
High	Master Protein	A0A7L7X6N1	ATP-dependent RNA helicase DbpA OS=Escherichia coli O18ac:H14 OX=2773705 GN=dbpA PE=4 SV=1	4.404	2	1	10	1	457	49.3	7.66	20.67	1	1.49	2.025	10.884	0.736	0.137	0.174	0.58	1.02	3.44	-0.44	-2.87	-2.53	0.277375	0.00713093	3.1382e-08	0.0824675	8.32918e-08	4.9658e-08	0.377456	0.0242743	9.42953e-08	0.141474	6.77681e-07	1.35193e-07	1.16543e+06	1.73673e+06	2.35985e+06	1.26849e+07	1.16543e+06	777287	1.66031e+06	1.11131e+06	1.73673e+06	1.49849e+07	2.97972e+06	1.77383e+06
High	Master Protein	Q3T196	Protein YIF1A OS=Bos taurus OX=9913 GN=YIF1A PE=2 SV=1	4.403	5	1	3	1	293	32.1	8.95	2.32	1	0.889	0.623	1.725	1.427	0.473	0.49	-0.17	-0.68	0.79	0.51	-1.08	-1.03	0.525792	0.00733574	0.656591	0.151208	0.066702	0.300774	0.621285	0.0249078	0.732327	0.225906	0.11083	0.38201	325450	265692	274857	561465	294181	325450	637978	261422	265692	599710	274857	288992
High	Master Protein	P00744	Vitamin K-dependent protein Z OS=Bos taurus OX=9913 GN=PROZ PE=1 SV=1	4.4	3	1	6	1	396	43.1	6.51	11.51	1	0.655	0.935	0.265	1.021	2.582	3.191	-0.61	-0.1	-1.92	0.03	1.37	1.67	0.0985368	0.407571	0.00518348	0.922013	0.00277863	0.00942122	0.162797	0.610152	0.00829587	0.938991	0.00587621	0.0135333	390925	373141	365606	114563	333552	390925	608609	398377	373141	116583	364509	365606
High	Master Protein	Q04173	Rap1 GTPase-GDP dissociation stimulator 1 OS=Bos taurus OX=9913 GN=RAP1GDS1 PE=1 SV=1	4.385	2	1	8	1	558	61	5.38	8.6	1	0.992	0.979	0.952	1.013	1.042	1.029	-0.01	-0.03	-0.07	0.02	0.06	0.04	0.788312	0.535883	0.588283	0.980644	0.680933	0.692466	0.858809	0.718918	0.670597	0.984824	0.785163	0.77834	233439	231553	228576	222178	167397	233439	459122	187613	231553	274941	228576	206127
High	Master Protein	A0A5P0ZBF6	NAD(P)H dehydrogenase (quinone) OS=Escherichia coli OX=562 GN=wrbA PE=3 SV=1	4.383	9	1	1	1	198	20.9	5.86	2.13	1	100			100	100		6.64			6.64	6.64		1e-17			1e-17	1e-17		2.84317e-17			2.74987e-17	1.00462e-16			172423						967106	172423	120462
High	Master Protein	A0A6N6XAG9	30S ribosomal protein S15 OS=Escherichia coli OX=562 GN=rpsO PE=3 SV=1	4.375	30	1	1	1	89	10.1	10.1	0	1	0.617	2.028	4.828	0.304	0.149	0.488	-0.7	1.02	2.27	-1.72	-2.75	-1.03	0.0643737	0.00698398	0.0118227	8.32957e-09	2.93346e-07	0.156837	0.11127	0.0238147	0.0184594	2.14268e-08	2.3275e-06	0.208451	303276	187073	615033	1.25922e+06	357016	257625		116321	187073	1.5909e+06	615033
High	Master Protein	D8A1W2	Phage shock protein A OS=Escherichia coli (strain MS 21-1) OX=749527 GN=pspA PE=3 SV=1	4.368	7	1	2	1	222	25.5	5.49	1.82	1	100		100	100	1.369	0.01	6.64		6.64	6.64	0.45	-6.64	1e-17		1e-17	1e-17	0.23519	1e-17	2.84317e-17		3.12755e-17	2.74987e-17	0.339871	3.52929e-17		266695		198610				791372	266695	260021
High	Master Protein	A0A1X3KHY3	Argininosuccinate synthase OS=Escherichia coli H605 OX=656410 GN=argG PE=3 SV=1	4.365	4	2	2	2	447	49.9	5.39	0	2	4.821	0.38	0.524	12.681	0.928	0.725	2.27	-1.4	-0.93	3.66	-0.11	-0.46	5.90657e-07	8.28738e-07	0.112032	1e-17	0.934462	0.742415	1.52601e-06	3.58521e-06	0.152938	2.74987e-17	0.960177	0.816912	449969	2.3643e+06	171075	520636			449969			2.3643e+06	384677	171075
High	Master Protein	A7MB16	Eukaryotic translation initiation factor 3 subunit B OS=Bos taurus OX=9913 GN=EIF3B PE=2 SV=1	4.363	2	2	4	2	786	88.9	4.97	0	2	0.927	1.001	1.621	0.821	0.873	1.38	-0.11	0	0.7	-0.28	-0.2	0.46	0.62136	0.604296	0.676109	0.308386	0.926473	0.344187	0.720206	0.783427	0.751195	0.399391	0.958904	0.432324	310044	438587	553265	270181	310044	198066	502642	438587	419159	519960	553265	569574
High	Master Protein	A0A0A0FCF5	Uncharacterized protein OS=Escherichia coli G3/10 OX=1455601 GN=EL76_3748 PE=4 SV=1	4.36	9	1	4	1	141	15.8	6.76	4.16	1	0.938	1.219	5.36	0.719	0.153	0.126	-0.09	0.29	2.42	-0.48	-2.71	-2.99	0.648345	0.705089	0.0116852	0.204811	4.42944e-07	4.75918e-05	0.738677	0.849122	0.0182504	0.292896	3.50422e-06	9.00656e-05	117215	109897	154938	1.25144e+06	106951	117215	353959	87538.2	109897	1.43193e+06	136471	175905
High	Master Protein	A1A4K1	CD99 antigen-like protein 2 OS=Bos taurus OX=9913 GN=CD99L2 PE=2 SV=1	4.348	7	1	8	1	217	23	4.93	6.37	1	0.607	0.743	0.423	0.818	1.436	1.742	-0.72	-0.43	-1.24	-0.29	0.52	0.8	0.0571483	0.0602166	0.0518118	0.357838	0.186188	0.151497	0.0991337	0.164463	0.0749432	0.458831	0.274609	0.20172	554589	336731	411801	234541	554589	610525	162452	347394	331644	336731	411801	448642
High	Master Protein	A2VDV2	Serine/threonine-protein kinase 38 OS=Bos taurus OX=9913 GN=STK38 PE=2 SV=1	4.343	2	1	7	1	465	54.1	7.15	2.56	1	1.42	1.222	1.559	1.251	1.076	0.838	0.51	0.29	0.64	0.32	0.11	-0.25	0.354387	0.696047	0.744093	0.17434	0.614905	0.945194	0.447629	0.849122	0.797457	0.25556	0.723153	0.962294	480981	683095	546021	634593	480981	543355	154916	690903	683095	549481	664056	546021
High	Master Protein	A0A1X3KA32	Catalase-peroxidase OS=Escherichia coli H605 OX=656410 GN=katG PE=3 SV=1	4.341	2	1	1	1	739	81.3	5.35	2.25	1	3.671	0.859	1.93	3.741	1.635	0.445	1.88	-0.22	0.95	1.9	0.71	-1.17	4.36817e-05	0.223644	0.465258	2.49478e-06	0.090639	0.241678	0.000103688	0.446058	0.548046	6.09636e-06	0.146832	0.311904	52104.4	164443	44743.9	100559	61251.9	44323.1		409263	164443	161012	43497.4	46026.2
High	Master Protein	P43249	G protein-coupled receptor kinase 5 OS=Bos taurus OX=9913 GN=GRK5 PE=1 SV=1	4.34	2	1	5	1	590	67.8	8.22	2.17	1	0.953	0.964	1.036	0.989	0.97	0.976	-0.07	-0.05	0.05	-0.02	-0.04	-0.04	0.688129	0.489753	0.706878	0.971109	0.83596	0.779445	0.771674	0.679681	0.768332	0.977239	0.888606	0.848721	315038	300261	303660	309549	315038	271522	436891	300261	277620	380159	276313	397093
High	Master Protein	Q00361	ATP synthase subunit e, mitochondrial OS=Bos taurus OX=9913 GN=ATP5ME PE=1 SV=2	4.333	17	1	6	1	71	8.3	9.52	5.78	1	1.089	1.131	2.654	0.904	0.575	0.636	0.12	0.18	1.41	-0.15	-0.8	-0.65	0.965866	0.970915	0.135695	0.664553	0.20013	0.428061	0.986763	0.988414	0.183113	0.721927	0.294533	0.517004	610977	624277	690839	1.08625e+06	610977	361940	681232	394214	624277	1.63908e+06	716277	655131
High	Master Protein	A0A6M0PAP3	LysR family transcriptional regulator OS=Escherichia coli OX=562 GN=G4V09_00270 PE=3 SV=1	4.332	8	1	14	1	301	34.6	7.59	6.65	1	0.783	1.241	0.588	0.631	1.332	1.998	-0.35	0.31	-0.77	-0.66	0.41	1	0.2916	0.644881	0.138493	0.00406953	0.267395	0.034697	0.384582	0.819198	0.18674	0.00819653	0.37958	0.0481396	6.1505e+06	4.81741e+06	7.63355e+06	3.61629e+06	6.1505e+06	6.21347e+06	5.62649e+06	4.81741e+06	7.79105e+06	1.32324e+06	7.63355e+06	4.24626e+06
High	Master Protein	Q3T105	UDP-glucose 4-epimerase OS=Bos taurus OX=9913 GN=GALE PE=2 SV=2	4.331	5	1	5	1	348	38.2	7.21	1.77	1	1.046	1.036	0.898	1.009	1.165	1.154	0.07	0.05	-0.16	0.01	0.22	0.21	0.927402	0.718915	0.505487	0.952769	0.466227	0.541935	0.960359	0.849122	0.588841	0.963075	0.590662	0.636525	475298	479732	488729	411319	475298	509380	152987	479732	532924	403890	488729	527965
High	Master Protein	Q2KID7	Oligosaccharyltransferase complex subunit OSTC OS=Bos taurus OX=9913 GN=OSTC PE=2 SV=1	4.28	8	1	11	1	149	16.8	9.13	17.36	1	0.364	0.506	0.741	0.776	0.359	0.722	-1.46	-0.98	-0.43	-0.37	-1.48	-0.47	0.000313443	0.000289434	0.319184	0.306332	0.00886221	0.756412	0.000702555	0.00105641	0.395244	0.396826	0.0175917	0.829639	518353	203716	262386	363427	436709	518353	569662	203716	116169	207434	262386	113659
High	Master Protein	Q32P66	CXXC motif containing zinc binding protein OS=Bos taurus OX=9913 GN=CZIB PE=2 SV=1	4.267	8	1	5	1	160	18.1	5.02	5.69	1	1.097	0.805	1.15	1.363	0.954	0.7	0.13	-0.31	0.2	0.45	-0.07	-0.52	0.947573	0.130078	0.833388	0.19137	0.87348	0.702681	0.974729	0.306612	0.87134	0.2786	0.919884	0.787058	312618	342851	251517	359451	301766	323860		403020	310169	342851	334089	251517
High	Master Protein	Q2KHU5	ADP-ribose glycohydrolase MACROD1 OS=Bos taurus OX=9913 GN=MACROD1 PE=2 SV=1	4.263	3	1	3	1	325	35.5	9.32	4.86	1	0.938	1.051	0.892	0.953	1.224	1.2	-0.09	0.07	-0.17	-0.07	0.29	0.26	0.650565	0.766424	0.506473	0.884454	0.384735	0.499107	0.74022	0.887825	0.589718	0.910379	0.509015	0.593988	627138	588531	649509	480684	465698	627138	820267	583591	588531	656807		786621
High	Master Protein	Q27966	Unconventional myosin-Ic OS=Bos taurus OX=9913 GN=MYO1C PE=1 SV=3	4.251	1	1	17	1	1063	121.9	9.25	15.92	1	0.977	0.92	1.166	1.006	0.838	0.7	-0.03	-0.12	0.22	0.01	-0.25	-0.51	0.7504	0.366046	0.852481	0.939737	0.834847	0.678235	0.828191	0.610152	0.886714	0.953637	0.88777	0.765368	520302	508463	532674	606685	520302	503682	641723	504618	508463	593938	384400	590265
High	Master Protein	Q2KJE0	Tax1-binding protein 1 homolog OS=Bos taurus OX=9913 GN=TAX1BP1 PE=2 SV=1	4.246	4	2	2	2	817	94	5.48	0	2	0.352	0.498	0.169	0.547	1.131	2.238	-1.51	-1.01	-2.57	-0.87	0.18	1.16	0.000204228	0.000217992	0.000141608	0.0015443	0.519802	0.0588694	0.000459877	0.000798572	0.00029679	0.00318618	0.648708	0.0810404	1.53925e+06	370729	558166	227322	658004	1.77532e+06	1.53925e+06	429249	370729	204689		780390
High	Master Protein	Q3T134	Signal peptidase complex subunit 1 OS=Bos taurus OX=9913 GN=SPCS1 PE=3 SV=1	4.238	12	1	12	1	102	11.8	9.31	5.59	1	1.109	1.3	1.267	0.909	0.958	1.073	0.15	0.38	0.34	-0.14	-0.06	0.1	0.91865	0.502578	0.865813	0.81325	0.864821	0.768998	0.955441	0.688909	0.897071	0.856816	0.912905	0.839847	1.46079e+06	1.8048e+06	1.9864e+06	1.85143e+06	1.42713e+06	1.46079e+06	1.96507e+06	1.45005e+06	1.8048e+06	2.17879e+06	2.00841e+06	1.85464e+06
High	Master Protein	sp	NEDD8_HUMAN	4.233	14	1	13	1	81	9.1	8.43	16.49	1	0.975	1.252	1.153	0.826	0.816	1.048	-0.04	0.32	0.2	-0.28	-0.29	0.07	0.744901	0.616	0.820293	0.322948	0.777037	0.682826	0.823426	0.791915	0.861568	0.417154	0.841509	0.769024	487876	417688	461894	525324	366658	487876	692819	357534	743611	417688	461894	459147
High	Master Protein	Q3ZC12	Eukaryotic translation initiation factor 3 subunit G OS=Bos taurus OX=9913 GN=EIF3G PE=2 SV=1	4.231	4	1	6	1	320	35.6	6.13	5.75	1	1.262	1.541	1.183	0.92	1.068	1.316	0.34	0.62	0.24	-0.12	0.09	0.4	0.593277	0.148206	0.882812	0.721549	0.631543	0.385185	0.691553	0.33855	0.911132	0.776105	0.739368	0.472916	279300	339834	369331	280599	283263	214090	279300	270270	339834	442033	369331	368831
High	Master Protein	Q58D63	MOB kinase activator 3A OS=Bos taurus OX=9913 GN=MOB3A PE=2 SV=2	4.23	6	1	8	1	217	25.4	8.62	1.85	1	1.062	1.025	0.539	1.056	2.01	1.903	0.09	0.04	-0.89	0.08	1.01	0.93	0.966228	0.682331	0.126229	0.669925	0.022676	0.10582	0.986763	0.845608	0.170705	0.726635	0.0425861	0.14287	622757	674386	638520	335491	622757	584080	775667	674386	777319	620097	538667	638520
High	Master Protein	Q32PI9	Myelin protein zero-like protein 1 OS=Bos taurus OX=9913 GN=MPZL1 PE=2 SV=1	4.217	6	1	3	1	269	29.3	8.79	1.75	1	0.627	0.866	0.949	0.702	0.617	0.879	-0.67	-0.21	-0.08	-0.51	-0.7	-0.19	0.0725284	0.237871	0.586259	0.175234	0.280667	0.918525	0.125204	0.471842	0.668743	0.256763	0.392692	0.941129	130063	97254.2	138557	157599	127959	130063	337591	73961.3	97254.2	211633	110768	139128
High	Master Protein	Q32KV6	Nucleotide exchange factor SIL1 OS=Bos taurus OX=9913 GN=SIL1 PE=2 SV=1	4.212	3	1	8	1	462	52.5	5.74	9.34	1	0.951	1.055	1.225	0.901	0.776	0.903	-0.07	0.08	0.29	-0.15	-0.37	-0.15	0.681871	0.78122	0.921726	0.610851	0.668474	0.934223	0.765953	0.898762	0.943582	0.681237	0.773749	0.95416	518760	493165	547475	635716	526405	518760	500409	420728	493165	527366	809950	374370
High	Master Protein	A0A7X1MK38	Dihydrolipoyl dehydrogenase OS=Escherichia coli OX=562 GN=lpdA PE=4 SV=1	4.205	4	1	1	1	474	50.7	6.15	0	1	100		100	100	2.943	0.01	6.64		6.64	6.64	1.56	-6.64	1e-17		1e-17	1e-17	0.000771692	1e-17	2.84317e-17		3.12755e-17	2.74987e-17	0.00185664	3.52929e-17		148231		50367.3				933641	148231	90820.7
High	Master Protein	Q3SZ20	Serine hydroxymethyltransferase, mitochondrial OS=Bos taurus OX=9913 GN=SHMT2 PE=2 SV=1	4.197	2	1	1	1	504	55.6	7.71	0	1	100		100	100	0.917	0.01	6.64		6.64	6.64	-0.12	-6.64	1e-17		1e-17	1e-17	0.961136	1e-17	2.84317e-17		3.12755e-17	2.74987e-17	0.980622	3.52929e-17		209608		228467						209608
High	Master Protein	Q58DK5	Delta-aminolevulinic acid dehydratase OS=Bos taurus OX=9913 GN=ALAD PE=2 SV=1	4.187	5	1	1	1	329	36.1	6.98	0	1	0.803	1.034	0.909	0.767	0.883	0.927	-0.32	0.05	-0.14	-0.38	-0.18	-0.11	0.332053	0.709327	0.539544	0.301125	0.953319	0.850881	0.429149	0.849122	0.622484	0.390454	0.974557	0.90892	190380	152956	199302	173128	190380	248058	183845		152956		140701	199302
High	Master Protein	Q0VD30	Vacuolar fusion protein CCZ1 homolog OS=Bos taurus OX=9913 GN=CCZ1 PE=2 SV=1	4.185	3	1	1	1	480	55.5	6.05	0	1	0.601	0.573	0.475	1.087	1.265	1.206	-0.73	-0.8	-1.07	0.12	0.34	0.27	0.0530904	0.00221871	0.0753063	0.8191	0.335856	0.497424	0.0948005	0.00793843	0.104843	0.861207	0.451603	0.592398	136946	93517	78480	65094	175903	106616		93517	96633.7	70184	70406.7	87478.9
High	Master Protein	A2VE47	ADP-dependent glucokinase OS=Bos taurus OX=9913 GN=ADPGK PE=2 SV=1	4.184	3	1	4	1	497	54.1	5.91	0	1	0.629	0.962	0.425	0.66	1.017	2.238	-0.67	-0.06	-1.23	-0.6	0.02	1.16	0.0739178	0.484342	0.0521389	0.0304093	0.733175	0.0491636	0.12752	0.673156	0.0753732	0.0554944	0.809233	0.0678434	719731	452370	685197	306126	654095	719731	959406	259347	794833	452370	629279	1.06617e+06
High	Master Protein	Q32PA9	Peptidyl-prolyl cis-trans isomerase FKBP2 OS=Bos taurus OX=9913 GN=FKBP2 PE=2 SV=1	4.183	9	1	12	1	140	15.4	8.88	8.78	1	1.147	1.142	1.145	1.004	1.002	1.073	0.2	0.19	0.19	0.01	0	0.1	0.829966	0.935165	0.842882	0.869781	0.764498	0.663297	0.890224	0.964638	0.879265	0.898288	0.832675	0.750827	623357	714939	711817	713457	782233	623357	84260.5	714939	745324	541084	856569	711817
High	Master Protein	Q2LGB7	TIR domain-containing adapter molecule 2 OS=Bos taurus OX=9913 GN=TICAM2 PE=2 SV=1	4.175	4	1	5	1	232	26.5	5.08	8.83	1	1.318	1.421	0.852	0.928	1.373	0.91	0.4	0.51	-0.23	-0.11	0.46	-0.14	0.498027	0.281881	0.464795	0.768216	0.23191	0.905852	0.596651	0.533184	0.548046	0.818504	0.337374	0.931738	635673	744037	493275	541816	635673	110170	718920	744037	296582	947561	442171	1.02129e+06
High	Master Protein	P31800	Cytochrome b-c1 complex subunit 1, mitochondrial OS=Bos taurus OX=9913 GN=UQCRC1 PE=1 SV=2	4.162	3	1	9	1	480	52.7	6.38	5.99	1	1.361	0.994	3.475	1.255	0.36	0.287	0.44	-0.01	1.8	0.33	-1.47	-1.8	0.433206	0.580372	0.0436493	0.26654	0.00907222	0.0117244	0.528894	0.758551	0.0633907	0.35124	0.018002	0.0167524	422202	412882	411179	1.22463e+06	294741		604783	412882	389585	1.44585e+06	411179	310327
High	Master Protein	Q32PF2	ATP-citrate synthase OS=Bos taurus OX=9913 GN=ACLY PE=2 SV=1	4.114	1	1	3	1	1091	119.7	7.24	0	1	0.516	0.92	0.419	0.561	1.229	2.193	-0.96	-0.12	-1.25	-0.83	0.3	1.13	0.014426	0.365733	0.0455586	0.0158337	0.378499	0.0629361	0.0273486	0.610152	0.0660875	0.0298707	0.501375	0.0865689	440106	226907	404763	184581			440106			226907
High	Master Protein	Q5E9X4	Leucine-rich repeat-containing protein 59 OS=Bos taurus OX=9913 GN=LRRC59 PE=2 SV=1	4.111	3	1	9	1	306	34.9	9.52	5.18	1	0.822	1.329	1.159	0.871	0.71	1.077	-0.28	0.41	0.21	-0.2	-0.5	0.11	0.371277	0.439165	0.899291	0.520478	0.495171	0.682772	0.462949	0.627177	0.924739	0.600339	0.62125	0.769024	739090	899854	982487	911944	739090	554235	1.38946e+06	455558	899854	966626	982487	1.1097e+06
High	Master Protein	A0A6M0PSX2	Sulfate adenylyltransferase subunit 2 OS=Escherichia coli OX=562 GN=cysD PE=3 SV=1	4.106	4	1	4	1	302	35.2	8.02	5.1	1	100		100	100	0.598	0.01	6.64		6.64	6.64	-0.74	-6.64	1e-17		1e-17	1e-17	0.242823	1e-17	2.84317e-17		3.12755e-17	2.74987e-17	0.347392	3.52929e-17		220474		387930					99939.4	486385
High	Master Protein	P21809	Biglycan OS=Bos taurus OX=9913 GN=BGN PE=1 SV=3	4.104	3	1	1	1	369	41.6	7.28	1.69	1	0.535	0.331	0.01	1.617	100	100	-0.9	-1.6	-6.64	0.69	6.64	6.64	0.0200597	2.61893e-08	1e-17	0.101663	1e-17	1e-17	0.0369547	1.18699e-07	3.12755e-17	0.168454	1.00462e-16	3.52929e-17	122489	65494.9	40494.9		143244	104741			65494.9			40494.9
High	Master Protein	A5PJZ1	Calcium-binding mitochondrial carrier protein SCaMC-1 OS=Bos taurus OX=9913 GN=SLC25A24 PE=2 SV=1	4.1	4	2	3	2	477	53.3	7.34	0	2	2.133	1.17	4.324	1.174	0.48	0.348	1.09	0.23	2.11	0.23	-1.06	-1.52	0.0226481	0.847358	0.0397486	0.500132	0.0734158	0.0674798	0.0416799	0.933638	0.0578089	0.586989	0.121617	0.0926942	132178	281884	285241	826113	45733.5	241203	132178	281884	245809	1.23357e+06	262567	292732
High	Master Protein	Q3MHP1	Ubiquitin-conjugating enzyme E2 L3 OS=Bos taurus OX=9913 GN=UBE2L3 PE=2 SV=1	4.097	6	1	12	1	154	17.9	8.51	12.19	1	1.246	1.166	1.188	1.069	1.078	1.04	0.32	0.22	0.25	0.1	0.11	0.06	0.623488	0.859438	0.946227	0.511829	0.611227	0.744114	0.72236	0.942008	0.962013	0.595175	0.719987	0.818429	842971	1.05046e+06	983042	945596	609166	842971	1.04279e+06	1.25668e+06	886509	1.05046e+06	1.06411e+06	983042
High	Master Protein	A6QP06	Synaptotagmin-like protein 2 OS=Bos taurus OX=9913 GN=SYTL2 PE=2 SV=1	4.091	1	1	3	1	943	105.8	6.77	2.29	1	0.926	1.315	0.401	0.704	2.31	3.281	-0.11	0.4	-1.32	-0.51	1.21	1.71	0.618334	0.468574	0.0371591	0.0717686	0.00749393	0.00745888	0.717476	0.655118	0.054105	0.123763	0.0149138	0.0107536	402015	372174	528712	161121	307854	402015	646987	372174	331630	432398		528712
High	Master Protein	Q29466	V-type proton ATPase 116 kDa subunit a1 OS=Bos taurus OX=9913 GN=ATP6V0A1 PE=1 SV=1	4.088	2	1	3	1	838	96.2	6.62	0	1	0.658	1.043	0.668	0.585	0.988	1.563	-0.6	0.06	-0.58	-0.77	-0.02	0.64	0.10226	0.741234	0.240252	0.0305786	0.794875	0.221432	0.168067	0.864665	0.302546	0.0557846	0.85429	0.290088	293554	179035	306254	195959	253484	339958		179035	155443	241250	327481	286403
High	Master Protein	P26818	Beta-adrenergic receptor kinase 2 OS=Bos taurus OX=9913 GN=GRK3 PE=2 SV=1	4.088	1	1	5	1	688	79.8	7.52	5.48	1	1.132	1.145	0.827	0.988	1.367	1.406	0.18	0.2	-0.27	-0.02	0.45	0.49	0.863751	0.924011	0.444337	0.944623	0.236933	0.322817	0.915809	0.959095	0.531962	0.957162	0.342209	0.408083	388733	440103	445267	312620	317796	388733	653634	383933	440103	500148	394892	445267
High	Master Protein	A0A6M0PNA7	Transaldolase OS=Escherichia coli OX=562 GN=tal PE=3 SV=1	4.087	7	1	1	1	317	35.2	5.21	0	1	100			100	100		6.64			6.64	6.64		1e-17			1e-17	1e-17		2.84317e-17			2.74987e-17	1.00462e-16			507404						507404
High	Master Protein	P31039	Succinate dehydrogenase [ubiquinone] flavoprotein subunit, mitochondrial OS=Bos taurus OX=9913 GN=SDHA PE=1 SV=3	4.08	2	1	3	1	665	72.9	7.59	3.95	1			100		0.01	0.01			6.64		-6.64	-6.64			1e-17		1e-17	1e-17			3.12755e-17		1.00462e-16	3.52929e-17				653055
High	Master Protein	Q3ZC71	Dolichol-phosphate mannosyltransferase subunit 3 OS=Bos taurus OX=9913 GN=DPM3 PE=3 SV=1	4.061	11	1	13	1	92	10.1	7.08	23.04	1	1.014	1.268	1.275	0.8	0.778	0.973	0.02	0.34	0.35	-0.32	-0.36	-0.04	0.845461	0.575705	0.916326	0.244415	0.674526	0.87244	0.9016	0.754989	0.939197	0.330521	0.778519	0.912523	990331	1.00429e+06	1.25607e+06	1.29081e+06	811622	990331	1.73422e+06	1.00429e+06	866647	1.63883e+06	1.25607e+06	1.30873e+06
High	Master Protein	A0A5E9T155	NADP-dependent malic enzyme OS=Escherichia coli OX=562 GN=E2127_23010 PE=4 SV=1	4.038	1	1	2	1	694	74.8	5.35	1.97	1	1.422	0.935	7.424	1.6	0.215	0.127	0.51	-0.1	2.89	0.68	-2.22	-2.98	0.351735	0.407288	0.00198074	0.0864849	4.59041e-05	7.13641e-05	0.444452	0.610152	0.00326311	0.14423	0.000173016	0.000127115	154054	185759	156424	1.23274e+06	127893		185567	178150	185759	1.54124e+06	186382	111349
High	Master Protein	A0A3L0YD76	Oxoglutarate dehydrogenase (succinyl-transferring) OS=Escherichia coli OX=562 GN=sucA PE=4 SV=1	4.036	1	1	4	1	958	107.2	6.34	2.43	1	18.662	1.332	9.697	14.013	1.924	0.137	4.22	0.41	3.28	3.81	0.94	-2.86	1e-17	0.434212	0.000338865	1e-17	0.0311684	8.57868e-05	2.84317e-17	0.620992	0.000673066	2.74987e-17	0.0560186	0.000148067	133364	2.48878e+06	177611	1.29327e+06	93643.8	133364	343857			2.48878e+06	178247
High	Master Protein	A5PKH3	Fumarylacetoacetase OS=Bos taurus OX=9913 GN=FAH PE=2 SV=1	4.034	3	1	3	1	419	46.1	6.98	5.39	1	1.218	1.068	1.943	1.141	0.627	0.55	0.28	0.1	0.96	0.19	-0.67	-0.86	0.677654	0.82359	0.48758	0.577792	0.301112	0.405509	0.762325	0.923216	0.570349	0.650121	0.408523	0.492788	251134	305952	268242	488045	142018	251134	457323		251798	371754	274576
High	Master Protein	P06868	Plasminogen OS=Bos taurus OX=9913 GN=PLG PE=1 SV=2	4.032	2	1	1	1	812	91.2	7.5	0	1	1.028	0.612	1.868	1.682	0.538	0.32	0.04	-0.71	0.9	0.75	-0.89	-1.64	0.882343	0.00572921	0.523845	0.0445564	0.142104	0.0533402	0.928892	0.0196536	0.607006	0.0781539	0.217009	0.0735672	259440	266832	158673	484722			259440		147451	482866	119179
High	Master Protein	Q3ZBD3	Pterin-4-alpha-carbinolamine dehydratase OS=Bos taurus OX=9913 GN=PCBD1 PE=3 SV=2	4.032	10	1	1	1	104	12	6.8	0	1	2.219	1.38	1.703	1.608	1.303	1.065	1.15	0.46	0.77	0.69	0.38	0.09	0.0158807	0.345001	0.63761	0.0541665	0.295493	0.642058	0.0296853	0.610152	0.715047	0.0944602	0.401401	0.735656	145931	323846	201398	248543	145931			360775	323846	314475	201398	303963
High	Master Protein	Q32KL2	Proteasome subunit beta type-5 OS=Bos taurus OX=9913 GN=PSMB5 PE=1 SV=1	4.03	5	1	2	1	263	28.6	7.44	0	1	0.01	1.254	1.6	0.01	0.01	0.892	-6.64	0.33	0.68	-6.64	-6.64	-0.17	1e-17	0.610787	0.685934	1e-17	1e-17	0.927006	2.84317e-17	0.789535	0.755624	2.74987e-17	1.00462e-16	0.948491	234507		334583	375159	215287	234507	330516					193006
High	Master Protein	Q3T061	Cytochrome c oxidase subunit 7A-related protein, mitochondrial OS=Bos taurus OX=9913 GN=COX7A2L PE=3 SV=1	4.025	11	1	3	1	114	12.5	9.54	1.62	1	1.616	1.048	1.439	1.542	1.275	0.827	0.69	0.07	0.53	0.62	0.35	-0.27	0.175167	0.756671	0.856532	0.0783569	0.324949	0.972723	0.249479	0.879333	0.889828	0.134909	0.43802	0.983672	194174	313769	203482	246101	149214	194174	248038			313769		203482
High	Master Protein	Q3ZC78	UPF0729 protein C18orf32 homolog OS=Bos taurus OX=9913 PE=3 SV=1	4.019	13	1	40	1	76	8.8	9.32	74.25	1	1.009	0.831	0.718	1.202	1.432	1.18	0.01	-0.27	-0.48	0.27	0.52	0.24	0.832027	0.172551	0.316523	0.0728635	0.188859	0.630786	0.891362	0.387875	0.392333	0.125611	0.278321	0.726554	2.91662e+07	3.25024e+07	32226976	2.09374e+07	2.91662e+07	2.75464e+07	4.33366e+07	4.05235e+07	2.77908e+07	3.25024e+07	2.29031e+07	3.37211e+07
High	Master Protein	Q5G235	Gamma-secretase subunit PEN-2 OS=Bos taurus OX=9913 GN=PSENEN PE=3 SV=1	4.015	15	1	8	1	101	12	9.19	3.64	1	0.477	0.763	0.386	0.61	1.284	2.036	-1.07	-0.39	-1.37	-0.71	0.36	1.03	0.00678256	0.0795486	0.0324443	0.00390949	0.315029	0.0587549	0.0139781	0.20693	0.0473356	0.00787711	0.425813	0.0809044	1.74452e+06	864025	1.33166e+06	672847	1.60575e+06	1.89528e+06		699486	944768	864025	1.49022e+06	1.18997e+06
High	Master Protein	P63171	Dynein light chain Tctex-type 1 OS=Bos taurus OX=9913 GN=DYNLT1 PE=1 SV=1	4.006	14	1	4	1	113	12.4	5.08	0	1	1.046	1.184	1.327	0.954	0.787	0.751	0.06	0.24	0.41	-0.07	-0.35	-0.41	0.926011	0.804606	0.966382	0.864082	0.697289	0.763815	0.959377	0.914283	0.975866	0.893765	0.797824	0.835612	515921	582977	611005	684612	515921	515230	586828	582977	524330	613628	611005	500720
High	Master Protein	A0A3L0Y9N8	50S ribosomal protein L1 OS=Escherichia coli OX=562 GN=rplA PE=3 SV=1	4.005	5	1	3	1	233	24.6	9.52	4.12	1	1.95	1.261	4.73	2.045	0.531	0.229	0.96	0.33	2.24	1.03	-0.91	-2.13	0.0475256	0.594344	0.0239117	0.0095707	0.13185	0.00998869	0.0854511	0.773538	0.0351507	0.0182267	0.201803	0.0143283	86317.9	168335	108830	408254	86317.9			168335	165349	705283	145184	81579.3
High	Master Protein	A0A7U2W6B6	Phosphoenolpyruvate synthase OS=Escherichia coli O84:H7 OX=2697517 GN=ppsA PE=4 SV=1	4.003	1	1	1	1	792	87.4	5.06	2.36	1
High	Master Protein	P46170	Beta-defensin 12 OS=Bos taurus OX=9913 GN=DEFB12 PE=1 SV=1	4	24	1	21	1	38	4.1	9.16	39.58	1	1.415	1.555	3.275	0.91	0.392	0.431	0.5	0.64	1.71	-0.14	-1.35	-1.21	0.360795	0.136648	0.0161248	0.741403	0.0179049	0.0126047	0.45497	0.314305	0.0250528	0.793524	0.0340732	0.0179752	946891	1.33984e+06	1.47257e+06	3.41626e+06	946891	881743	1.47506e+06	879063	1.33984e+06	3.90695e+06	1.41706e+06	1.47257e+06
[truncated: 130 more rows]
[truncated: 17 more columns]

## Sheet: E Coli Proteins
Protein FDR Confidence: Combined	Master	Accession	Description	Sum PEP Score	Coverage [%]	# Peptides	# PSMs	# Unique Peptides	# AAs	MW [kDa]	calc. pI	Score Sequest HT: Sequest HT	# Peptides (by Search Engine): Sequest HT	Abundance Ratio: (GG-21765) / (GG)	Abundance Ratio: (GG-EDL933) / (GG)	Abundance Ratio: (GG-PMK5) / (GG)	Abundance Ratio: (GG-21765) / (GG-EDL933)	Abundance Ratio: (GG-21765) / (GG-PMK5)	Abundance Ratio: (GG-EDL933) / (GG-PMK5)	Abundance Ratio (log2): (GG-21765) / (GG)	Abundance Ratio (log2): (GG-EDL933) / (GG)	Abundance Ratio (log2): (GG-PMK5) / (GG)	Abundance Ratio (log2): (GG-21765) / (GG-EDL933)	Abundance Ratio (log2): (GG-21765) / (GG-PMK5)	Abundance Ratio (log2): (GG-EDL933) / (GG-PMK5)	Abundance Ratio P-Value: (GG-21765) / (GG)	Abundance Ratio P-Value: (GG-EDL933) / (GG)	Abundance Ratio P-Value: (GG-PMK5) / (GG)	Abundance Ratio P-Value: (GG-21765) / (GG-EDL933)	Abundance Ratio P-Value: (GG-21765) / (GG-PMK5)	Abundance Ratio P-Value: (GG-EDL933) / (GG-PMK5)	Abundance Ratio Adj. P-Value: (GG-21765) / (GG)	Abundance Ratio Adj. P-Value: (GG-EDL933) / (GG)	Abundance Ratio Adj. P-Value: (GG-PMK5) / (GG)	Abundance Ratio Adj. P-Value: (GG-21765) / (GG-EDL933)	Abundance Ratio Adj. P-Value: (GG-21765) / (GG-PMK5)	Abundance Ratio Adj. P-Value: (GG-EDL933) / (GG-PMK5)	Abundances (Grouped): GG	Abundances (Grouped): GG-21765	Abundances (Grouped): GG-EDL933	Abundances (Grouped): GG-PMK5	Abundances (Normalized): F8: Sample, GG	Abundances (Normalized): F9: Sample, GG	Abundances (Normalized): F10: Sample, GG	Abundances (Normalized): F14: Sample, GG-21765	Abundances (Normalized): F15: Sample, GG-21765	Abundances (Normalized): F16: Sample, GG-21765	Abundances (Normalized): F11: Sample, GG-EDL933	Abundances (Normalized): F12: Sample, GG-EDL933
[truncated: 688 more rows]
[truncated: 17 more columns]
